# Supplementary material for: Regions of common inter-individual DNA methylation differences in human monocytes: genetic basis and potential function
Source: Epigenetics Chromatin. 2017 Jul 26;10:37. doi: 10.1186/s13072-017-0144-2 (PMC5530492; doi:10.1186/s13072-017-0144-2)
Supplement: Supplementary file 4 — Additional file 4. Annotated list of DMRs including environment and GREAT target genes. [file 13072_2017_144_MOESM4_ESM.xlsx]

## Sheet: Table
#	location	diff	length	n_cpg	Hm01	Hm02	Hm03	Hm05	M55900	histone_cluster_Hm03	histone_cluster_Hm05	chromHMM_Hm03	chromHMM_Hm05	diff_Hm03_Hm05	dmr_gene_location	cgi_pos	l_mean_meth	r_mean_meth	associated_genes	lncRNA
1	1:19449899-19451363	0.833071	1464	9	0.135729	0.913612	0.90229	0.126104	0.156548	3	3	5_Tx	7_EnhG1, 5_Tx	0.776186	intron,exon,intron	ddcc	0.918768	0.975396	IFFO2 (-167451), UBR4 (+86139)
2	1:19453394-19453946	0.898316	552	4	0.1	0.924342	0.907779	0.139619	0.220545	3	3	5_Tx	5_Tx	0.76816	intron	ddcc	0.970578	0.934433	IFFO2 (-170490), UBR4 (+83100)
3	1:21178600-21178746	0.854362	146	6	0.239486	0.57104	0.965968	0.139175	0.117015	3	1	5_Tx	3_TssFlnkU	0.826792	intron	ccdd	0.809176	0.719692	HP1BP3 (-65492), EIF4G3 (+324670)
4	1:30028310-30028478	0.839064	168	5	0.0461538	0.593155	0.149072	0.595908	0.870403	5	5	18_Quies	18_Quies	-0.446836	intergenic	ccdd	0.883742	0.73576	PTPRU (+465366)
5	1:42248650-42249174	0.805876	524	9	0.080057	0.85908	0.0798883	0.346208	0.511451	4	4	11_EnhWk	9_EnhA1	-0.26632	intron	ccdd	0.926919	0.840364	EDN2 (-298570), HIVEP3 (+135257)
6	1:120217586-120218065	0.87925	479	4	0.871402	0.416155	0.970588	0.0929724	0.924325	5	4	18_Quies, 11_EnhWk, 4_TssFlnkD	11_EnhWk, 3_TssFlnkU	0.877616	intergenic	ccdd	0.956863	0.168178	PHGDH (-36684), ZNF697 (-27430)
7	1:146548991-146549477	0.870213	486	24	0.0901515	0.561045	0.156834	0.913933	0.105856	2	2	16_ReprPC	16_ReprPC	-0.757099	intergenic	ddcc	0.368836	0.307651	PRKAB2 (+94889), NBPF12 (+175178)
8	1:146549487-146549662	0.887912	175	7	0.0745465	0.423133	0.0827551	0.926178	0.0796992	2	2	16_ReprPC	16_ReprPC	-0.843423	intergenic	ddcc	0.340141	0.341268	PRKAB2 (+94548), NBPF12 (+175519)
9	1:146549872-146549986	0.966873	114	8	0.0357143	0.663504	0.0165598	0.966873	0.0178571	2	2	16_ReprPC	16_ReprPC	-0.950313	intergenic	cddc	0.320665	0.337504	PRKAB2 (+94194), NBPF12 (+175873)
10	1:146550067-146550207	0.93784	140	4	0.214583	0.369417	0.0813492	0.93784	0	2	2	16_ReprPC	16_ReprPC	-0.856491	intergenic	cdcd	0.350206	0.375905	PRKAB2 (+93986), NBPF12 (+176081)
11	1:146550226-146550326	0.963068	100	5	0.0285714	0.688712	0	0.963068	0.0561905	2	2	16_ReprPC	16_ReprPC	-0.963068	intergenic	dcdc	0.32662	0.380542	PRKAB2 (+93847), NBPF12 (+176220)
12	1:146550404-146550967	0.916629	563	40	0.0467262	0.618617	0.0550611	0.925545	0.0476813	2	2	16_ReprPC	16_ReprPC	-0.870484	intergenic	cddc	0.362168	0.152455	PRKAB2 (+93437), NBPF12 (+176630)
13	1:146555529-146555597	0.835854	68	6	0.123077	0.469453	0.040293	0.835854	0.0942266	2	2	16_ReprPC	16_ReprPC	-0.795561	intergenic	ddcc	0.614517	0.14065	PRKAB2 (+88560), NBPF12 (+181507)
14	1:160033113-160033292	0.882503	179	4	0	0.882503	0.0142857	0.412176	0.0138889	4	4	9_EnhA1	11_EnhWk	-0.39789	intron	ddcc	0.909212	0.884963	PIGM (-31420), KCNJ10 (+6835)
15	1:161160915-161161010	0.806805	95	6	0.91369	0.837161	0.578824	0.143615	0.744841	4	1	9_EnhA1	9_EnhA1	0.43521	exon	ddcc	0.849985	0.918891	B4GALT3 (-13688), ADAMTS4 (+7883)
16	1:175170373-175170770	0.90453	397	4	0.886364	0.829505	0.380676	0.0835181	0.0467063	4	4	11_EnhWk	11_EnhWk	0.297158	intergenic	ccdd	0.95032	0.78389	TNN (+133578), TNR (+542334)
17	1:193337578-193338664	0.887626	1086	4	0.142536	0.0857777	0.0975449	0.931608	0.0715796	4	5	1_TssA, 10_EnhA2, 9_EnhA1, 11_EnhWk, 18_Quies	18_Quies	-0.834063	intergenic	ccdd	0.963288	0.970081	B3GALT2 (-182337)
18	1:210388991-210388999	0.988636	8	4	0.983686	0.718696	0.824472	0	0.981818	5	5	17_ReprPCWk	16_ReprPC	0.824472	intergenic	ddcc	0.842241	0.854013	HHAT (-113255), SYT14 (+277457)
19	1:230323622-230323984	0.867924	362	6	0.112329	0.894742	0.889107	0.946148	0.921006	4	3	6_TxWk	6_TxWk	-0.057041	intron	ddcc	0.462823	0.905383	GALNT2 (+120847), PGBD5 (+189588)
20	1:238662533-238663032	0.872272	499	6	0.58681	0.938939	0.515853	0.0666667	0.41845	5	5	18_Quies	13_Het	0.449186	intergenic	ccdd	0.917504	0.893291	ZP4 (-608689)
21	2:20076724-20076938	0.916	214	5	0.0608696	0.566721	0.912161	0.585911	0.931135	3	5	5_Tx, 6_TxWk	6_TxWk	0.32625	intron	ccdd	0.908769	0.971181	OSR1 (-520154), TTC32 (+24916)	LINC00954, lnc-TTC32-1
22	2:36695549-36695831	0.840933	282	4	0.898106	0.584058	0.933097	0.113447	0.548323	5	4	17_ReprPCWk	11_EnhWk	0.81965	intron	ccdd	0.892755	0.735306	CRIM1 (+112621), FEZ2 (+129644)
23	2:109674112-109674615	0.834491	503	13	0.928721	0.928209	0.87871	0.155573	0.924145	5	5	18_Quies	16_ReprPC, 15_EnhBiv, 16_ReprPC	0.723137	intergenic	ccdd	0.925115	0.47475	SH3RF3 (-71633), EDAR (-68536)
24	2:120048458-120048975	0.871023	517	12	0.088141	0.448089	0.901121	0.574989	0.0360507	5	5	18_Quies	6_TxWk	0.326132	intergenic	ccdd	0.915667	0.856798	DBI (-76112), STEAP3 (+67310)
25	2:130693819-130694128	0.810814	309	5	0.813262	0.467083	0.0831111	0.515349	0.879251	5	5	16_ReprPC	16_ReprPC	-0.432238	intron	ccdd	0.451386	0.852571	RAB6C (-43261)
26	2:240086178-240086391	0.839234	213	7	0.803319	0.16372	0.895192	0.240507	0.157425	3	3	5_Tx	7_EnhG1	0.654685	intron	ddcc	0.941424	0.941221	HDAC4 (+236358), TWIST2 (+329612)
27	3:30268253-30268391	0.869999	138	4	0.907759	0.352738	0.522024	0.0377592	0.388252	4	4	11_EnhWk	9_EnhA1	0.484265	intergenic	ddcc	0.973739	0.760286	TGFBR2 (-379771), RBMS3 (+945485)
28	3:108125523-108125861	0.875627	338	5	0.916278	0.467097	0.0455292	0.0488493	0.472372	4	4	9_EnhA1	9_EnhA1	-0.00332006	intron	ddcc	0.843867	0.664184	HHLA2 (+104360), MYH15 (+122477)
29	3:197828758-197828858	0.859325	100	5	0.400595	0	0.133333	0.859325	0.330793	2	2	17_ReprPCWk	18_Quies	-0.725991	intergenic	ddcc	nan	0.475918	LMLN (+141715)
30	4:9042481-9042543	0.847808	62	6	0.842217	0.77297	0	0.824855	0.755439	5	5	13_Het	13_Het	-0.824855	intergenic	ccdd	0.808606	0.706625	HMX1 (-168969), FAM90A26 (-129623)
31	4:25429904-25430143	0.964103	239	4	0.979167	0.41833	0.0358974	0.918651	1	5	5	16_ReprPC	18_Quies	-0.882753	intergenic	ccdd	0.905429	0.956262	SLC34A2 (-227442), ANAPC4 (+51189)
32	4:26453982-26454248	0.843449	266	5	0.103529	0.868779	0.93809	0.524898	0.580445	5	5	18_Quies	17_ReprPCWk	0.413192	intergenic	ccdd	0.863698	0.923354	CCKAR (+37969), RBPJ (+132783)
33	4:185189026-185189176	0.864627	150	4	0.866884	0.0413588	0.497471	0.392119	0.859698	1	1	3_TssFlnkU	3_TssFlnkU	0.105352	intergenic	ccdd	0.947787	0.0133239	ENPP6 (-49987), IRF2 (+206633)
34	4:185251291-185251701	0.84806	410	10	0.427982	0.804138	0.563776	0.92296	0.0771225	1	4	9_EnhA1	6_TxWk	-0.359185	intergenic	ddcc	0.942474	0.952551	ENPP6 (-112382), IRF2 (+144238)
35	4:185915250-185915353	0.821715	103	6	0.576984	0.886571	0.0648569	0.552101	0.418698	4	4	11_EnhWk	11_EnhWk	-0.487244	intergenic	ddcc	0.862543	0.635148	ACSL1 (-167330), HELT (-24781)
36	5:1857011-1857078	0.846861	67	4	0.0416667	0.771341	0.347583	0.413107	0.775	2	2	16_ReprPC	16_ReprPC	-0.0655243	intergenic	cddc	0.592666	0.745181	IRX4 (+30287), NDUFS6 (+55531)
37	5:29457447-29457457	0.814646	10	5	0.909091	0.816667	0.232778	0.0944444	0.420952	5	5	13_Het	18_Quies	0.138333	intergenic	ccdd	0.770066	0.810287
38	5:77142489-77142780	0.809698	291	19	0.916913	0.364903	0.143167	0.874326	0.88792	2	5	16_ReprPC, 15_EnhBiv	16_ReprPC	-0.731159	intergenic	ccdd	0.834885	0.717195	TBCA (-70450), AP3B1 (+447944)
39	5:122403813-122403895	0.934416	82	4	0.559028	0.927273	0	0.494048	0.901786	5	5	17_ReprPCWk	16_ReprPC	-0.494048	intergenic	ddcc	0.825018	0.802191	PPIC (-31418), PRDM6 (-20962)
40	5:150618834-150619333	0.984446	499	13	0.0166706	0.988292	0.0367016	0.0386416	0.0543061	4	4	11_EnhWk	11_EnhWk	-0.00194004	intergenic	ccdd	0.886359	0.852369	ANXA6 (-81641), GM2A (-13369)
41	5:150621420-150621503	0.813655	83	4	0.174437	0.813655	0.325036	0.541301	0.0178571	4	4	11_EnhWk	11_EnhWk	-0.216265	intergenic	ccdd	0.747626	0.96168	ANXA6 (-84019), GM2A (-10991)
42	5:158879785-158880088	0.871339	303	6	0	0.758717	0.844863	0.845361	0.281187	5	5	18_Quies	17_ReprPCWk	-0.000498597	exon,intron	ccdd	0.95201	0.655867	ADRA1B (-463853), IL12B (-122042)	lnc-IL12B-1
43	6:7271579-7271679	0.821726	100	5	0.929318	0.134286	0.888122	0.670153	0.909628	4	4	11_EnhWk	11_EnhWk	0.217969	intergenic	ccdd	0.782651	0.944171	SSR1 (+41811), RREB1 (+163588)
44	6:10535273-10535371	0.823512	98	4	0.733036	0.334524	0.179762	0.863194	0.204015	1	1	3_TssFlnkU	9_EnhA1	-0.683433	intron	ccdd	0.555951	0.352797	GCNT6 (-98671), GCNT2 (+6733)
45	6:32552016-32552152	0.817019	136	11	0.0151515	0.817019	0.628521	0.517443	0	3	1	8_EnhG2	8_EnhG2	0.111079	exon,intron	cddc	nan	0.284767	HLA-DRB5 (-54020), HLA-DRB1 (+5541)
46	6:74435292-74435356	0.839661	64	5	0.0333333	0.801165	0.564949	0.750805	0.774009	1	1	3_TssFlnkU	3_TssFlnkU	-0.185857	intron	ccdd	0.683427	0.947891	CD109 (+29497)
47	6:91644887-91645233	0.830337	346	7	0.081198	0.545363	0.434137	0.911535	0.446914	5	5	18_Quies	18_Quies	-0.477397	intergenic	ccdd	0.645287	0.893294	MAP3K7 (-348296)
48	6:110721012-110721214	0.806565	202	16	0.525384	0.0914371	0.0508007	0.828123	0.518849	1	3	4_TssFlnkD	2_TssFlnk	-0.777322	intron	dcdc	0.396047	0.445888	METTL24 (-41638), DDO (+15652)
49	6:110721243-110721476	0.837751	233	9	0.673457	0.113027	0.0398164	0.860059	0.634192	1	3	4_TssFlnkD	2_TssFlnk, 6_TxWk	-0.820242	intron	cddc	0.411869	0.845506	METTL24 (-41885), DDO (+15405)
50	6:158060613-158060780	0.883696	167	5	0.497115	0.0285714	0.912267	0.624256	0.0941176	5	5	18_Quies	17_ReprPCWk	0.288011	intron	ddcc	0.931549	0.465733	SNX9 (-183599), ZDHHC14 (+258532)
51	6:158060794-158061491	0.811331	697	10	0.455574	0.0372222	0.848553	0.519368	0.0682003	5	5	18_Quies	17_ReprPCWk	0.329185	intron	ddcc	0.785349	0.946799	SNX9 (-183153), ZDHHC14 (+258978)
52	6:160427093-160427232	0.823329	139	11	0.759609	0.789286	0.979318	0.160914	0.753895	5	2	12_ZNF/Rpts	15_EnhBiv, 16_ReprPC	0.818404	exon,intron	cddc	0.763344	0.712018	SLC22A1 (-115658), IGF2R (+37032)
53	6:168052858-168053313	0.825832	455	18	0.787851	0.112493	0.7947	0.924941	0.783277	5	5	13_Het	17_ReprPCWk, 16_ReprPC	-0.130241	intergenic	ddcc	0.906661	0.0321293	TCP10 (-255132), C6orf123 (+144453)
54	7:947164-947335	0.904369	171	8	0.904018	0.192256	0.871538	0.0987653	0.125	3	1	5_Tx	8_EnhG2	0.772773	intron	ddcc	0.791072	0.794164	GET4 (+31061), ADAP1 (+47083)
55	7:22186809-22187233	0.875847	424	9	0.923194	0.0997008	0.0803026	0.935153	0.496932	5	5	17_ReprPCWk, 18_Quies	18_Quies	-0.854851	intron	ccdd	0.900144	0.929918	CDCA7L (-201319), RAPGEF5 (+209512)
56	7:25965810-25965997	0.875813	187	4	0.888971	0.623209	0.525014	0.471904	0.0131579	5	5	16_ReprPC	16_ReprPC	0.0531104	intergenic	ddcc	0.94109	0.796354	NPVF (-697799), NFE2L3 (-225956)
57	7:75924037-75924217	0.838007	180	9	0.0790123	0.0585966	0.881063	0.517894	0.0851852	4	4	6_TxWk, 11_EnhWk	4_TssFlnkD, 11_EnhWk	0.363168	intergenic	ddcc	0.824202	0.805509	HSPB1 (-7734), MDH2 (+246742)
58	7:75924243-75924554	0.878187	311	4	0.0920343	0.0924916	0.91336	0.443789	0.090311	4	4	11_EnhWk, 6_TxWk	11_EnhWk	0.469571	intergenic	ddcc	0.454049	0.86335	HSPB1 (-7462), MDH2 (+247014)
59	7:142428694-142429001	0.861718	307	8	0.160104	0.619026	0.941428	0.930887	0.15861	5	5	18_Quies	18_Quies	0.0105409	intergenic	ddcc	0.914834	0.570495	PRSS58 (-471001), PRSS1 (-28482)
60	7:142429025-142429236	0.977297	211	5	0.051215	0.669522	0.993939	0.942559	0.0271493	5	5	18_Quies	18_Quies	0.0513808	intergenic	ddcc	0.596644	0.542792	PRSS58 (-471284), PRSS1 (-28199)
61	8:1321586-1321765	0.810808	179	10	0.775476	0.440608	0.100303	0.434474	0.890793	2	2	14_TssBiv	14_TssBiv	-0.334171	intron	cdcd	0.47507	0.88829	TDRP (-825895), DLGAP2 (-127856)
62	8:59447458-59447980	0.869722	522	13	0.1413	0.945854	0.572176	0.188749	0.151429	5	5	18_Quies	11_EnhWk, 18_Quies	0.383427	intergenic	ddcc	0.960206	0.826206	CYP7A1 (-34924), SDCBP (-18009)
63	8:142555085-142555330	0.831023	245	7	0.746563	0.840121	0.791153	0.0722789	0.112223	5	5	18_Quies	16_ReprPC	0.718874	intergenic	ccdd	0.796749	0.863143	PTP4A3 (+153115), TSNARE1 (+929335)
64	8:145079254-145079645	0.849881	391	5	0.435431	0.952807	0.368507	0.603463	0.102926	1	1	9_EnhA1	9_EnhA1	-0.234956	intergenic	ccdd	0.968098	0.967429	SPATC1 (-7132), GRINA (+15224)
65	8:145265765-145266350	0.84738	585	6	0.0354783	0.882858	0.469085	0.43373	0.535293	4	3	7_EnhG1	7_EnhG1	0.0353558	intron	ccdd	0.743292	0.886105	SCXB (-55459), FAM203A (+73386)
66	9:27690442-27690588	0.883757	146	6	0.742303	0.969722	0.571865	0.0859656	0.771602	4	4	3_TssFlnkU	3_TssFlnkU	0.485899	intergenic	ccdd	0.946857	0.811194	C9orf72 (-117067), LINGO2 (+979768)
67	9:32866536-32867556	0.836564	1020	5	0	0.0828748	0.0467291	0.0222694	0.836564	4	4	11_EnhWk	11_EnhWk	0.0244597	intergenic	ccdd	0.817923	0.685843	TMEM215 (+83549), APTX (+134568)
68	9:34253058-34253270	0.851418	212	4	0.955592	0.504373	0.302243	0.323635	0.104174	3	3	5_Tx	5_Tx	-0.0213924	exon	ddcc	0.962127	0.940114	UBAP1 (+74161), KIF24 (+76034)
69	9:34321552-34321842	0.924145	290	4	0.952991	0.45	0.469484	0.405556	0.0288462	4	4	11_EnhWk	11_EnhWk	0.0639288	intron	ccdd	0.958702	0.833254	KIF24 (+7501), UBAP1 (+142694)
70	9:66456235-66456297	0.832222	62	5	0	0.744444	0.771111	0.414009	0.120808	1	1	3_TssFlnkU	14_TssBiv	0.357102	intergenic	cdcd	0.164336	0.0988116	SPATA31A7 (-946656)
71	9:90559905-90560093	0.827559	188	5	0.113182	0.605714	0.537663	0.473882	0.940741	2	2	16_ReprPC	16_ReprPC	0.0637802	intergenic	ddcc	0.462524	0.874426	CDK20 (+29668), SPATA31E1 (+62258)
72	9:113366340-113366735	0.809224	395	4	0.217045	0.294563	0.593909	0.954645	0.169669	4	5	9_EnhA1, 3_TssFlnkU	11_EnhWk, 17_ReprPCWk	-0.360736	intergenic	ccdd	0.952985	0.913517	MUSK (-64513), SVEP1 (-24378)	lnc-MUSK-1
73	9:123605783-123605932	0.860815	149	10	0.813938	0.907459	0.101056	0.919768	0.504951	1	1	3_TssFlnkU	3_TssFlnkU	-0.818712	intron	ccdd	0.212872	0.944238	PSMD5 (-596)
74	9:124988598-124988638	0.816292	40	5	0.726667	0.02	0.686625	0.83554	0.412381	2	2	16_ReprPC, 15_EnhBiv	16_ReprPC	-0.148915	intron	cddc	0.367452	0.605326	NDUFA8 (-66520), LHX6 (+2506)
75	9:124988720-124988889	0.891618	169	16	0.438594	0.0475986	0.761002	0.939217	0.63515	2	2	15_EnhBiv, 16_ReprPC	16_ReprPC	-0.178215	exon,intron	cddc	0.474955	0.691678	NDUFA8 (-66707), LHX6 (+2319)
76	9:124989542-124989613	0.940513	71	8	0.527976	0.028125	0.585542	0.963678	0.873945	2	2	16_ReprPC	16_ReprPC	-0.378136	intron	cddc	0.601171	0.534252	NDUFA8 (-67480), LHX6 (+1546)
77	9:124989738-124990165	0.864099	427	18	0.394213	0.0671837	0.465431	0.909117	0.443147	2	2	16_ReprPC	16_ReprPC	-0.443686	exon,intron	cddc	0.603003	0.0944657	NDUFA8 (-67854), LHX6 (+1172)
78	9:136147074-136147702	0.831228	628	5	0.851803	0.166767	0.876142	0.0811183	0.477555	5	4	16_ReprPC	11_EnhWk	0.795023	intron	ddcc	0.827905	0.796233	OBP2B (-62760), SURF6 (+55847)
79	9:137781966-137782143	0.832068	177	6	0.83664	0.761607	0.738845	0.0568208	0.660805	5	4	17_ReprPCWk	11_EnhWk	0.682024	intergenic	ccdd	0.935335	0.171397	FCN2 (+9397), FCN1 (+27754)
80	10:2984658-2984989	0.81365	331	6	0.0476697	0.462153	0.837292	0.023642	0.50511	5	5	17_ReprPCWk	16_ReprPC	0.81365	intergenic	ccdd	0.968675	0.869406	PFKP (-124888)
81	10:42738730-42738764	0.821429	34	6	0.833333	0.446759	0.191865	0.0119048	0.410913	2	2	14_TssBiv	14_TssBiv	0.17996	intergenic	cddc	0.32344	0.229764	ZNF33B (+395245)
82	10:79312827-79312996	0.822464	169	4	0.638968	0.919444	0.456326	0.836765	0.0997585	1	4	9_EnhA1	11_EnhWk	-0.380438	intron	ddcc	0.789232	0.862087	KCNMA1 (+84488)
83	10:97118468-97118478	0.847619	10	5	0.16381	0.92	1	0.652381	0.992	5	5	17_ReprPCWk	18_Quies	0.347619	intron	ccdd	0.88847	0.952796	PDLIM1 (-67692), SORBS1 (+202662)
84	10:110114780-110115234	0.950942	454	6	0.00793651	0.738207	0.84551	0.950942	0	5	5	18_Quies	18_Quies	-0.105432	intergenic	ddcc	0.806353	0.834336
85	10:115794444-115795123	0.814043	679	9	0.0709669	0.83747	0.491109	0.839726	0.858563	4	4	9_EnhA1	11_EnhWk, 17_ReprPCWk	-0.348617	intergenic	ddcc	0.793157	0.921581	DCLRE1A (-180925), ADRB1 (-9022)
86	10:128915910-128916966	0.877071	1056	6	0.112777	0.0986595	0.0879435	0.175321	0.936397	5	5	17_ReprPCWk	18_Quies	-0.0873771	intron	ddcc	0.75902	0.880513	NPS (-431175), DOCK1 (+322460)
87	10:129704325-129704466	0.903047	141	4	0.466667	0.603535	0.948502	0.0576923	0.0454545	4	4	6_TxWk, 11_EnhWk	11_EnhWk	0.890809	intergenic	ddcc	0.892019	0.908365	PTPRE (-929)
88	11:8797698-8797779	0.904286	81	5	0.784286	0.716923	0.970952	0.328485	0.104167	5	5	18_Quies	18_Quies	0.642468	intron	ccdd	0.894883	0.721775	RPL27A (+93781), ST5 (+134759)
89	11:15955351-15955990	0.811333	639	5	0.562599	0.462064	0.121251	0.932585	0.587494	5	5	11_EnhWk, 18_Quies	17_ReprPCWk	-0.811333	intergenic	ddcc	0.884287	0.933661	SOX6 (+542264), INSC (+821701)
90	11:68658347-68658989	0.825265	642	24	0.928642	0.909897	0.642152	0.12387	0.666824	3	3	5_Tx	7_EnhG1	0.518282	exon,intron,intergenic	ddcc	0.911345	0.902995	CPT1A (-49284), MRPL21 (+12620)
91	11:73675861-73676008	0.813636	147	5	0.528571	0.0363636	0.315005	0.478571	0.85	5	5	11_EnhWk, 17_ReprPCWk	15_EnhBiv, 16_ReprPC	-0.163567	intron,exon	ddcc	0.238085	0.851999	DNAJB13 (+14571), UCP2 (+18417)	lnc-UCP2-1
92	11:126339482-126339780	0.812263	298	5	0.370238	0.120119	0.861129	0.586599	0.0752941	4	4	18_Quies	9_EnhA1	0.27453	intron	ccdd	0.754931	0.840679	ST3GAL4 (+63954), KIRREL3 (+531024)
93	12:10563947-10564056	0.865069	109	5	0.164059	0.299039	0.971083	0.966141	0.25179	5	5	18_Quies	18_Quies	0.00494276	intergenic	ccdd	0.763874	0.918486	KLRC4 (-1646)
94	12:13080397-13080464	0.863988	67	4	0	0.333333	0.847181	0.811607	0.783443	5	5	18_Quies	18_Quies	0.0355742	intergenic	ccdd	0.901142	0.58673	GPRC5D (+22887), GPRC5A (+36715)
95	12:69749879-69749954	0.832246	75	4	0.05	0.609962	0.395857	0.882246	0.430921	4	4	9_EnhA1	10_EnhA2	-0.48639	intergenic	ddcc	0.480024	0.907753	YEATS4 (-3566)
96	13:21750556-21750649	0.827664	93	7	0.827664	0.012987	0	0.00680272	0	1	1	3_TssFlnkU, 1_TssA	1_TssA	-0.00680272	exon	cddc	0.042718	0.0111765	MRP63 (-181), SKA3 (+138)
97	13:33281725-33282021	0.879023	296	4	0.139987	0.142162	0.959023	0.526045	0.0928571	3	3	5_Tx	5_Tx	0.432978	intron	ccdd	0.980922	0.961084	KL (-308698), PDS5B (+121309)
98	13:50194322-50194678	0.910071	356	17	0.90199	0.950019	0.0772469	0.937134	0.931046	4	5	4_TssFlnkD	18_Quies	-0.859887	intergenic	ccdd	0.971597	0.855445	RCBTB1 (-34781), ARL11 (-7935)	lnc-ARL11-1
99	13:51417789-51417805	0.840803	16	4	1	0.289141	0.309304	0.221697	0.375	2	4	14_TssBiv	14_TssBiv	0.0876065	exon,intron	cddc	0.0373128	0.107311	RNASEH2B (-66017), DLEU1 (+761490)
100	13:113818634-113819275	0.801705	641	14	0.817385	0.0426716	0.452392	0.422117	0.767237	2	2	16_ReprPC	16_ReprPC	0.0302751	intron,exon,intron	ccdd	0.962262	0.928925	PROZ (+5987), PCID2 (+44028)	lnc-F10-2, lnc-PCID2-4
101	13:114634061-114634145	0.853015	84	5	0.446429	0.406835	0.112461	0.918422	0.941667	5	5	15_EnhBiv	17_ReprPCWk	-0.805961	intergenic	ccdd	0.894184	0.773157	GAS6 (-67063), RASA3 (+263983)
102	13:114888645-114888779	1	134	4	1	0.845	0.357143	0	0.589367	4	1	9_EnhA1	3_TssFlnkU	0.357143	intron	ddcc	0.642781	0.550779	GAS6 (-321672), RASA3 (+9374)
103	14:24800930-24801052	0.811754	122	8	0.8875	0.471857	0.123365	0.87896	0.520353	4	4	9_EnhA1, 3_TssFlnkU	11_EnhWk	-0.755595	intron,exon	ddcc	0.937998	0.639841	ADCY4 (+3286), LTB4R (+18474)
104	14:24944362-24944966	0.904927	604	6	0.679696	0.0416667	0.946594	0.498651	0.0805556	5	5	18_Quies	17_ReprPCWk	0.447943	intron	ccdd	0.798255	0.645678	SDR39U1 (-32655), CMA1 (+32807)
105	14:65542494-65542789	0.842015	295	9	0.00793651	0.373539	0.399304	0.458416	0.849952	1	1	9_EnhA1	8_EnhG2	-0.059112	exon,intron	ddcc	0.650274	0.838293	MAX (+26546), FNTB (+89204)
106	14:66077916-66077930	0.864399	14	7	0.371545	0.864399	0.0793651	0	0.112729	5	5	18_Quies	18_Quies	0.0793651	intron	ccdd	0.966434	0.676085	GPHN (-896202), FUT8 (+200613)
107	14:66257656-66258181	0.802295	525	12	0.909919	0.235135	0.510132	0.129283	0.574428	5	5	18_Quies	18_Quies	0.380849	intergenic	ccdd	0.909773	0.644523	GPHN (-716206), FUT8 (+380609)
108	14:101069717-101069900	0.968056	183	6	0.846032	0.852516	0	0.929648	0.899262	4	4	4_TssFlnkD	11_EnhWk	-0.929648	intergenic	ccdd	0.76607	0.806922	DLK1 (-123355), BEGAIN (-35402)
109	14:101069908-101070375	0.962171	467	8	0.90129	0.92272	0.0236244	0.977983	0.895833	4	5	4_TssFlnkD, 11_EnhWk	11_EnhWk, 17_ReprPCWk	-0.954359	intergenic	ccdd	0.740622	0.880806	DLK1 (-123022), BEGAIN (-35735)
110	15:38850451-38850707	0.810262	256	4	0.571834	0.609682	0.874845	0.0645833	0.420433	5	4	18_Quies	4_TssFlnkD, 11_EnhWk	0.810262	intron	ddcc	0.784108	0.920295	RASGRP1 (+6428), FAM98B (+104251)
111	15:41100358-41100414	0.964286	56	4	0	0.504853	0.964286	0.0262821	0.0698522	1	1	4_TssFlnkD, 11_EnhWk	4_TssFlnkD	0.938004	intron	ccdd	0.112232	0.71883	DNAJC17 (-711)
112	15:42411211-42411510	0.817318	299	5	0.067619	0.0675	0.115447	0.861604	0.170996	4	5	11_EnhWk	6_TxWk	-0.746157	intergenic	ccdd	0.969666	0.873713	PLA2G4D (-24609), PLA2G4F (+37473)
113	15:45942322-45942567	0.827403	245	8	0.558712	0.836663	0.0569732	0.0750734	0.031015	4	1	9_EnhA1	9_EnhA1	-0.0181002	intron	ccdd	0.909499	0.860854	SQRDL (+15507)
114	15:74267007-74267069	0.855398	62	4	0.946023	0.607143	0.115625	0.259215	0.494008	2	4	15_EnhBiv	11_EnhWk	-0.14359	intergenic	ddcc	0.924125	0.193477	STOML1 (+17651), LOXL1 (+48239)
115	15:76455828-76455930	0.811591	102	5	0.133333	0.123074	0.0375	0.498155	0.849091	4	4	9_EnhA1	11_EnhWk	-0.460655	intron	ddcc	0.926985	0.933153	C15orf27 (+103701), ETFA (+147931)
116	15:83579298-83580159	0.81667	861	7	0.124195	0.908701	0.117009	0.508126	0.509029	5	5	18_Quies	18_Quies	-0.391117	intron	ddcc	0.963063	0.881759	HOMER2 (+41751), WHAMM (+101349)
117	15:92423344-92423599	0.954163	255	5	0.0111111	0.635327	0.913473	0.954109	0.91032	4	3	7_EnhG1	7_EnhG1	-0.040636	intron	ccdd	0.930832	0.625402	ST8SIA2 (-513586), SLCO3A1 (+26547)
118	15:93584049-93584217	0.815511	168	6	0.275748	0.891805	0.609703	0.961554	0.153968	4	4	11_EnhWk	11_EnhWk	-0.351851	intergenic	ddcc	0.687424	0.832392	RGMA (+32959), CHD2 (+141075)
119	15:98712846-98713143	0.850704	297	7	0.112888	0.477499	0.65771	0.195333	0.945601	5	5	18_Quies	17_ReprPCWk	0.462377	intergenic	ccdd	0.838669	0.898038	IGF1R (-479205), ARRDC4 (+209067)
120	16:60272-60400	0.851228	128	5	0.671212	0.716667	0	0.789118	0.791784	1	2	3_TssFlnkU	3_TssFlnkU	-0.789118	intergenic	ddcc	nan	0.739819	WASH4P (+9112)
121	16:1208945-1208983	0.864529	38	5	0.04	0.679767	0.839797	0.534188	0.767857	5	2	17_ReprPCWk	16_ReprPC	0.305609	intron	ccdd	0.628198	0.850914	CACNA1H (+5723), TPSG1 (+66293)
122	16:21200402-21200477	0.809643	75	6	0.130711	0.899913	0.559303	0.867133	0.870043	5	5	15_EnhBiv	15_EnhBiv	-0.30783	intergenic	ccdd	0.0108811	0.784458	DNAH3 (-29678), ZP2 (+25391)
123	16:53516678-53516890	0.895477	212	5	0.120613	0.945228	0.465407	0.329262	0.0931347	1	1	8_EnhG2	8_EnhG2	0.136145	intron	ddcc	0.777413	0.974029	AKTIP (+20379), RBL2 (+48452)
124	16:77713275-77713926	0.838833	651	4	0.0625	0.0454545	0.884288	0.651273	0.126386	5	4	17_ReprPCWk	11_EnhWk	0.233015	intergenic	ddcc	0.948719	0.885388	ADAMTS18 (-244590), NUDT7 (-42810)
125	16:88134781-88134839	0.815376	58	7	0.0571429	0.833854	0.249445	0.590618	0.394245	2	2	16_ReprPC	14_TssBiv	-0.341173	intergenic	cddc	0.170189	0.534302	ZNF469 (-359069), BANP (+131186)
126	16:89707392-89708030	0.853786	638	24	0.621909	0.0616009	0.0758814	0.890762	0.602767	5	5	11_EnhWk, 4_TssFlnkD, 6_TxWk	18_Quies	-0.814881	intergenic	ddcc	0.865491	0.683553	SPATA33 (-16499), DPEP1 (+20711)
127	17:5674234-5674485	0.854395	251	7	0.0894661	0.157436	0.877411	0.0429646	0.0569897	5	2	17_ReprPCWk	16_ReprPC	0.834446	intergenic	ccdd	0.40145	0.21005	WSCD1 (-298066), NLRP1 (-187083)
128	17:6558143-6558981	0.897851	838	44	0.547055	0.946937	0.0820869	0.584967	0.0723719	2	2	14_TssBiv	14_TssBiv	-0.50288	intergenic,exon,intergenic	dccd	0.821706	0.126006	MED31 (-3608)	lnc-MED31-1
129	17:37213773-37213820	0.84506	47	4	0.47619	0.891488	0.71176	0.793831	0.0714286	1	4	4_TssFlnkD, 11_EnhWk	4_TssFlnkD, 11_EnhWk	-0.0820707	intron	ddcc	0.256333	0.912107	PLXDC1 (+94105), LASP1 (+187685)
130	17:40209517-40209688	0.944048	171	8	0.64881	0.109524	0.979342	0.0833333	0.921405	5	5	17_ReprPCWk	17_ReprPCWk	0.896008	intergenic	ddcc	0.917836	0.863739	DNAJC7 (-39932), ZNF385C (+5472)
131	17:46590413-46590958	0.88153	545	8	0.62362	0.950426	0.138662	0.0862077	0.580923	5	5	16_ReprPC	15_EnhBiv, 16_ReprPC	0.052454	intergenic	ddcc	0.950752	0.853296	SKAP1 (-83134), HOXB1 (+17673)
132	17:57401661-57401862	0.889894	201	5	0.972857	0.914659	0.102963	0.966126	0.934407	5	5	18_Quies	18_Quies	-0.863163	intergenic	ddcc	0.955584	0.961165	YPEL2 (-7301), GDPD1 (+103928)
133	17:75482605-75482615	0.861111	10	4	0.677083	0	0.742929	0.665751	0.196429	3	3	5_Tx	5_Tx	0.0771784	intron	ccdd	0.965302	0.799112	TNRC6C (-518527), SEPT9 (+205118)
134	17:78253792-78254072	0.863802	280	7	0.609462	0.558333	0.247418	0.0761309	0.939933	3	3	5_Tx	5_Tx	0.171287	intron	ccdd	0.936729	0.955523	ENDOV (-135035), RNF213 (+19265)
135	17:78610327-78610730	0.830995	403	14	0.126098	0.763126	0.630202	0.953904	0.595334	5	3	6_TxWk, 11_EnhWk	5_Tx	-0.323702	intron	ddcc	0.937493	0.944398	CHMP6 (-355112), RPTOR (+91461)
136	17:80851878-80852346	0.816401	468	4	0.629167	0.835749	0.901569	0.65187	0.104221	3	1	5_Tx	8_EnhG2	0.249699	intron	ddcc	0.55442	0.945664	ZNF750 (-53658), B3GNTL1 (+157574)
137	18:10476012-10476340	0.805627	328	10	0.0671429	0.031369	0.819913	0.0742681	0.0578161	4	4	11_EnhWk	3_TssFlnkU, 11_EnhWk	0.745645	intron	ccdd	0.507651	0.470068	NAPG (-49855), APCDD1 (+21551)
138	19:3719107-3719175	0.861056	68	5	0.198333	0.607582	0.947009	0.456751	0.169841	5	5	16_ReprPC	17_ReprPCWk	0.490257	intron	ddcc	0.736103	0.731997	TJP3 (-2594)
139	19:3976885-3976966	0.83	81	4	0.421429	0.171852	0.956845	0.90443	1	3	3	5_Tx	5_Tx	0.052415	intron	ddcc	0.943792	0.807033	DAPK3 (-5858), EEF2 (+8541)
140	19:10750578-10750927	0.847516	349	6	0.471019	0.588369	0.113217	0.954323	0.162359	1	3	3_TssFlnkU, 4_TssFlnkD	5_Tx	-0.841106	intron	ccdd	0.90675	0.94956	ILF3 (-14184), SLC44A2 (+14819)
141	19:18160160-18160500	0.835725	340	9	0.658393	0.939056	0.565178	0.103331	0.541093	4	1	9_EnhA1	9_EnhA1	0.461847	intergenic	ccdd	0.971325	0.950945	MAST3 (-48273), ARRDC2 (+41353)
142	19:45056781-45057503	0.830725	722	7	0.82768	0.892323	0.788978	0.885544	0.0943535	5	5	17_ReprPCWk	17_ReprPCWk	-0.096566	intron	ccdd	0.669537	0.856618	IGSF23 (-59798), ZNF180 (-52568)
143	19:53700924-53701039	0.853485	115	9	0.807143	0.837325	0.101399	0.349586	0.920461	1	1	3_TssFlnkU	3_TssFlnkU	-0.248187	intergenic	ccdd	0.184909	0.893077	ZNF665 (-4373)
144	19:54567361-54567414	0.841941	53	5	0	0.254743	0.5845	0.360595	0.841941	1	4	3_TssFlnkU, 11_EnhWk	9_EnhA1, 11_EnhWk	0.223905	intergenic	ddcc	0.176969	0.904701	VSTM1 (-181)
145	20:3732585-3732633	0.812031	48	8	0.261161	0.139385	0.170147	0.610078	0.902408	1	3	4_TssFlnkD	8_EnhG2	-0.439931	exon	cddc	0.643701	0.447843	C20orf27 (+15766), HSPA12B (+19295)
146	20:3732636-3732669	0.848998	33	5	0.36	0.125641	0.192982	0.64152	0.961818	1	3	4_TssFlnkD	8_EnhG2	-0.448538	exon	cddc	0.460004	0.559509	C20orf27 (+15722), HSPA12B (+19339)
147	20:20836962-20837675	0.831772	713	10	0.837105	0.0278095	0.023818	0.478365	0.458353	4	4	11_EnhWk	15_EnhBiv	-0.454547	intergenic	ccdd	0.796071	0.943576	XRN2 (-446623), RALGAPA2 (-144053)
148	20:43379050-43379101	0.81037	51	4	1	0.657197	0.451122	0.18963	0.805174	2	2	15_EnhBiv	15_EnhBiv	0.261492	exon	cddc	0.566222	0.556617	KCNK15 (+4655), RIMS4 (+59836)
149	20:43379321-43379406	0.807039	85	9	0.607937	0.771198	0.260826	0.0596281	0.846914	2	2	16_ReprPC	14_TssBiv, 15_EnhBiv	0.201198	exon	cddc	0.504594	0.701235	KCNK15 (+4943), RIMS4 (+59548)
150	20:61660678-61660787	0.990741	109	6	0.563492	0.990196	0.954678	0.898557	0	2	2	16_ReprPC	16_ReprPC	0.0561214	intron	cddc	0.678733	0.584274	BIRC7 (-206502), BHLHE23 (-22346)
151	20:61661155-61661192	0.893333	37	5	0.0333333	0.893333	0.52	0.24272	0	5	2	16_ReprPC	16_ReprPC	0.27728	intron	ccdd	0.50047	0.360871	BIRC7 (-206061), BHLHE23 (-22787)
152	21:34620081-34620207	0.968627	126	4	0.0508696	0.471164	0.968627	0.00925926	0.033564	3	3	5_Tx	7_EnhG1	0.959368	intron	ccdd	0.858847	0.951714	IL10RB (-18519), IFNAR2 (+17865)
153	21:43018991-43019108	0.921794	117	4	0.265278	0.0964367	0.135823	0.959228	0.501096	5	5	17_ReprPCWk	17_ReprPCWk	-0.823405	intergenic	ddcc	0.940628	0.246834	TMPRSS2 (-139058), RIPK4 (+168216)
154	21:45077841-45077864	0.96	23	5	1	0.534348	0.335979	0.04	0.326667	2	4	14_TssBiv	14_TssBiv	0.295979	intron	cddc	0.481791	0.743042	RRP1B (-1576), HSF2BP (+1521)
155	21:45077868-45077917	0.871858	49	6	0.984848	0.617484	0.377305	0.112991	0.746892	2	4	14_TssBiv	14_TssBiv	0.264314	intron	cddc	0.400211	0.964308	RRP1B (-1536), HSF2BP (+1481)
156	21:46975966-46976077	0.84	111	5	0.84	0	0.208182	0.724786	0	1	4	14_TssBiv	14_TssBiv, 16_ReprPC	-0.516605	intergenic	cddc	0.101329	0.538751	PCBP3 (-87586), SLC19A1 (-13637)
157	22:50616790-50616858	0.860119	68	4	0.183333	0.0208333	0.0767045	0.860119	0.0416667	2	2	15_EnhBiv, 16_ReprPC	16_ReprPC	-0.783415	exon,intron	cddc	0.248603	0.725982	PANX2 (+7664), TUBGCP6 (+66169)

## Sheet: Columns legend
Columns	Legend
#	DMR number
location	DMR location (hg19 coordinates) from the position of the first CpG to the base right before the next CpG that is not included in the DMR
diff	methylation difference between the two synthetic methylomes
length	DMR length (bp)
n_cpg	number of CpGs in the DMR
Hm01, Hm02, Hm03, Hm05, M55900	DMR methylation levels obtained by WGBS for each of the five individuals
histone_cluster_Hm03, histone_cluster_Hm05	histones cluster number to which the DMR belongs in Hm03 and Hm05 individuals
chromHMM_Hm03, chromHMM_Hm05	DMR chromatin states in Hm03 and Hm05 individuals
diff_Hm03_Hm05	methylation difference between Hm03 and Hm05 (Hm03-Hm05)
dmr_gene_location	DMR genic location (intron, exon or intergenic region)
cgi_pos	position to the closest CGI (c, CGI border; d, DMR border; ccdd or ddcc, no overlap; cdcd or dcdc, partial overlap; cddc, DMR within CGI; dccd, CGI within DMR)
l_mean_meth, r_mean_meth	mean methylation of the upstream and downstream flanking regions, respectively
associated_genes	putative DMR associated genes identified by GREAT
lncRNA	DMR overlap with lncRNAs
