# Supplementary material for: Regions of common inter-individual DNA methylation differences in human monocytes: genetic basis and potential function
Source: Epigenetics Chromatin. 2017 Jul 26;10:37. doi: 10.1186/s13072-017-0144-2 (PMC5530492; doi:10.1186/s13072-017-0144-2)
Supplement: Supplementary file 12 — Additional file 12. List of DMRs with correlated SNPs in 12 kb window. SNPs within the same haplotype block are separated by a comma. Different haplotype blocks are separated by a slash. [file 13072_2017_144_MOESM12_ESM.xlsx]

## Sheet: Sheet1
DMR	best_snp_corr	correlating_SNP(rsID,coordinates,distance)
1	0.999303	(rs6693149,1:19446587,-4044.0)
2	0.000958026	(rs1044010,1:19447843,-5827.0) / (rs7547104,1:19457257,3587.0)
3	0.968066	(rs2305463,1:21180181,1508.0) / (rs1530946,1:21182540,3867.0) / (rs17449243,1:21174429,-4244.0)
4	0.202835	(rs28970863,1:30028139,-255.0)
5	0.971249	(rs6687088,1:42242858,-6054.0) / (rs402379,1:42247715,-1197.0)
6	0.995574	(rs639216,1:120217414,-411.5)
7	0.997369	(rs692963,1:146547985,-1249.0)
8	0.99639	(rs692963,1:146547985,-1589.5)
9	0.965581	(rs692963,1:146547985,-1944.0)
10	0.97517	(rs4950357,1:146556146,6009.0),(rs692963,1:146547985,-2152.0)
11	0.931225	(rs4950357,1:146556146,5870.0),(rs692963,1:146547985,-2291.0)
12	0.990306	(rs4950357,1:146556146,5460.5),(rs692963,1:146547985,-2700.5)
13	0.997489	(rs4950357,1:146556146,583.0)
14	0.995201	(rs11265313,1:160029456,-3746.5) / (rs1321651,1:160035804,2601.5) / (rs6690889,1:160033502,299.5)
15	0.940643	(rs4575098,1:161155392,-5570.5) / (rs34884997,1:161160872,-90.5) / (rs11585858,1:161156033,-4929.5)
16	0.987624	(rs10912906,1:175170490,-81.5) / (rs6703918,1:175172939,2367.5) / (rs10912905,1:175168610,-1961.5)
17	0.00353247	(rs58473580,1:193338665,544.0) / (rs75664957,1:193334660,-3461.0) / (rs6684226,1:193338028,-93.0)
18	0.882777	(rs591594,1:210394270,5275.0) / (rs12125619,1:210387562,-1433.0)
19	0.999914	(rs12038714,1:230321492,-2311.0) / (rs66984364,1:230323310,-493.0) / (rs73111985,1:230320338,-3465.0)
20	0.990935	(rs10802696,1:238662476,-306.5)
21	0.993621	(rs10181645,2:20071553,-5278.0) / (rs3731669,2:20076454,-377.0)
22	0.994605	(rs711252,2:36691951,-3739.0),(rs848552,2:36700580,4890.0)
23	0.999449	(rs383993,2:109674911,547.5)
24	0.994994	(rs4848546,2:120051015,2298.5),(rs6711245,2:120046905,-1811.5)
25	0.000110109	(rs77986460,2:130693942,-31.5) / (rs116135153,2:130694637,663.5)
26	0.962965	(rs3791522,2:240088108,1823.5) / (rs3828219,2:240086416,131.5)
27	0.967405	(rs9864657,3:30268246,-76.0)
28	0.247572	(rs3957543,3:108126872,1180.0)
29	0.0215887	(rs9325419,3:197832951,4143.0)
30	0
31	0.995938	(rs4697095,4:25427554,-2469.5) / (rs2324713,4:25431010,986.5) / (rs1996180,4:25429854,-169.5)
32	0.995331	(rs113266273,4:26451917,-2198.0) / (rs13116206,4:26451697,-2418.0) / (rs2788858,4:26451874,-2241.0)
33	0.521822	(rs877378,4:185186535,-2566.0)
34	0.989118	(rs13149699,4:185251371,-125.0) / (rs793900,4:185253019,1523.0) / (rs72701754,4:185251995,499.0) / (rs793899,4:185252818,1322.0)
35	0.991098	(rs72709509,4:185910278,-5023.5) / (rs6820983,4:185916343,1041.5) / (rs7670801,4:185917354,2052.5) / (rs7694916,4:185917159,1857.5) / (rs55977175,4:185909949,-5352.5) / (rs55935012,4:185909881,-5420.5) / (rs7689773,4:185912747,-2554.5) / (rs200511103,4:185911951,-3350.5) / (rs35263420,4:185910363,-4938.5)
36	0.930217	(rs1624018,5:1852123,-4921.5) / (rs263213,5:1852284,-4760.5)
37	0.0246756	(rs788534,5:29458042,590.0) / (rs677125,5:29458211,759.0) / (rs589854,5:29460048,2596.0)
38	0.602661	(rs13159821,5:77144981,2346.5) / (rs6881736,5:77144066,1431.5) / (rs199929635,5:77142788,153.5) / (rs7729225,5:77142829,194.5)
39	0.147008	(rs4836409,5:122398375,-5479.0)
40	1	(rs1004736,5:150612849,-6234.5) / (rs72794132,5:150618993,-90.5)
41	0.350858	(rs6579844,5:150626940,5478.5) / (rs201498484,5:150623059,1597.5) / (rs1991798,5:150619092,-2369.5)
42	0.819323	(rs4921229,5:158880340,403.5)
43	0.958392	(rs9505109,6:7274354,2725.0) / (rs9505100,6:7271476,-153.0)
44	0.254115	(rs6907848,6:10534374,-948.0) / (rs597697,6:10538945,3623.0) / (rs509227,6:10535591,269.0) / (rs1226013,6:10539289,3967.0)
45	0.571551	(rs9269693,6:32546866,-5218.0)
46	0.46569	(rs9446997,6:74432663,-2661.0),(rs6927615,6:74433733,-1591.0) / (rs4706552,6:74433212,-2112.0)
47	0.993675	(rs1699482,6:91644726,-334.0) / (rs1875826,6:91649433,4373.0) / (rs17533654,6:91645630,570.0) / (rs1145808,6:91639543,-5517.0) / (rs1220321,6:91644580,-480.0),(rs1220322,6:91644742,-318.0) / (rs72912078,6:91645722,662.0)
48	0.315503	(rs1980532,6:110720209,-904.0) / (rs9372253,6:110716136,-4977.0) / (rs9384740,6:110716207,-4906.0)
49	0.564987	(rs1980532,6:110720209,-1150.5) / (rs9372253,6:110716136,-5223.5) / (rs9384740,6:110716207,-5152.5)
50	0.987684	(rs618823,6:158058545,-2151.5)
51	0.99671	(rs618823,6:158058545,-2597.5)
52	0.291065	(rs8191728,6:160429737,2574.5)
53	0.00369085	(rs111392303,6:168051667,-1418.5)
54	0.99618	(rs4722409,7:947236,-13.5)
55	0.999025	(rs6461639,7:22186955,-66.0)
56	0.555897	(rs201171075,7:25962132,-3771.5)
57	0.998928	(rs2908203,7:75924218,91.0) / (rs757626,7:75929522,5395.0),(rs2908201,7:75927125,2998.0)
58	0.99777	(rs2908203,7:75924218,-180.5) / (rs757626,7:75929522,5123.5),(rs2908201,7:75927125,2726.5)
59	0.989034	(rs4726571,7:142424782,-4065.5),(rs17213,7:142429001,153.5),(rs10238724,7:142429237,389.5) / (rs17251,7:142423289,-5558.5) / (rs4726573,7:142426954,-1893.5)
60	0.959269	(rs4726571,7:142424782,-4348.5),(rs17213,7:142429001,-129.5),(rs10238724,7:142429237,106.5) / (rs17251,7:142423289,-5841.5) / (rs4726573,7:142426954,-2176.5)
61	0.412755	(rs10283337,8:1319724,-1951.5) / (rs7846026,8:1317603,-4072.5) / (rs10092136,8:1318804,-2871.5)
62	0.993674	(rs6471729,8:59448796,1077.0)
63	0.740391	(rs1566080,8:142556805,1597.5)
64	0.976159	(rs6420181,8:145081248,1798.5),(rs11136252,8:145084493,5043.5)
65	0.197387	(rs56089308,8:145260527,-5530.5)
66	0.00120209	(rs10757678,9:27688488,-2027.0),(rs11794463,9:27690361,-154.0)
67	0.998905	(rs4879621,9:32873495,6449.0),(rs10118347,9:32870406,3360.0),(rs1359719,9:32861992,-5054.0) / (rs16918694,9:32865017,-2029.0)
68	0.8624	(rs41274041,9:34257095,3931.0) / (rs35693912,9:34255267,2103.0) / (rs17258783,9:34253097,-67.0) / (rs4574933,9:34253488,324.0),(rs3135929,9:34251952,-1212.0)
69	0.00211789	(rs10814098,9:34324168,2471.0)
70	0
71	0.00114563	(rs7047210,9:90559953,-46.0)
72	0.83365	(rs4978949,9:113371069,4531.5) / (rs10817045,9:113366508,-29.5),(rs10817044,9:113360859,-5678.5) / (rs10759448,9:113366860,322.5)
73	0.995586	(rs4837796,9:123610288,4430.5)
74	0.364129	(rs3793621,9:124984125,-4493.0)
75	0.117255	(rs3793621,9:124984125,-4679.5)
76	0.0140553	(rs3793621,9:124984125,-5452.5)
77	0.400366	(rs3793621,9:124984125,-5826.5)
78	0.997362	(rs630014,9:136149722,2334.0) / (rs186775362,9:136149096,1708.0) / (rs505922,9:136149229,1841.0),(rs514659,9:136142203,-5185.0),(rs529565,9:136149500,2112.0) / (rs552148,9:136153481,6093.0),(rs568203,9:136151445,4057.0)
79	0.617976	(rs75430132,9:137784552,2497.5) / (rs7851696,9:137779091,-2963.5)
80	0.996494	(rs7923826,10:2983047,-1776.5) / (rs7087799,10:2981486,-3337.5),(rs2454823,10:2983081,-1742.5)
81	0
82	0.00105134	(rs7907504,10:79307110,-5801.5) / (rs816866,10:79313729,817.5) / (rs3851040,10:79318685,5773.5)
83	0.00841715	(rs10882584,10:97122430,3957.0),(rs2274632,10:97114560,-3913.0) / (rs77094890,10:97116981,-1492.0) / (rs149433187,10:97117517,-956.0) / (rs115213635,10:97121890,3417.0) / (rs61739253,10:97117497,-976.0) / (rs143909102,10:97114706,-3767.0) / (rs7900095,10:97119049,576.0) / (rs17110667,10:97119509,1036.0)
84	0.250419	(rs4434928,10:110115518,511.0) / (rs1411023,10:110118673,3666.0) / (rs882999,10:110119994,4987.0)
85	0.996729	(rs56012176,10:115793237,-1546.5)
86	0.998493	(rs2255863,10:128920546,4108.0) / (rs2991794,10:128918330,1892.0) / (rs2483858,10:128911752,-4686.0),(rs2489401,10:128911984,-4454.0)
87	0.992241	(rs2182756,10:129701475,-2920.5) / (rs7089423,10:129704353,-42.5) / (rs4751550,10:129704609,213.5)
88	0.473187	(rs4929936,11:8792622,-5116.5)
89	0.992141	(rs12361765,11:15955113,-557.5) / (rs1009244,11:15955615,-55.5)
90	0.944056	(rs660614,11:68659488,820.0)
91	0.932815	(rs653263,11:73670645,-5289.5)
92	0.981477	(rs11220510,11:126340821,1190.0) / (rs3862631,11:126336227,-3404.0) / (rs7925175,11:126339435,-196.0)
93	0.795007	(rs1841958,12:10562089,-1912.5),(rs2734565,12:10560591,-3410.5),(rs1841957,12:10562025,-1976.5),(rs2617170,12:10560957,-3044.5)
94	0.000544855	(rs10845674,12:13084585,4154.5)
95	0.507074	(rs589448,12:69752200,2283.5)
96	0.0305344	(rs11546983,13:21746637,-3965.5) / (rs201880717,13:21756307,5704.5) / (rs7331685,13:21747869,-2733.5),(rs7323930,13:21746285,-4317.5),(rs9580014,13:21749110,-1492.5) / (rs79648646,13:21751335,732.5) / (rs146280426,13:21751360,757.5) / (rs138709144,13:21751229,626.5) / (rs11553933,13:21751557,954.5) / (rs78816395,13:21747196,-3406.5) / (rs141711047,13:21751342,739.5) / (rs7335237,13:21753255,2652.…
97	0.998549	(rs1029306,13:33281832,-41.0)
98	0.999985	(rs4942859,13:50198158,3658.0) / (rs9535274,13:50194394,-106.0) / (rs7981043,13:50194407,-93.0)
99	0.0486644	(rs480243,13:51421152,3355.0)
100	0.966489	(rs1755690,13:113824266,5311.5) / (rs201165979,13:113822139,3184.5) / (rs3024735,13:113819513,558.5) / (rs3024744,13:113821477,2522.5)
101	0.992474	(rs9550263,13:114636550,2447.0) / (rs7338868,13:114634184,81.0)
102	9.04651e-07	(rs9314897,13:114888536,-176.0)
103	0.997534	(rs2295300,14:24805117,4126.0) / (rs3181256,14:24800879,-112.0)
104	0.214205	(rs17200068,14:24941969,-2695.0)
105	0.978372	(rs4902359,14:65542790,148.5) / (rs7156617,14:65541381,-1260.5) / (rs1957948,14:65542629,-12.5) / (rs4902358,14:65542477,-164.5)
106	0.157771	(rs2092914,14:66079115,1192.0)
107	0.971495	(rs4400971,14:66254578,-3340.5) / (rs11848443,14:66257419,-499.5) / (rs56720460,14:66256336,-1582.5)
108	0.998888	(rs200676678,14:101069891,82.5) / (rs873077,14:101070535,726.5) / (rs1190850,14:101064184,-5624.5),(rs1190862,14:101067773,-2035.5)
109	0.999961	(rs200676678,14:101069891,-250.5) / (rs873077,14:101070535,393.5) / (rs1190850,14:101064184,-5957.5),(rs1190862,14:101067773,-2368.5)
110	0.985793	(rs7173565,15:38850330,-249.0) / (rs7170151,15:38846678,-3901.0)
111	0.999052	(rs201297595,15:41099112,-1274.0) / (rs3743034,15:41101145,759.0),(rs10152371,15:41103293,2907.0),(rs11070297,15:41099349,-1037.0) / (rs3736286,15:41105658,5272.0),(rs11070295,15:41098339,-2047.0)
112	0.998557	(rs4924623,15:42411189,-171.5),(rs4924624,15:42411306,-54.5)
113	0.996914	(rs72713201,15:45937696,-4748.5) / (rs8039784,15:45947784,5339.5),(rs11637984,15:45946977,4532.5) / (rs72715005,15:45940962,-1482.5)
114	0.00140183	(rs74526794,15:74270320,3282.0)
115	0.0956868	(rs11856680,15:76457638,1759.0)
116	0.998005	(rs4843141,15:83580201,472.5)
117	0.984474	(rs12898512,15:92421288,-2183.5) / (rs11074021,15:92424427,955.5) / (rs28459353,15:92420384,-3087.5)
118	0.823869	(rs11631821,15:93584043,-90.0)
119	0.965525	(rs1871567,15:98716481,3486.5) / (rs1480090,15:98715661,2666.5) / (rs1480092,15:98712910,-84.5),(rs1118078,15:98714694,1699.5) / (rs11247107,15:98707979,-5015.5)
120	0
121	0.000833178	(rs1609696,16:1209177,213.0)
122	0.00859267	(rs9933813,16:21203409,2969.5)
123	0.954716	(rs113166322,16:53517893,1109.0) / (rs8043918,16:53513033,-3751.0)
124	0.194341	(rs6564465,16:77711164,-2436.5)
125	0.178954	(rs4843301,16:88136668,1858.0)
126	0.983158	(rs2052868,16:89706992,-719.0) / (rs58290281,16:89707783,72.0)
127	0.999386	(rs758838,17:5671101,-3258.5) / (rs7218770,17:5677220,2860.5) / (rs2309404,17:5678952,4592.5) / (rs11078583,17:5673717,-642.5)
128	0.994594	(rs9911968,17:6558329,-233.0),(rs1808214,17:6561192,2630.0),(rs10491082,17:6557587,-975.0)
129	0.85548	(rs9904250,17:37216417,2620.5)
130	0.0995286	(rs4796763,17:40205066,-4536.5) / (rs2074162,17:40214676,5073.5)
131	0.234596	(rs925284,17:46585890,-4795.5)
132	0.999986	(rs1026219,17:57404213,2451.5),(rs4968349,17:57403952,2190.5)
133	0.695841	(rs425139,17:75478481,-4129.0)
134	0.95184	(rs8069705,17:78254067,135.0),(rs7219131,17:78252770,-1162.0)
135	0.661228	(rs8072592,17:78615361,4832.5)
136	0.961373	(rs6502011,17:80853177,1065.0)
137	0.997418	(rs3748414,18:10471764,-4412.0) / (rs547668,18:10476821,645.0) / (rs1786683,18:10476149,-27.0) / (rs3748415,18:10471732,-4444.0),(rs16974517,18:10472891,-3285.0)
138	0.019531	(rs8106527,19:3718436,-705.0)
139	0.995016	(rs45443207,19:3981526,4600.5) / (rs3170368,19:3976321,-604.5)
140	0.993768	(rs3859514,19:10748820,-1932.5) / (rs1053007,19:10754400,3647.5) / (rs10948,19:10754905,4152.5) / (rs2163832,19:10745764,-4988.5),(rs10405617,19:10752968,2215.5)
141	0.966588	(rs149371798,19:18156705,-3625.0) / (rs10424480,19:18157551,-2779.0),(rs10422102,19:18157498,-2832.0)
142	0.987564	(rs10409076,19:45057224,82.0)
143	0.0141171	(rs17206939,19:53704562,3580.5)
144	0.726704	(rs662850,19:54566901,-486.5)
145	0.135604	(rs508686,20:3733981,1372.0) / (rs2474437,20:3731622,-987.0)
146	0.0259968	(rs2295345,20:3736528,3875.5) / (rs2295342,20:3735436,2783.5)
147	0.996164	(rs6035719,20:20837211,-107.5) / (rs1326396,20:20835074,-2244.5)
148	0.664055	(rs1980577,20:43382112,3036.5),(rs6031782,20:43383832,4756.5) / (rs1111032,20:43378770,-305.5)
149	0.486469	(rs6073535,20:43373859,-5504.5)
150	0.155313	(rs6011544,20:61658782,-1950.5) / (rs6089824,20:61659207,-1525.5) / (rs1060489,20:61665921,5188.5)
151	0.11639	(rs910941,20:61656342,-4831.5) / (rs872885,20:61656872,-4301.5)
152	0.998714	(rs2834159,21:34618089,-2055.0),(rs2834160,21:34620113,-31.0) / (rs10211925,21:34615732,-4412.0)
153	0.212405	(rs4919939,21:43020221,1171.5) / (rs7281496,21:43025081,6031.5)
154	0.916995	(rs2838343,21:45078035,182.5)
155	0.731154	(rs2838343,21:45078035,142.5)
156	0.025838	(rs2838961,21:46980627,4605.5) / (rs75586415,21:46978726,2704.5)
157	0.268318	(rs9628302,22:50618066,1242.0)
