# Supplementary material for: Regions of common inter-individual DNA methylation differences in human monocytes: genetic basis and potential function
Source: Epigenetics Chromatin. 2017 Jul 26;10:37. doi: 10.1186/s13072-017-0144-2 (PMC5530492; doi:10.1186/s13072-017-0144-2)
Supplement: Supplementary file 19 — Additional file 19. HaploReg annotations of the 30 lead-SNP and SNPs in the corresponding haplotype blocks. Haplotype block: SNPs in high linkage disequilibrium, r 2 > 0.8. SNP positions were converted to hg19 coordinates. [file 13072_2017_144_MOESM19_ESM.xlsx]

## Sheet: Table
chr	pos_hg19	r2	D'	is_query_snp	rsID	ref	alt	AFR	AMR	ASN	EUR	GERP_cons	SiPhy_cons	Chromatin_States	Chromatin_States_Imputed	Chromatin_Marks	DNAse	Proteins	eQTL	gwas	grasp	Motifs	GENCODE_id	GENCODE_name	GENCODE_direction	GENCODE_distance	RefSeq_id	RefSeq_name	RefSeq_direction	RefSeq_distance	dbSNP_functional_annotation	query_snp_rsid
11	68617022	0.85	0.94	0	rs71465408	A	G	0.22	0.21	0.23	0.31	0	0	E118,7_Enh		E118,H3K4me1_Enh		0	GTEx2015_v6,Adipose_Subcutaneous,IGHMBP2,2.8502714306536e-34;GTEx2015_v6,Adipose_Subcutaneous,MRPL21,2.00189851891694e-32;GTEx2015_v6,Adipose_Subcutaneous,RP11-554A11.4,1.58699286432558e-07;GTEx2015_v6,Adipose_Subcutaneous,RP11-554A11.6,1.71861938841465e-08;GTEx2015_v6,Adipose_Subcutaneous,RP11-757G1.6,2.1708155798503e-08;GTEx2015_v6,Adipose_Visceral_Omentum,IGHMBP2,5.99177428811197e-20;GTEx2015_…	0	0	GR_disc4;Myc_disc5;Spz1_2	ENSG00000110090.7	CPT1A	5	5143	NM_001876	CPT1A	5	7622	0	rs604524
11	68617886	0.92	0.97	0	rs7104351	A	G	0.18	0.19	0.22	0.3	0	0			E118,H3K4me1_Enh	E022	0	GTEx2015_v6,Adipose_Subcutaneous,IGHMBP2,3.90894604481075e-37;GTEx2015_v6,Adipose_Subcutaneous,MRPL21,1.41111300067555e-35;GTEx2015_v6,Adipose_Subcutaneous,RP11-554A11.4,2.02496821750527e-07;GTEx2015_v6,Adipose_Subcutaneous,RP11-554A11.6,1.32909619145949e-07;GTEx2015_v6,Adipose_Subcutaneous,RP11-757G1.6,2.39276457121565e-10;GTEx2015_v6,Adipose_Visceral_Omentum,IGHMBP2,3.77365357558773e-22;GTEx201…	0	0	AP-1_disc7;ATF3_disc2;BHLHE40_disc2;ELF1_disc3;Egr-1_disc6;Ets_disc7;Mtf1_1;NRSF_disc9;YY1_disc4;Zfp161_2	ENSG00000110090.7	CPT1A	5	6007	NM_001876	CPT1A	5	8486	0	rs604524
11	68617987	0.84	0.92	0	rs7104487	A	G	0.23	0.2	0.23	0.31	0	0			E118,H3K4me1_Enh		0	GTEx2015_v6,Adipose_Subcutaneous,IGHMBP2,2.03538388457637e-36;GTEx2015_v6,Adipose_Subcutaneous,MRGPRF,1.48901085776655e-05;GTEx2015_v6,Adipose_Subcutaneous,MRPL21,1.70024260647541e-38;GTEx2015_v6,Adipose_Subcutaneous,RP11-554A11.4,6.3048194165158e-08;GTEx2015_v6,Adipose_Subcutaneous,RP11-554A11.6,4.56717605811792e-09;GTEx2015_v6,Adipose_Subcutaneous,RP11-757G1.6,8.08405457828571e-10;GTEx2015_v6,A…	0	0	GATA_known12;GATA_known3;Lmo2-complex_2;Mef2_known5	ENSG00000110090.7	CPT1A	5	6108	NM_001876	CPT1A	5	8587	0	rs604524
11	68618182	0.93	0.97	0	rs1272609	T	C	0.17	0.2	0.22	0.3	0	0			E118,H3K4me1_Enh		0	GTEx2015_v6,Adipose_Subcutaneous,IGHMBP2,3.90894604481075e-37;GTEx2015_v6,Adipose_Subcutaneous,MRPL21,1.41111300067555e-35;GTEx2015_v6,Adipose_Subcutaneous,RP11-554A11.4,2.02496821750527e-07;GTEx2015_v6,Adipose_Subcutaneous,RP11-554A11.6,1.32909619145949e-07;GTEx2015_v6,Adipose_Subcutaneous,RP11-757G1.6,2.39276457121565e-10;GTEx2015_v6,Adipose_Visceral_Omentum,IGHMBP2,3.77365357558773e-22;GTEx201…	0	0	Foxj2_1;Foxk1;HNF1_7;Hoxa13;Zfp105	ENSG00000110090.7	CPT1A	5	6303	NM_001876	CPT1A	5	8782	0	rs604524
11	68618279	0.93	0.97	0	rs1249359	C	T	0.17	0.2	0.22	0.3	0	0			E118,H3K4me1_Enh	E086	0	GTEx2015_v6,Adipose_Subcutaneous,IGHMBP2,3.90894604481075e-37;GTEx2015_v6,Adipose_Subcutaneous,MRPL21,1.41111300067555e-35;GTEx2015_v6,Adipose_Subcutaneous,RP11-554A11.4,2.02496821750527e-07;GTEx2015_v6,Adipose_Subcutaneous,RP11-554A11.6,1.32909619145949e-07;GTEx2015_v6,Adipose_Subcutaneous,RP11-757G1.6,2.39276457121565e-10;GTEx2015_v6,Adipose_Visceral_Omentum,IGHMBP2,3.77365357558773e-22;GTEx201…	0	0	BATF_disc2;Nr2e3;Pbx-1_4;STAT_known14;STAT_known7	ENSG00000110090.7	CPT1A	5	6400	NM_001876	CPT1A	5	8879	0	rs604524
11	68618964	0.93	0.97	0	rs659465	T	G	0.17	0.2	0.22	0.3	0	0			E038,H3K9ac_Pro;E056,H3K4me1_Enh;E118,H3K4me1_Enh;E113,H3K4me3_Pro	E017	0	GTEx2015_v6,Adipose_Subcutaneous,IGHMBP2,3.90894604481075e-37;GTEx2015_v6,Adipose_Subcutaneous,MRPL21,1.41111300067555e-35;GTEx2015_v6,Adipose_Subcutaneous,RP11-554A11.4,2.02496821750527e-07;GTEx2015_v6,Adipose_Subcutaneous,RP11-554A11.6,1.32909619145949e-07;GTEx2015_v6,Adipose_Subcutaneous,RP11-757G1.6,2.39276457121565e-10;GTEx2015_v6,Adipose_Visceral_Omentum,IGHMBP2,3.77365357558773e-22;GTEx201…	0	0	HNF4_disc3;Pou2f2_known10	ENSG00000110090.7	CPT1A	5	7085	NM_001876	CPT1A	5	9564	0	rs604524
11	68620271	0.93	0.97	0	rs632984	C	T	0.17	0.2	0.22	0.3	0	0	E022,7_Enh;E089,12_EnhBiv		E001,H3K9ac_Pro;E038,H3K9ac_Pro;E107,H3K9ac_Pro;E006,H3K4me1_Enh;E021,H3K4me1_Enh;E036,H3K4me1_Enh;E056,H3K4me1_Enh;E061,H3K4me1_Enh;E089,H3K4me1_Enh;E105,H3K4me1_Enh;E118,H3K4me1_Enh;E124,H3K4me1_Enh;E013,H3K4me3_Pro;E059,H3K4me3_Pro;E088,H3K4me3_Pro;E113,H3K4me3_Pro;E055,H3K27ac_Enh;E105,H3K27ac_Enh	E007	0	GTEx2015_v6,Adipose_Subcutaneous,IGHMBP2,3.90894604481075e-37;GTEx2015_v6,Adipose_Subcutaneous,MRPL21,1.41111300067555e-35;GTEx2015_v6,Adipose_Subcutaneous,RP11-554A11.4,2.02496821750527e-07;GTEx2015_v6,Adipose_Subcutaneous,RP11-554A11.6,1.32909619145949e-07;GTEx2015_v6,Adipose_Subcutaneous,RP11-757G1.6,2.39276457121565e-10;GTEx2015_v6,Adipose_Visceral_Omentum,IGHMBP2,3.77365357558773e-22;GTEx201…	0	0	GR_disc6;GR_known1;NRSF_known1;RXRA_disc2;TAL1_known2	ENSG00000110090.7	CPT1A	5	8392	NM_001876	CPT1A	5	10871	0	rs604524
11	68620849	0.9	0.96	0	rs611268	C	T	0.18	0.21	0.22	0.3	0	0	E118,7_Enh		E001,H3K9ac_Pro;E038,H3K9ac_Pro;E107,H3K9ac_Pro;E006,H3K4me1_Enh;E044,H3K4me1_Enh;E047,H3K4me1_Enh;E061,H3K4me1_Enh;E118,H3K4me1_Enh;E124,H3K4me1_Enh;E011,H3K4me3_Pro;E013,H3K4me3_Pro;E059,H3K4me3_Pro;E068,H3K4me3_Pro;E071,H3K4me3_Pro;E076,H3K4me3_Pro;E088,H3K4me3_Pro;E059,H3K27ac_Enh;E105,H3K27ac_Enh		0	GTEx2015_v6,Adipose_Subcutaneous,IGHMBP2,3.70321532503474e-36;GTEx2015_v6,Adipose_Subcutaneous,MRPL21,4.84493755392971e-35;GTEx2015_v6,Adipose_Subcutaneous,RP11-554A11.4,1.13468043020236e-07;GTEx2015_v6,Adipose_Subcutaneous,RP11-554A11.6,3.28382737103672e-07;GTEx2015_v6,Adipose_Subcutaneous,RP11-757G1.6,1.87192044913853e-10;GTEx2015_v6,Adipose_Visceral_Omentum,IGHMBP2,7.54628521638816e-21;GTEx201…	0	0	BDP1_disc3;GR_disc5;HNF1_3	ENSG00000110090.7	CPT1A	5	8970	NM_001876	CPT1A	5	11449	0	rs604524
11	68621003	0.91	0.96	0	rs610442	T	C	0.17	0.2	0.22	0.3	0	0	E061,7_Enh;E118,7_Enh		E001,H3K9ac_Pro;E038,H3K9ac_Pro;E107,H3K9ac_Pro;E006,H3K4me1_Enh;E034,H3K4me1_Enh;E044,H3K4me1_Enh;E047,H3K4me1_Enh;E061,H3K4me1_Enh;E069,H3K4me1_Enh;E118,H3K4me1_Enh;E124,H3K4me1_Enh;E011,H3K4me3_Pro;E013,H3K4me3_Pro;E017,H3K4me3_Pro;E059,H3K4me3_Pro;E068,H3K4me3_Pro;E071,H3K4me3_Pro;E076,H3K4me3_Pro;E088,H3K4me3_Pro;E059,H3K27ac_Enh		0	GTEx2015_v6,Adipose_Subcutaneous,IGHMBP2,5.04320176386553e-37;GTEx2015_v6,Adipose_Subcutaneous,MRPL21,1.13255794432494e-35;GTEx2015_v6,Adipose_Subcutaneous,RP11-554A11.4,2.21648716524867e-07;GTEx2015_v6,Adipose_Subcutaneous,RP11-554A11.6,1.23999476293178e-07;GTEx2015_v6,Adipose_Subcutaneous,RP11-757G1.6,2.77456410396303e-10;GTEx2015_v6,Adipose_Visceral_Omentum,IGHMBP2,3.9157892824777e-22;GTEx2015…	0	0	E2A_2;TBX5_3;ZEB1_disc1;ZEB1_known4	ENSG00000110090.7	CPT1A	5	9124	NM_001876	CPT1A	5	11603	0	rs604524
11	68621440	0.89	0.96	0	rs564849	C	T	0.23	0.22	0.23	0.31	0	0	E001,10_TssBiv;E003,12_EnhBiv;E008,11_BivFlnk;E015,12_EnhBiv;E018,11_BivFlnk;E020,10_TssBiv;E035,1_TssA;E045,12_EnhBiv;E059,2_TssAFlnk;E061,7_Enh;E071,12_EnhBiv;E072,12_EnhBiv;E074,12_EnhBiv;E085,12_EnhBiv;E107,10_TssBiv;E113,7_Enh;E118,7_Enh	E001,23_PromBiv;E008,23_PromBiv;E015,23_PromBiv;E018,23_PromBiv;E020,23_PromBiv;E059,23_PromBiv;E061,23_PromBiv	E001,H3K4me3_Pro;E002,H3K4me3_Pro;E008,H3K4me3_Pro;E009,H3K4me3_Pro;E011,H3K4me3_Pro;E013,H3K4me3_Pro;E014,H3K4me3_Pro;E016,H3K4me3_Pro;E017,H3K4me3_Pro;E018,H3K4me3_Pro;E021,H3K4me3_Pro;E035,H3K4me3_Pro;E036,H3K4me3_Pro;E050,H3K4me3_Pro;E051,H3K4me3_Pro;E052,H3K4me3_Pro;E056,H3K4me3_Pro;E059,H3K4me3_Pro;E061,H3K4me3_Pro;E067,H3K4me3_Pro;E068,H3K4me3_Pro;E071,H3K4me3_Pro;E073,H3K4me3_Pro;E076,H3K…	E059;E118	0	GTEx2015_v6,Adipose_Subcutaneous,IGHMBP2,2.39749503417928e-36;GTEx2015_v6,Adipose_Subcutaneous,MRGPRF,1.42716022578654e-05;GTEx2015_v6,Adipose_Subcutaneous,MRPL21,2.24087757656244e-38;GTEx2015_v6,Adipose_Subcutaneous,RP11-554A11.4,7.00548005002076e-08;GTEx2015_v6,Adipose_Subcutaneous,RP11-554A11.6,3.73838655588063e-09;GTEx2015_v6,Adipose_Subcutaneous,RP11-757G1.6,5.45259475702101e-10;GTEx2015_v6,…	0	0	E2A_3	ENSG00000110090.7	CPT1A	5	9561	NM_001876	CPT1A	5	12040	0	rs604524
11	68621806	0.93	0.97	0	rs615644	G	C	0.17	0.2	0.22	0.3	0	0	E001,10_TssBiv;E002,1_TssA;E003,11_BivFlnk;E004,11_BivFlnk;E005,12_EnhBiv;E006,11_BivFlnk;E008,10_TssBiv;E009,12_EnhBiv;E010,12_EnhBiv;E011,10_TssBiv;E012,10_TssBiv;E014,10_TssBiv;E015,10_TssBiv;E016,10_TssBiv;E017,12_EnhBiv;E018,10_TssBiv;E019,10_TssBiv;E020,10_TssBiv;E021,10_TssBiv;E022,1_TssA;E024,2_TssAFlnk;E027,12_EnhBiv;E029,12_EnhBiv;E030,12_EnhBiv;E034,12_EnhBiv;E035,2_TssAFlnk;E037,12_En…	E001,2_PromU;E002,23_PromBiv;E003,23_PromBiv;E004,2_PromU;E005,23_PromBiv;E006,23_PromBiv;E007,23_PromBiv;E008,23_PromBiv;E009,23_PromBiv;E010,23_PromBiv;E011,23_PromBiv;E012,23_PromBiv;E013,23_PromBiv;E014,23_PromBiv;E015,23_PromBiv;E016,23_PromBiv;E017,23_PromBiv;E018,23_PromBiv;E019,23_PromBiv;E020,23_PromBiv;E021,23_PromBiv;E022,23_PromBiv;E024,23_PromBiv;E025,23_PromBiv;E027,23_PromBiv;E029,…	E001,H3K4me3_Pro;E002,H3K4me3_Pro;E003,H3K4me3_Pro;E004,H3K4me3_Pro;E005,H3K4me3_Pro;E006,H3K4me3_Pro;E007,H3K4me3_Pro;E008,H3K4me3_Pro;E009,H3K4me3_Pro;E011,H3K4me3_Pro;E013,H3K4me3_Pro;E014,H3K4me3_Pro;E015,H3K4me3_Pro;E016,H3K4me3_Pro;E017,H3K4me3_Pro;E018,H3K4me3_Pro;E019,H3K4me3_Pro;E020,H3K4me3_Pro;E021,H3K4me3_Pro;E022,H3K4me3_Pro;E023,H3K4me3_Pro;E024,H3K4me3_Pro;E025,H3K4me3_Pro;E026,H3K…	E007;E059	0	GTEx2015_v6,Adipose_Subcutaneous,IGHMBP2,4.61769226784968e-37;GTEx2015_v6,Adipose_Subcutaneous,MRPL21,1.48702306279791e-35;GTEx2015_v6,Adipose_Subcutaneous,RP11-554A11.4,2.11396002750607e-07;GTEx2015_v6,Adipose_Subcutaneous,RP11-554A11.6,1.21873125809485e-07;GTEx2015_v6,Adipose_Subcutaneous,RP11-757G1.6,1.88940124480463e-10;GTEx2015_v6,Adipose_Visceral_Omentum,IGHMBP2,3.7302909581334e-22;GTEx2015…	0	0	0	ENSG00000110090.7	CPT1A	5	9927	NM_001876	CPT1A	5	12406	0	rs604524
11	68622456	0.94	0.97	0	rs7129960	A	G	0.17	0.2	0.22	0.3	0	0	E001,1_TssA;E002,1_TssA;E003,10_TssBiv;E004,1_TssA;E005,12_EnhBiv;E006,7_Enh;E007,10_TssBiv;E008,1_TssA;E009,10_TssBiv;E011,1_TssA;E012,10_TssBiv;E013,1_TssA;E014,10_TssBiv;E015,1_TssA;E016,10_TssBiv;E017,11_BivFlnk;E018,1_TssA;E019,10_TssBiv;E020,10_TssBiv;E021,1_TssA;E022,1_TssA;E024,1_TssA;E025,1_TssA;E026,10_TssBiv;E027,7_Enh;E029,2_TssAFlnk;E030,2_TssAFlnk;E031,12_EnhBiv;E032,12_EnhBiv;E034,…	E001,1_TssA;E002,23_PromBiv;E003,23_PromBiv;E004,23_PromBiv;E005,23_PromBiv;E006,23_PromBiv;E007,23_PromBiv;E008,23_PromBiv;E009,23_PromBiv;E010,23_PromBiv;E011,23_PromBiv;E012,23_PromBiv;E013,23_PromBiv;E014,23_PromBiv;E015,23_PromBiv;E016,23_PromBiv;E017,23_PromBiv;E018,23_PromBiv;E019,23_PromBiv;E020,23_PromBiv;E021,23_PromBiv;E022,23_PromBiv;E023,23_PromBiv;E024,23_PromBiv;E025,23_PromBiv;E02…	E001,H3K4me3_Pro;E002,H3K4me3_Pro;E003,H3K4me3_Pro;E004,H3K4me3_Pro;E005,H3K4me3_Pro;E006,H3K4me3_Pro;E007,H3K4me3_Pro;E008,H3K4me3_Pro;E009,H3K4me3_Pro;E010,H3K4me3_Pro;E011,H3K4me3_Pro;E012,H3K4me3_Pro;E013,H3K4me3_Pro;E014,H3K4me3_Pro;E015,H3K4me3_Pro;E016,H3K4me3_Pro;E017,H3K4me3_Pro;E018,H3K4me3_Pro;E019,H3K4me3_Pro;E020,H3K4me3_Pro;E021,H3K4me3_Pro;E022,H3K4me3_Pro;E023,H3K4me3_Pro;E024,H3K…	E032;E086	0	GTEx2015_v6,Adipose_Subcutaneous,IGHMBP2,3.88398026531757e-37;GTEx2015_v6,Adipose_Subcutaneous,MRPL21,1.40117285650213e-35;GTEx2015_v6,Adipose_Subcutaneous,RP11-554A11.4,2.02251658067591e-07;GTEx2015_v6,Adipose_Subcutaneous,RP11-554A11.6,1.32538292053902e-07;GTEx2015_v6,Adipose_Subcutaneous,RP11-757G1.6,2.39804629759304e-10;GTEx2015_v6,Adipose_Visceral_Omentum,IGHMBP2,3.78234262627238e-22;GTEx201…	0	0	Smad_1	ENSG00000110090.7	CPT1A	5	10577	NM_001876	CPT1A	5	13056	0	rs604524
11	68623093	0.93	0.97	0	rs11381570	C	CT	0.22	0.2	0.22	0.3	0	0	E001,1_TssA;E002,1_TssA;E003,10_TssBiv;E004,1_TssA;E005,1_TssA;E006,2_TssAFlnk;E007,10_TssBiv;E008,1_TssA;E011,1_TssA;E012,10_TssBiv;E013,1_TssA;E014,10_TssBiv;E015,1_TssA;E016,10_TssBiv;E017,1_TssA;E018,1_TssA;E019,10_TssBiv;E020,10_TssBiv;E021,1_TssA;E022,1_TssA;E023,1_TssA;E024,2_TssAFlnk;E025,1_TssA;E026,10_TssBiv;E027,2_TssAFlnk;E029,1_TssA;E030,2_TssAFlnk;E031,2_TssAFlnk;E032,10_TssBiv;E033…	E001,2_PromU;E002,23_PromBiv;E003,23_PromBiv;E004,2_PromU;E005,1_TssA;E006,1_TssA;E007,23_PromBiv;E008,1_TssA;E009,23_PromBiv;E010,23_PromBiv;E011,23_PromBiv;E012,23_PromBiv;E013,2_PromU;E014,23_PromBiv;E015,1_TssA;E016,23_PromBiv;E017,2_PromU;E018,23_PromBiv;E019,1_TssA;E020,23_PromBiv;E021,1_TssA;E022,1_TssA;E023,2_PromU;E024,1_TssA;E025,2_PromU;E026,2_PromU;E027,23_PromBiv;E028,23_PromBiv;E029…	E001,H3K4me3_Pro;E002,H3K4me3_Pro;E003,H3K4me3_Pro;E004,H3K4me3_Pro;E005,H3K4me3_Pro;E006,H3K4me3_Pro;E007,H3K4me3_Pro;E008,H3K4me3_Pro;E009,H3K4me3_Pro;E010,H3K4me3_Pro;E011,H3K4me3_Pro;E012,H3K4me3_Pro;E013,H3K4me3_Pro;E014,H3K4me3_Pro;E015,H3K4me3_Pro;E016,H3K4me3_Pro;E017,H3K4me3_Pro;E018,H3K4me3_Pro;E019,H3K4me3_Pro;E020,H3K4me3_Pro;E021,H3K4me3_Pro;E022,H3K4me3_Pro;E023,H3K4me3_Pro;E024,H3K…	E004;E006;E017;E021;E022;E029;E032;E033;E034;E046;E050;E051;E055;E056;E059;E080;E083;E085;E086;E088;E089;E090;E091;E092;E093;E097;E098;E109;E116;E119;E121;E122;E124;E125;E126;E128	AG09309,CTCF,UW,None;AG10803,CTCF,UW,None;HBMEC,CTCF,UW,None;HPAF,CTCF,UW,None;HUVEC,POL2,UT-A,None;NB4,POL2,Stanford,None;NHDF-Ad,CTCF,Broad,None;Osteobl,CTCF,Broad,None;ProgFib,CTCF,UT-A,None;SAEC,CTCF,UW,None	GTEx2015_v6,Adipose_Subcutaneous,IGHMBP2,3.33894931632733e-38;GTEx2015_v6,Adipose_Subcutaneous,MRPL21,7.80905694251863e-40;GTEx2015_v6,Adipose_Subcutaneous,RP11-554A11.4,3.71961509069082e-08;GTEx2015_v6,Adipose_Subcutaneous,RP11-554A11.6,2.34405425816652e-08;GTEx2015_v6,Adipose_Subcutaneous,RP11-757G1.6,1.54409071981805e-09;GTEx2015_v6,Adipose_Visceral_Omentum,IGHMBP2,7.67827427425526e-22;GTEx201…	0	0	AP-2_known2;AP-2_known3;BHLHE40_disc2;CTCF_disc2;CTCF_disc7;CTCF_disc8;E2F_disc8;EBF_disc2;Hic1_1;Hic1_2;Pou2f2_disc2;RXRA_disc2;Rad21_disc6;SMC3_disc1;Sin3Ak-20_disc6;Sin3Ak-20_disc7	ENSG00000110090.7	CPT1A	5	11213	NM_001876	CPT1A	5	13692	0	rs604524
11	68623228	0.91	0.97	0	rs11228383	T	G	0.18	0.2	0.22	0.3	0	0	E001,1_TssA;E002,1_TssA;E003,10_TssBiv;E004,1_TssA;E006,7_Enh;E008,1_TssA;E010,12_EnhBiv;E011,1_TssA;E012,10_TssBiv;E013,1_TssA;E014,10_TssBiv;E015,1_TssA;E016,10_TssBiv;E017,2_TssAFlnk;E018,1_TssA;E019,10_TssBiv;E020,10_TssBiv;E021,1_TssA;E022,1_TssA;E023,1_TssA;E024,2_TssAFlnk;E025,1_TssA;E026,10_TssBiv;E027,7_Enh;E029,1_TssA;E030,1_TssA;E031,2_TssAFlnk;E032,11_BivFlnk;E034,11_BivFlnk;E035,2_Ts…	E001,2_PromU;E002,23_PromBiv;E003,23_PromBiv;E004,2_PromU;E005,2_PromU;E006,1_TssA;E007,23_PromBiv;E008,23_PromBiv;E009,23_PromBiv;E010,23_PromBiv;E011,23_PromBiv;E012,23_PromBiv;E013,1_TssA;E014,23_PromBiv;E015,2_PromU;E016,23_PromBiv;E017,2_PromU;E018,23_PromBiv;E019,1_TssA;E020,2_PromU;E021,1_TssA;E022,2_PromU;E023,2_PromU;E024,1_TssA;E025,1_TssA;E026,1_TssA;E027,23_PromBiv;E028,22_PromP;E029,…	E001,H3K4me3_Pro;E002,H3K4me3_Pro;E003,H3K4me3_Pro;E004,H3K4me3_Pro;E005,H3K4me3_Pro;E006,H3K4me3_Pro;E007,H3K4me3_Pro;E008,H3K4me3_Pro;E009,H3K4me3_Pro;E010,H3K4me3_Pro;E011,H3K4me3_Pro;E012,H3K4me3_Pro;E013,H3K4me3_Pro;E014,H3K4me3_Pro;E015,H3K4me3_Pro;E016,H3K4me3_Pro;E017,H3K4me3_Pro;E018,H3K4me3_Pro;E019,H3K4me3_Pro;E020,H3K4me3_Pro;E021,H3K4me3_Pro;E022,H3K4me3_Pro;E023,H3K4me3_Pro;E024,H3K…	E006;E007;E008;E021;E050;E055;E056;E059;E080;E083;E084;E086;E088;E089;E090;E091;E093;E097;E109;E122	HBMEC,CTCF,UW,None;HPAF,CTCF,UW,None;NB4,POL2,Stanford,None;Osteobl,CTCF,Broad,None	GTEx2015_v6,Adipose_Subcutaneous,IGHMBP2,4.18514303426179e-37;GTEx2015_v6,Adipose_Subcutaneous,MRPL21,1.21188149833199e-35;GTEx2015_v6,Adipose_Subcutaneous,RP11-554A11.4,2.13065177817984e-07;GTEx2015_v6,Adipose_Subcutaneous,RP11-554A11.6,1.86173199951525e-07;GTEx2015_v6,Adipose_Subcutaneous,RP11-757G1.6,2.76425059810712e-10;GTEx2015_v6,Adipose_Visceral_Omentum,IGHMBP2,3.43877448980429e-22;GTEx201…	0	0	Ets_disc8;TATA_disc3	ENSG00000110090.7	CPT1A	5	11349	NM_001876	CPT1A	5	13828	0	rs604524
11	68623712	0.94	0.97	0	rs7107137	A	G	0.17	0.2	0.22	0.3	0	0	E001,1_TssA;E014,1_TssA;E020,10_TssBiv;E029,7_Enh;E032,11_BivFlnk;E035,7_Enh;E036,7_Enh;E050,2_TssAFlnk;E051,2_TssAFlnk;E063,2_TssAFlnk;E066,7_Enh;E077,7_Enh;E078,7_Enh;E084,7_Enh;E085,7_Enh;E086,1_TssA;E090,12_EnhBiv;E091,7_Enh;E097,1_TssA;E101,1_TssA;E103,7_Enh;E107,7_Enh;E118,7_Enh;E122,7_Enh;E124,7_Enh	E001,22_PromP;E002,22_PromP;E005,18_EnhAc;E014,22_PromP;E015,22_PromP;E016,22_PromP;E018,22_PromP;E019,22_PromP;E020,22_PromP;E023,22_PromP;E025,22_PromP;E029,16_EnhW1;E030,16_EnhW1;E031,16_EnhW1;E032,16_EnhW1;E033,17_EnhW2;E035,16_EnhW1;E036,16_EnhW1;E040,22_PromP;E044,22_PromP;E045,22_PromP;E046,23_PromBiv;E047,22_PromP;E050,16_EnhW1;E051,2_PromU;E055,22_PromP;E061,22_PromP;E062,22_PromP;E063,1…	E001,H3K4me3_Pro;E002,H3K4me3_Pro;E003,H3K4me3_Pro;E005,H3K4me3_Pro;E014,H3K4me3_Pro;E015,H3K4me3_Pro;E016,H3K4me3_Pro;E018,H3K4me3_Pro;E019,H3K4me3_Pro;E023,H3K4me3_Pro;E024,H3K4me3_Pro;E025,H3K4me3_Pro;E027,H3K4me3_Pro;E031,H3K4me3_Pro;E032,H3K4me3_Pro;E035,H3K4me3_Pro;E036,H3K4me3_Pro;E043,H3K4me3_Pro;E046,H3K4me3_Pro;E047,H3K4me3_Pro;E050,H3K4me3_Pro;E051,H3K4me3_Pro;E053,H3K4me3_Pro;E063,H3K…	E006;E059;E097	0	GTEx2015_v6,Adipose_Subcutaneous,IGHMBP2,3.90894604481075e-37;GTEx2015_v6,Adipose_Subcutaneous,MRPL21,1.41111300067555e-35;GTEx2015_v6,Adipose_Subcutaneous,RP11-554A11.4,2.02496821750527e-07;GTEx2015_v6,Adipose_Subcutaneous,RP11-554A11.6,1.32909619145949e-07;GTEx2015_v6,Adipose_Subcutaneous,RP11-757G1.6,2.39276457121565e-10;GTEx2015_v6,Adipose_Visceral_Omentum,IGHMBP2,3.77365357558773e-22;GTEx201…	0	0	ZBTB7A_disc1	ENSG00000110090.7	CPT1A	5	11833	NM_001876	CPT1A	5	14312	0	rs604524
11	68623978	0.93	0.97	0	rs7107620	C	T	0.12	0.19	0.22	0.3	0	0	E066,7_Enh;E077,7_Enh;E078,7_Enh;E084,7_Enh;E085,7_Enh;E090,12_EnhBiv;E091,7_Enh;E101,7_Enh;E107,7_Enh;E118,7_Enh	E005,18_EnhAc;E063,17_EnhW2;E066,17_EnhW2;E077,17_EnhW2;E078,17_EnhW2;E080,18_EnhAc;E084,15_EnhAF;E085,15_EnhAF;E089,18_EnhAc;E090,18_EnhAc;E091,17_EnhW2;E092,18_EnhAc;E099,18_EnhAc;E101,17_EnhW2;E102,17_EnhW2;E103,17_EnhW2;E109,17_EnhW2;E110,17_EnhW2;E113,17_EnhW2;E118,18_EnhAc	E001,H3K4me3_Pro;E002,H3K4me3_Pro;E005,H3K4me3_Pro;E014,H3K4me3_Pro;E018,H3K4me3_Pro;E019,H3K4me3_Pro;E027,H3K4me3_Pro;E043,H3K4me3_Pro;E050,H3K4me3_Pro;E051,H3K4me3_Pro;E063,H3K4me3_Pro;E066,H3K4me3_Pro;E071,H3K4me3_Pro;E074,H3K4me3_Pro;E077,H3K4me3_Pro;E079,H3K4me3_Pro;E091,H3K4me3_Pro;E093,H3K4me3_Pro;E097,H3K4me3_Pro;E101,H3K4me3_Pro;E102,H3K4me3_Pro;E103,H3K4me3_Pro;E110,H3K4me3_Pro;E111,H3K…		0	GTEx2015_v6,Adipose_Subcutaneous,IGHMBP2,8.40140057328736e-35;GTEx2015_v6,Adipose_Subcutaneous,MRPL21,8.62539292980982e-37;GTEx2015_v6,Adipose_Subcutaneous,RP11-554A11.4,1.49535397823449e-07;GTEx2015_v6,Adipose_Subcutaneous,RP11-554A11.6,1.26232880494191e-07;GTEx2015_v6,Adipose_Subcutaneous,RP11-757G1.6,5.99473199038682e-11;GTEx2015_v6,Adipose_Visceral_Omentum,IGHMBP2,2.02428233615731e-23;GTEx201…	0	0	CACD_2;TCF12_disc1;ZEB1_disc1	ENSG00000110090.7	CPT1A	5	12099	NM_001876	CPT1A	5	14578	0	rs604524
11	68624118	0.94	0.97	0	rs608810	G	C	0.12	0.2	0.22	0.3	0	0	E066,7_Enh;E077,7_Enh;E078,7_Enh;E084,7_Enh;E085,7_Enh;E091,7_Enh;E101,7_Enh;E102,7_Enh;E107,7_Enh;E117,7_Enh;E118,7_Enh	E001,19_DNase;E005,18_EnhAc;E063,17_EnhW2;E066,17_EnhW2;E075,17_EnhW2;E077,15_EnhAF;E078,17_EnhW2;E080,18_EnhAc;E084,15_EnhAF;E085,15_EnhAF;E089,18_EnhAc;E090,18_EnhAc;E091,17_EnhW2;E092,18_EnhAc;E099,18_EnhAc;E101,17_EnhW2;E102,15_EnhAF;E103,17_EnhW2;E109,17_EnhW2;E110,17_EnhW2;E113,17_EnhW2;E118,14_EnhA2	E001,H3K4me1_Enh;E005,H3K4me1_Enh;E006,H3K4me1_Enh;E015,H3K4me1_Enh;E016,H3K4me1_Enh;E017,H3K4me1_Enh;E022,H3K4me1_Enh;E024,H3K4me1_Enh;E025,H3K4me1_Enh;E028,H3K4me1_Enh;E035,H3K4me1_Enh;E036,H3K4me1_Enh;E042,H3K4me1_Enh;E044,H3K4me1_Enh;E045,H3K4me1_Enh;E046,H3K4me1_Enh;E051,H3K4me1_Enh;E055,H3K4me1_Enh;E056,H3K4me1_Enh;E059,H3K4me1_Enh;E063,H3K4me1_Enh;E066,H3K4me1_Enh;E068,H3K4me1_Enh;E071,H3K…	E003;E021	0	GTEx2015_v6,Adipose_Subcutaneous,IGHMBP2,1.61689885226159e-38;GTEx2015_v6,Adipose_Subcutaneous,MRPL21,1.1891842128668e-39;GTEx2015_v6,Adipose_Subcutaneous,RP11-554A11.4,6.6708564738587e-08;GTEx2015_v6,Adipose_Subcutaneous,RP11-554A11.6,1.17675371892883e-07;GTEx2015_v6,Adipose_Subcutaneous,RP11-757G1.6,2.32538730396753e-11;GTEx2015_v6,Adipose_Visceral_Omentum,IGHMBP2,1.13990650618221e-24;GTEx2015_…	0	0	NERF1a	ENSG00000110090.7	CPT1A	5	12239	NM_001876	CPT1A	5	14718	0	rs604524
11	68624483	0.94	0.97	0	rs664229	C	G	0.15	0.2	0.22	0.3	0	0	E017,7_Enh;E058,7_Enh;E066,7_Enh;E075,7_Enh;E077,7_Enh;E078,7_Enh;E084,7_Enh;E085,7_Enh;E091,7_Enh;E101,7_Enh;E102,7_Enh;E107,7_Enh;E110,7_Enh;E114,7_Enh;E117,7_Enh;E118,2_TssAFlnk	E001,19_DNase;E005,18_EnhAc;E022,19_DNase;E063,17_EnhW2;E066,14_EnhA2;E075,15_EnhAF;E077,15_EnhAF;E078,15_EnhAF;E079,17_EnhW2;E080,18_EnhAc;E084,13_EnhA1;E085,13_EnhA1;E088,17_EnhW2;E089,18_EnhAc;E090,15_EnhAF;E091,15_EnhAF;E092,15_EnhAF;E099,18_EnhAc;E101,14_EnhA2;E102,14_EnhA2;E103,17_EnhW2;E106,15_EnhAF;E109,15_EnhAF;E110,15_EnhAF;E114,15_EnhAF;E117,14_EnhA2;E118,14_EnhA2	E001,H3K4me1_Enh;E005,H3K4me1_Enh;E006,H3K4me1_Enh;E015,H3K4me1_Enh;E016,H3K4me1_Enh;E017,H3K4me1_Enh;E022,H3K4me1_Enh;E025,H3K4me1_Enh;E028,H3K4me1_Enh;E044,H3K4me1_Enh;E045,H3K4me1_Enh;E046,H3K4me1_Enh;E051,H3K4me1_Enh;E055,H3K4me1_Enh;E056,H3K4me1_Enh;E057,H3K4me1_Enh;E058,H3K4me1_Enh;E059,H3K4me1_Enh;E063,H3K4me1_Enh;E066,H3K4me1_Enh;E068,H3K4me1_Enh;E071,H3K4me1_Enh;E075,H3K4me1_Enh;E076,H3K…	E091;E093	0	GTEx2015_v6,Adipose_Subcutaneous,IGHMBP2,1.16545729306232e-38;GTEx2015_v6,Adipose_Subcutaneous,MRPL21,2.0292714966175e-40;GTEx2015_v6,Adipose_Subcutaneous,RP11-554A11.4,5.35876571864142e-08;GTEx2015_v6,Adipose_Subcutaneous,RP11-554A11.6,9.23928961146472e-08;GTEx2015_v6,Adipose_Subcutaneous,RP11-757G1.6,3.36478502009048e-11;GTEx2015_v6,Adipose_Visceral_Omentum,IGHMBP2,1.13990650618221e-24;GTEx2015…	0	0	NF-E2_disc3	ENSG00000110090.7	CPT1A	5	12604	NM_001876	CPT1A	5	15083	0	rs604524
11	68625286	0.94	0.97	0	rs552517	T	G	0.15	0.2	0.22	0.3	0	0	E017,7_Enh;E025,7_Enh;E055,7_Enh;E063,7_Enh;E066,7_Enh;E075,7_Enh;E076,7_Enh;E077,7_Enh;E080,7_Enh;E083,7_Enh;E084,7_Enh;E085,7_Enh;E091,7_Enh;E101,7_Enh;E102,7_Enh;E107,7_Enh;E110,7_Enh;E114,2_TssAFlnk;E117,7_Enh;E118,2_TssAFlnk;E123,7_Enh;E127,7_Enh	E005,18_EnhAc;E006,19_DNase;E013,19_DNase;E017,19_DNase;E023,19_DNase;E025,19_DNase;E026,19_DNase;E027,19_DNase;E028,19_DNase;E029,19_DNase;E049,19_DNase;E052,19_DNase;E055,19_DNase;E056,17_EnhW2;E057,17_EnhW2;E058,19_DNase;E059,19_DNase;E061,19_DNase;E062,18_EnhAc;E063,18_EnhAc;E065,19_DNase;E066,13_EnhA1;E068,19_DNase;E069,19_DNase;E071,19_DNase;E072,19_DNase;E073,19_DNase;E074,19_DNase;E075,15…	E001,H3K4me1_Enh;E005,H3K4me1_Enh;E006,H3K4me1_Enh;E017,H3K4me1_Enh;E025,H3K4me1_Enh;E028,H3K4me1_Enh;E044,H3K4me1_Enh;E055,H3K4me1_Enh;E056,H3K4me1_Enh;E058,H3K4me1_Enh;E063,H3K4me1_Enh;E066,H3K4me1_Enh;E075,H3K4me1_Enh;E076,H3K4me1_Enh;E077,H3K4me1_Enh;E078,H3K4me1_Enh;E079,H3K4me1_Enh;E080,H3K4me1_Enh;E083,H3K4me1_Enh;E084,H3K4me1_Enh;E085,H3K4me1_Enh;E087,H3K4me1_Enh;E089,H3K4me1_Enh;E090,H3K…	E006;E017;E057;E084;E085;E091;E109;E117;E118;E119;E121	A549,GR,HudsonAlpha,DEX_100nM;A549,GR,HudsonAlpha,DEX_50nM;HeLa-S3,E2F6,UCD,None;HeLa-S3,MAX,Stanford,None;HeLa-S3,STAT1,Stanford,IFNg30;HepG2,FOSL2,HudsonAlpha,None;HepG2,FOXA1,HudsonAlpha,None;HepG2,FOXA1,HudsonAlpha,None;HepG2,FOXA2,HudsonAlpha,None;HepG2,HNF4A,Stanford,forskolin;HepG2,JUND,HudsonAlpha,None;HepG2,JUND,Stanford,None;HepG2,MAFF,Stanford,None;HepG2,MAFK,Stanford,None;HepG2,MAFK,S…	GTEx2015_v6,Adipose_Subcutaneous,IGHMBP2,8.2245968266621e-38;GTEx2015_v6,Adipose_Subcutaneous,MRGPRF,1.79262054807554e-05;GTEx2015_v6,Adipose_Subcutaneous,MRPL21,1.7006824812703e-38;GTEx2015_v6,Adipose_Subcutaneous,RP11-554A11.4,4.71330248771164e-08;GTEx2015_v6,Adipose_Subcutaneous,RP11-554A11.6,9.18756427242657e-08;GTEx2015_v6,Adipose_Subcutaneous,RP11-757G1.6,8.84546935875192e-12;GTEx2015_v6,Ad…	0	0	Zfp410	ENSG00000250508.1	RP11-757G1.6	5	12845	NM_001876	CPT1A	5	15886	0	rs604524
11	68625809	0.94	0.97	0	rs578791	C	T	0.15	0.2	0.22	0.3	0	0	E066,7_Enh;E084,7_Enh;E085,7_Enh;E091,7_Enh;E117,7_Enh;E118,7_Enh	E066,13_EnhA1;E075,17_EnhW2;E077,15_EnhAF;E084,13_EnhA1;E085,13_EnhA1;E091,15_EnhAF;E092,17_EnhW2;E099,18_EnhAc;E101,17_EnhW2;E102,15_EnhAF;E109,17_EnhW2;E110,17_EnhW2;E117,18_EnhAc;E118,14_EnhA2	E043,H3K4me3_Pro;E050,H3K4me3_Pro;E066,H3K4me3_Pro;E101,H3K4me3_Pro;E102,H3K4me3_Pro;E103,H3K4me3_Pro;E110,H3K4me3_Pro;E118,H3K4me3_Pro;E050,H3K27ac_Enh;E066,H3K27ac_Enh;E075,H3K27ac_Enh;E076,H3K27ac_Enh;E084,H3K27ac_Enh;E085,H3K27ac_Enh;E091,H3K27ac_Enh;E092,H3K27ac_Enh;E096,H3K27ac_Enh;E101,H3K27ac_Enh;E102,H3K27ac_Enh;E103,H3K27ac_Enh;E105,H3K27ac_Enh;E106,H3K27ac_Enh;E108,H3K27ac_Enh;E109,H3K…	E050	0	GTEx2015_v6,Adipose_Subcutaneous,IGHMBP2,9.23818686208094e-38;GTEx2015_v6,Adipose_Subcutaneous,MRPL21,2.28093952265005e-38;GTEx2015_v6,Adipose_Subcutaneous,RP11-554A11.4,4.55514868500866e-08;GTEx2015_v6,Adipose_Subcutaneous,RP11-554A11.6,8.99431506346213e-08;GTEx2015_v6,Adipose_Subcutaneous,RP11-757G1.6,8.79255053346978e-12;GTEx2015_v6,Adipose_Visceral_Omentum,IGHMBP2,9.69947134485601e-25;GTEx201…	0	0	COMP1;Nanog_disc1	ENSG00000250508.1	RP11-757G1.6	5	12322	NM_001876	CPT1A	5	16409	0	rs604524
11	68625875	0.94	0.97	0	rs647661	T	C	0.15	0.2	0.22	0.3	0	0	E066,7_Enh;E084,7_Enh;E085,7_Enh;E091,7_Enh;E117,7_Enh;E118,7_Enh	E066,13_EnhA1;E075,17_EnhW2;E077,15_EnhAF;E084,13_EnhA1;E085,13_EnhA1;E091,15_EnhAF;E092,17_EnhW2;E099,18_EnhAc;E101,17_EnhW2;E102,15_EnhAF;E109,17_EnhW2;E110,17_EnhW2;E117,18_EnhAc;E118,14_EnhA2	E043,H3K4me3_Pro;E050,H3K4me3_Pro;E066,H3K4me3_Pro;E118,H3K4me3_Pro;E055,H3K4me1_Enh;E056,H3K4me1_Enh;E066,H3K4me1_Enh;E075,H3K4me1_Enh;E076,H3K4me1_Enh;E077,H3K4me1_Enh;E084,H3K4me1_Enh;E085,H3K4me1_Enh;E089,H3K4me1_Enh;E091,H3K4me1_Enh;E092,H3K4me1_Enh;E097,H3K4me1_Enh;E101,H3K4me1_Enh;E102,H3K4me1_Enh;E104,H3K4me1_Enh;E106,H3K4me1_Enh;E109,H3K4me1_Enh;E114,H3K4me1_Enh;E117,H3K4me1_Enh;E118,H3K…		0	GTEx2015_v6,Adipose_Subcutaneous,IGHMBP2,8.22089910249208e-38;GTEx2015_v6,Adipose_Subcutaneous,MRGPRF,1.79015492268159e-05;GTEx2015_v6,Adipose_Subcutaneous,MRPL21,1.70112777538074e-38;GTEx2015_v6,Adipose_Subcutaneous,RP11-554A11.4,4.71680624061761e-08;GTEx2015_v6,Adipose_Subcutaneous,RP11-554A11.6,9.17421941171837e-08;GTEx2015_v6,Adipose_Subcutaneous,RP11-757G1.6,8.79891029426033e-12;GTEx2015_v6,…	0	0	En-1_2;Maf_known2;Rad21_disc10;SMC3_disc3	ENSG00000250508.1	RP11-757G1.6	5	12256	NM_001876	CPT1A	5	16475	0	rs604524
11	68626294	0.94	0.97	0	rs635529	C	T	0.03	0.19	0.22	0.3	0	0	E085,7_Enh		E063,H3K9ac_Pro;E066,H3K9ac_Pro;E102,H3K9ac_Pro;E124,H3K9ac_Pro;E066,H3K27ac_Enh;E076,H3K27ac_Enh;E084,H3K27ac_Enh;E085,H3K27ac_Enh;E091,H3K27ac_Enh;E101,H3K27ac_Enh;E103,H3K27ac_Enh;E105,H3K27ac_Enh;E108,H3K27ac_Enh;E066,H3K4me1_Enh;E077,H3K4me1_Enh;E084,H3K4me1_Enh;E085,H3K4me1_Enh;E101,H3K4me1_Enh;E102,H3K4me1_Enh;E117,H3K4me1_Enh;E118,H3K4me1_Enh		0	GTEx2015_v6,Adipose_Subcutaneous,IGHMBP2,7.15337586781249e-39;GTEx2015_v6,Adipose_Subcutaneous,MRGPRF,1.41411103033702e-05;GTEx2015_v6,Adipose_Subcutaneous,MRPL21,1.56774250929171e-41;GTEx2015_v6,Adipose_Subcutaneous,RP11-554A11.4,1.45067881949928e-08;GTEx2015_v6,Adipose_Subcutaneous,RP11-554A11.6,2.9011168214862e-08;GTEx2015_v6,Adipose_Subcutaneous,RP11-757G1.6,1.27770808773095e-11;GTEx2015_v6,A…	0	0	Duxl;Gfi1_3;Gfi1b;ZID	ENSG00000250508.1	RP11-757G1.6	5	11837	NM_001876	CPT1A	5	16894	0	rs604524
11	68626405	0.94	0.97	0	rs655816	A	G	0.18	0.2	0.22	0.3	0	0	E085,7_Enh		E063,H3K9ac_Pro;E066,H3K9ac_Pro;E102,H3K9ac_Pro;E124,H3K9ac_Pro;E066,H3K27ac_Enh;E076,H3K27ac_Enh;E084,H3K27ac_Enh;E091,H3K27ac_Enh;E101,H3K27ac_Enh;E103,H3K27ac_Enh;E105,H3K27ac_Enh;E108,H3K27ac_Enh;E066,H3K4me1_Enh;E084,H3K4me1_Enh;E085,H3K4me1_Enh;E101,H3K4me1_Enh;E102,H3K4me1_Enh;E117,H3K4me1_Enh;E118,H3K4me1_Enh		0	GTEx2015_v6,Adipose_Subcutaneous,IGHMBP2,2.31324604619442e-38;GTEx2015_v6,Adipose_Subcutaneous,MRPL21,5.29212277146552e-42;GTEx2015_v6,Adipose_Subcutaneous,RP11-554A11.4,1.0713902595065e-08;GTEx2015_v6,Adipose_Subcutaneous,RP11-554A11.6,2.22994605037743e-08;GTEx2015_v6,Adipose_Subcutaneous,RP11-757G1.6,4.83328605196994e-11;GTEx2015_v6,Adipose_Visceral_Omentum,IGHMBP2,4.18499843378276e-24;GTEx2015…	0	0	Dbx1;Duxl	ENSG00000250508.1	RP11-757G1.6	5	11726	NM_001876	CPT1A	5	17005	0	rs604524
11	68626639	0.94	0.97	0	rs497149	A	T	0.18	0.2	0.22	0.3	0	0	E081,10_TssBiv		E011,H3K4me3_Pro;E063,H3K9ac_Pro;E066,H3K9ac_Pro;E102,H3K9ac_Pro;E124,H3K9ac_Pro;E066,H3K27ac_Enh;E076,H3K27ac_Enh;E091,H3K27ac_Enh;E101,H3K27ac_Enh;E066,H3K4me1_Enh;E084,H3K4me1_Enh;E085,H3K4me1_Enh;E101,H3K4me1_Enh;E102,H3K4me1_Enh;E117,H3K4me1_Enh		0	GTEx2015_v6,Adipose_Subcutaneous,IGHMBP2,4.9536573638091e-39;GTEx2015_v6,Adipose_Subcutaneous,MRPL21,1.39045243748299e-42;GTEx2015_v6,Adipose_Subcutaneous,RP11-554A11.4,8.65674419212887e-09;GTEx2015_v6,Adipose_Subcutaneous,RP11-554A11.6,2.24881011147419e-08;GTEx2015_v6,Adipose_Subcutaneous,RP11-757G1.6,2.99856154099184e-11;GTEx2015_v6,Adipose_Visceral_Omentum,IGHMBP2,4.84313869545778e-25;GTEx2015…	0	17873874,Gene expression of MRPL21 in CEU-CHB-JPT lymphoblastoid cell lines,2.06395E-18;22685416,Gene expression of MRPL21 (probeID ILMN_1744835) in cerebellum in Alzheimer's disease cases and controls,1.8E-33;22685416,Gene expression of MRPL21 (probeID ILMN_1744835) in temporal cortex in Alzheimer's disease cases and controls,4.863E-21;22685416,Gene expression of MRPL21 (probeID ILMN_2348050) in…	0	ENSG00000250508.1	RP11-757G1.6	5	11492	NM_001876	CPT1A	5	17239	0	rs604524
11	68627535	0.95	0.98	0	rs619727	T	C	0.23	0.21	0.23	0.3	0	0			E011,H3K4me3_Pro;E066,H3K9ac_Pro;E085,H3K4me1_Enh;E091,H3K27ac_Enh		0	GTEx2015_v6,Adipose_Subcutaneous,IGHMBP2,1.07329050887364e-40;GTEx2015_v6,Adipose_Subcutaneous,MRPL21,2.55194560087732e-41;GTEx2015_v6,Adipose_Subcutaneous,RP11-554A11.4,3.6268745425686e-08;GTEx2015_v6,Adipose_Subcutaneous,RP11-554A11.6,2.6833180596225e-07;GTEx2015_v6,Adipose_Subcutaneous,RP11-757G1.6,2.3485111133531e-12;GTEx2015_v6,Adipose_Visceral_Omentum,IGHMBP2,8.5099312798724e-28;GTEx2015_v6…	0	20502693,Gene expression of IGHMBP2 in peripheral blood monocytes,1.06E-40;20502693,Gene expression of MRPL21 in peripheral blood monocytes,7.26E-100;23474282,Gene expression of IGHMBP2 in normal prepouch ileum,5.53118E-12;23474282,Gene expression of MRPL21 in normal prepouch ileum,2.27189E-17	Hoxa9;Hoxb9;Smad3_2;Smad_1;TATA_known5	ENSG00000250508.1	RP11-757G1.6	5	10596	NM_001876	CPT1A	5	18135	0	rs604524
11	68628298	0.96	0.98	0	rs146713622	C	A	0.12	0.2	0.23	0.3	0	0			E011,H3K4me3_Pro	E091	0	GTEx2015_v6,Adipose_Subcutaneous,IGHMBP2,4.60509139003492e-40;GTEx2015_v6,Adipose_Subcutaneous,MRPL21,2.81363059387855e-41;GTEx2015_v6,Adipose_Subcutaneous,RP11-554A11.4,4.14412135677911e-08;GTEx2015_v6,Adipose_Subcutaneous,RP11-554A11.6,1.33997708250272e-07;GTEx2015_v6,Adipose_Subcutaneous,RP11-757G1.6,1.26421439001802e-12;GTEx2015_v6,Adipose_Visceral_Omentum,IGHMBP2,4.2346293033126e-27;GTEx2015…	0	0	0	ENSG00000250508.1	RP11-757G1.6	5	9833	NM_001876	CPT1A	5	18898	0	rs604524
11	68629929	1	1	1	rs604524	G	A	0.24	0.2	0.23	0.3	0	0	E018,7_Enh;E084,7_Enh;E085,7_Enh;E091,7_Enh;E118,7_Enh;E123,7_Enh	E084,18_EnhAc;E085,17_EnhW2;E118,18_EnhAc	E018,H3K4me1_Enh;E077,H3K4me1_Enh;E084,H3K4me1_Enh;E085,H3K4me1_Enh;E091,H3K4me1_Enh;E109,H3K4me1_Enh;E118,H3K4me1_Enh;E123,H3K4me1_Enh;E084,H3K27ac_Enh;E085,H3K27ac_Enh;E091,H3K27ac_Enh	E085;E091;E109	0	GTEx2015_v6,Adipose_Subcutaneous,IGHMBP2,7.64155061712402e-41;GTEx2015_v6,Adipose_Subcutaneous,MRPL21,9.5304227187679e-45;GTEx2015_v6,Adipose_Subcutaneous,RP11-554A11.4,7.20228286668635e-09;GTEx2015_v6,Adipose_Subcutaneous,RP11-554A11.6,1.29012562319879e-08;GTEx2015_v6,Adipose_Subcutaneous,RP11-757G1.6,1.17468835547491e-12;GTEx2015_v6,Adipose_Visceral_Omentum,IGHMBP2,3.0589239790387e-26;GTEx2015_…	0	17873874,Gene expression of MRPL21 in CEU-CHB-JPT lymphoblastoid cell lines,1.08643E-22;19222302,Gene expression of IGHMBP2 [transcript ID 3337835] in peripheral blood mononuclear cells,4.51E-10;20833654,Gene expression of IGHMBP2 in CD4+ lymphocytes,1.02E-05;20833654,Gene expression of MRPL21 in CD4+ lymphocytes,5.62E-07;21283786,Gene expression of MRGPRF [probe ILMN_517] in osteoblasts treated …	THAP1_disc1;YY1_disc2	ENSG00000250508.1	RP11-757G1.6	5	8202	NM_001876	CPT1A	5	20529	0	rs604524
11	68630282	1	1	0	rs584108	T	A	0.12	0.2	0.23	0.3	0	0	E077,7_Enh;E084,7_Enh;E085,7_Enh;E091,7_Enh;E109,7_Enh;E118,7_Enh	E084,15_EnhAF;E085,17_EnhW2;E118,18_EnhAc	E077,H3K4me1_Enh;E084,H3K4me1_Enh;E085,H3K4me1_Enh;E091,H3K4me1_Enh;E109,H3K4me1_Enh;E113,H3K4me1_Enh;E118,H3K4me1_Enh;E123,H3K4me1_Enh;E084,H3K27ac_Enh;E085,H3K27ac_Enh;E091,H3K27ac_Enh	E091	0	GTEx2015_v6,Adipose_Subcutaneous,IGHMBP2,2.56310246456147e-40;GTEx2015_v6,Adipose_Subcutaneous,MRPL21,4.58877653277875e-42;GTEx2015_v6,Adipose_Subcutaneous,RP11-554A11.4,5.26153507280104e-08;GTEx2015_v6,Adipose_Subcutaneous,RP11-554A11.6,8.54447479948369e-08;GTEx2015_v6,Adipose_Subcutaneous,RP11-757G1.6,2.89937146890712e-13;GTEx2015_v6,Adipose_Visceral_Omentum,IGHMBP2,4.21440247467091e-27;GTEx201…	0	17873874,Gene expression of MRPL21 in CEU-CHB-JPT lymphoblastoid cell lines,4.30824E-20;19361613,Gene expression of MRPL21 probe [GI_31652223-A] in brain cortex with no Alzheimer's interaction,2.45E-34;22685416,Gene expression of MRPL21 (probeID ILMN_1744835) in cerebellum in Alzheimer's disease cases and controls,6.467E-34;22685416,Gene expression of MRPL21 (probeID ILMN_1744835) in temporal cor…	Evi-1_2;Evi-1_3;GATA_disc1;GATA_known1;GATA_known10;GATA_known2;GATA_known4;GATA_known6	ENSG00000250508.1	RP11-757G1.6	5	7849	NM_001876	CPT1A	5	20882	0	rs604524
11	68630874	1	1	0	rs596874	T	C	0.24	0.2	0.23	0.3	0	0	E091,7_Enh;E118,7_Enh		E065,H3K27ac_Enh;E091,H3K27ac_Enh;E084,H3K4me1_Enh;E085,H3K4me1_Enh;E091,H3K4me1_Enh;E118,H3K4me1_Enh;E123,H3K4me1_Enh		0	GTEx2015_v6,Adipose_Subcutaneous,IGHMBP2,6.03010145473546e-42;GTEx2015_v6,Adipose_Subcutaneous,MRGPRF,1.56125703499739e-05;GTEx2015_v6,Adipose_Subcutaneous,MRPL21,1.22667255584165e-45;GTEx2015_v6,Adipose_Subcutaneous,RP11-554A11.4,5.43964565710716e-08;GTEx2015_v6,Adipose_Subcutaneous,RP11-554A11.6,1.26885512196851e-08;GTEx2015_v6,Adipose_Subcutaneous,RP11-757G1.6,2.77278235021577e-12;GTEx2015_v6,…	0	17873874,Gene expression of MRPL21 in CEU-CHB-JPT lymphoblastoid cell lines,4.57826E-22;19361613,Gene expression of MRPL21 probe [GI_31652223-A] in brain cortex with no Alzheimer's interaction,5.68E-34;22685416,Gene expression of MRPL21 (probeID ILMN_1744835) in cerebellum in Alzheimer's disease cases and controls,4.785E-33;22685416,Gene expression of MRPL21 (probeID ILMN_1744835) in temporal cor…	E2F_known2	ENSG00000250508.1	RP11-757G1.6	5	7257	NM_001876	CPT1A	5	21474	0	rs604524
11	68631240	1	1	0	rs501799	G	T	0.24	0.2	0.23	0.3	0	0	E118,12_EnhBiv		E065,H3K27ac_Enh;E091,H3K27ac_Enh;E096,H3K27ac_Enh;E098,H3K27ac_Enh;E091,H3K4me1_Enh;E118,H3K4me1_Enh	E006;E057;E091	0	GTEx2015_v6,Adipose_Subcutaneous,IGHMBP2,7.64155061712402e-41;GTEx2015_v6,Adipose_Subcutaneous,MRPL21,9.5304227187679e-45;GTEx2015_v6,Adipose_Subcutaneous,RP11-554A11.4,7.20228286668635e-09;GTEx2015_v6,Adipose_Subcutaneous,RP11-554A11.6,1.29012562319879e-08;GTEx2015_v6,Adipose_Subcutaneous,RP11-757G1.6,1.17468835547491e-12;GTEx2015_v6,Adipose_Visceral_Omentum,IGHMBP2,3.0589239790387e-26;GTEx2015_…	0	17873874,Gene expression of MRPL21 in CEU-CHB-JPT lymphoblastoid cell lines,4.57826E-22;19361613,Gene expression of MRPL21 probe [GI_31652223-A] in brain cortex with no Alzheimer's interaction,1.52E-35;20502693,Gene expression of IGHMBP2 in peripheral blood monocytes,1.40E-40;20502693,Gene expression of MRPL21 in peripheral blood monocytes,1.11E-100;22685416,Gene expression of MRPL21 (probeID ILM…	0	ENSG00000250508.1	RP11-757G1.6	5	6891	NM_001876	CPT1A	5	21840	0	rs604524
11	68631704	1	1	0	rs611046	T	C	0.24	0.2	0.23	0.3	0	0			E005,H3K4me3_Pro;E065,H3K27ac_Enh;E091,H3K27ac_Enh;E096,H3K27ac_Enh;E098,H3K27ac_Enh;E091,H3K4me1_Enh		0	GTEx2015_v6,Adipose_Subcutaneous,IGHMBP2,7.03217529058337e-41;GTEx2015_v6,Adipose_Subcutaneous,MRPL21,7.45622006281552e-45;GTEx2015_v6,Adipose_Subcutaneous,RP11-554A11.4,7.04809703083848e-09;GTEx2015_v6,Adipose_Subcutaneous,RP11-554A11.6,1.30979499862933e-08;GTEx2015_v6,Adipose_Subcutaneous,RP11-757G1.6,1.19055012848423e-12;GTEx2015_v6,Adipose_Visceral_Omentum,IGHMBP2,2.9509195346145e-26;GTEx2015…	0	20502693,Gene expression of IGHMBP2 in peripheral blood monocytes,1.07E-40;20502693,Gene expression of MRPL21 in peripheral blood monocytes,1.40E-99	GR_disc6;LXR_3;Pax-4_3	ENSG00000250508.1	RP11-757G1.6	5	6427	NM_001876	CPT1A	5	22304	0	rs604524
11	68632225	1	1	0	rs7928157	T	C	0.24	0.2	0.23	0.3	0	0			E022,H3K4me1_Enh		0	GTEx2015_v6,Adipose_Subcutaneous,IGHMBP2,1.73245242449384e-37;GTEx2015_v6,Adipose_Subcutaneous,MRPL21,2.2783533934904e-42;GTEx2015_v6,Adipose_Subcutaneous,RP11-554A11.4,1.27620222481306e-08;GTEx2015_v6,Adipose_Subcutaneous,RP11-554A11.6,1.28250497979067e-08;GTEx2015_v6,Adipose_Subcutaneous,RP11-757G1.6,2.24083546499144e-12;GTEx2015_v6,Adipose_Visceral_Omentum,IGHMBP2,7.19498927252603e-25;GTEx2015…	0	0	Spz1_2;ZBTB33_disc4	ENSG00000250508.1	RP11-757G1.6	5	5906	NM_001876	CPT1A	5	22825	0	rs604524
11	68633358	0.99	1	0	rs72945243	T	C	0.24	0.19	0.23	0.3	0	0	E014,7_Enh;E015,7_Enh		E007,H3K9ac_Pro;E027,H3K9ac_Pro;E083,H3K9ac_Pro;E015,H3K4me1_Enh;E018,H3K4me1_Enh;E024,H3K4me1_Enh;E089,H3K4me1_Enh;E113,H3K4me1_Enh;E027,H3K4me3_Pro;E094,H3K4me3_Pro;E113,H3K4me3_Pro		0	GTEx2015_v6,Adipose_Subcutaneous,IGHMBP2,3.78692446156456e-41;GTEx2015_v6,Adipose_Subcutaneous,MRPL21,2.88990039572691e-46;GTEx2015_v6,Adipose_Subcutaneous,RP11-554A11.4,5.60285601561327e-09;GTEx2015_v6,Adipose_Subcutaneous,RP11-554A11.6,1.96837031415346e-08;GTEx2015_v6,Adipose_Subcutaneous,RP11-757G1.6,1.5954143034039e-12;GTEx2015_v6,Adipose_Visceral_Omentum,IGHMBP2,2.61931024309319e-26;GTEx2015…	0	0	EWSR1-FLI1;GR_disc6;Pbx3_disc2;RXRA_known6;SP1_known2;STAT_disc7;Sp4;TFII-I;Znf143_known1	ENSG00000250508.1	RP11-757G1.6	5	4773	NM_001876	CPT1A	5	23958	0	rs604524
11	68633826	0.9	0.97	0	rs144010769	G	A	0.25	0.23	0.24	0.29	0	0			E006,H3K9ac_Pro;E083,H3K9ac_Pro;E015,H3K4me1_Enh;E018,H3K4me1_Enh;E089,H3K4me1_Enh;E027,H3K4me3_Pro;E113,H3K4me3_Pro	E021	0	GTEx2015_v6,Adipose_Subcutaneous,IGHMBP2,8.84403461424947e-38;GTEx2015_v6,Adipose_Subcutaneous,MRPL21,1.32914936614963e-44;GTEx2015_v6,Adipose_Subcutaneous,RP11-554A11.4,6.50440609243198e-09;GTEx2015_v6,Adipose_Subcutaneous,RP11-554A11.6,4.85625606768349e-07;GTEx2015_v6,Adipose_Subcutaneous,RP11-757G1.6,2.86740851420934e-12;GTEx2015_v6,Adipose_Visceral_Omentum,IGHMBP2,3.98801292373135e-25;GTEx201…	0	0	HNF4_known4	ENSG00000250508.1	RP11-757G1.6	5	4305	NM_001876	CPT1A	5	24426	0	rs604524
11	68634722	0.97	0.99	0	rs557625	G	A	0.24	0.2	0.23	0.3	0	0	E015,7_Enh;E018,7_Enh;E080,7_Enh;E097,7_Enh;E107,7_Enh	E008,17_EnhW2;E080,16_EnhW1;E091,17_EnhW2;E092,17_EnhW2;E108,17_EnhW2	E002,H3K4me1_Enh;E006,H3K4me1_Enh;E012,H3K4me1_Enh;E014,H3K4me1_Enh;E015,H3K4me1_Enh;E016,H3K4me1_Enh;E018,H3K4me1_Enh;E022,H3K4me1_Enh;E056,H3K4me1_Enh;E080,H3K4me1_Enh;E089,H3K4me1_Enh;E092,H3K4me1_Enh;E097,H3K4me1_Enh;E105,H3K4me1_Enh;E107,H3K4me1_Enh;E113,H3K4me1_Enh;E007,H3K9ac_Pro;E069,H3K9ac_Pro;E077,H3K9ac_Pro;E083,H3K9ac_Pro;E055,H3K4me3_Pro;E098,H3K4me3_Pro;E110,H3K4me3_Pro;E113,H3K4me3…	E120;E121;E126	0	GTEx2015_v6,Adipose_Subcutaneous,IGHMBP2,3.5405093111031e-41;GTEx2015_v6,Adipose_Subcutaneous,MRPL21,1.64767412947387e-46;GTEx2015_v6,Adipose_Subcutaneous,RP11-554A11.4,5.30750077087754e-09;GTEx2015_v6,Adipose_Subcutaneous,RP11-554A11.6,2.10769888120442e-08;GTEx2015_v6,Adipose_Subcutaneous,RP11-757G1.6,1.79491965878433e-12;GTEx2015_v6,Adipose_Visceral_Omentum,IGHMBP2,2.40817778671497e-26;GTEx2015…	0	17873874,Gene expression of MRPL21 in JPT lymphoblastoid cell lines,4.8854E-11;22685416,Gene expression of MRPL21 (probeID ILMN_1744835) in cerebellum in Alzheimer's disease cases and controls,1.206E-34;22685416,Gene expression of MRPL21 (probeID ILMN_1744835) in temporal cortex in Alzheimer's disease cases and controls,2.515E-21;22685416,Gene expression of MRPL21 (probeID ILMN_2348050) in cerebe…	BCL_disc9;EBF_disc2;LBP-9;Rad21_disc7;SEF-1;YY1_disc4;ZID	ENSG00000250508.1	RP11-757G1.6	5	3409	NM_181515	MRPL21	3	24022	0	rs604524
11	68635120	0.97	0.99	0	rs1631509	C	A	0.24	0.2	0.23	0.3	0	0	E018,7_Enh;E080,7_Enh		E001,H3K4me1_Enh;E002,H3K4me1_Enh;E012,H3K4me1_Enh;E014,H3K4me1_Enh;E015,H3K4me1_Enh;E016,H3K4me1_Enh;E018,H3K4me1_Enh;E056,H3K4me1_Enh;E080,H3K4me1_Enh;E089,H3K4me1_Enh;E092,H3K4me1_Enh;E097,H3K4me1_Enh;E077,H3K9ac_Pro;E083,H3K9ac_Pro;E080,H3K27ac_Enh;E098,H3K4me3_Pro;E110,H3K4me3_Pro		0	GTEx2015_v6,Adipose_Subcutaneous,IGHMBP2,3.50729003282879e-41;GTEx2015_v6,Adipose_Subcutaneous,MRPL21,1.62577311544346e-46;GTEx2015_v6,Adipose_Subcutaneous,RP11-554A11.4,5.29563290472082e-09;GTEx2015_v6,Adipose_Subcutaneous,RP11-554A11.6,2.1022719414539e-08;GTEx2015_v6,Adipose_Subcutaneous,RP11-757G1.6,1.7967690517261e-12;GTEx2015_v6,Adipose_Visceral_Omentum,IGHMBP2,2.36948116309462e-26;GTEx2015_…	0	0	KAP1_disc2;Nr2e3	ENSG00000250508.1	RP11-757G1.6	5	3011	NM_181515	MRPL21	3	23624	0	rs604524
11	68635623	0.97	0.99	0	rs669659	G	C	0.25	0.2	0.23	0.3	0	0	E018,7_Enh;E024,7_Enh;E080,12_EnhBiv		E001,H3K4me1_Enh;E002,H3K4me1_Enh;E011,H3K4me1_Enh;E012,H3K4me1_Enh;E014,H3K4me1_Enh;E015,H3K4me1_Enh;E016,H3K4me1_Enh;E018,H3K4me1_Enh;E019,H3K4me1_Enh;E020,H3K4me1_Enh;E021,H3K4me1_Enh;E022,H3K4me1_Enh;E024,H3K4me1_Enh;E036,H3K4me1_Enh;E056,H3K4me1_Enh;E073,H3K4me1_Enh;E074,H3K4me1_Enh;E080,H3K4me1_Enh;E089,H3K4me1_Enh;E092,H3K4me1_Enh;E097,H3K4me1_Enh;E105,H3K4me1_Enh;E110,H3K4me1_Enh;E113,H3K…		0	GTEx2015_v6,Adipose_Subcutaneous,IGHMBP2,2.62696201332422e-42;GTEx2015_v6,Adipose_Subcutaneous,MRGPRF,1.45520550657622e-05;GTEx2015_v6,Adipose_Subcutaneous,MRPL21,1.88906635717709e-47;GTEx2015_v6,Adipose_Subcutaneous,RP11-554A11.4,4.16686734739442e-08;GTEx2015_v6,Adipose_Subcutaneous,RP11-554A11.6,2.04288754114837e-08;GTEx2015_v6,Adipose_Subcutaneous,RP11-757G1.6,4.21040616201099e-12;GTEx2015_v6,…	0	0	AP-2_known1;AP-2_known2;AP-2_known4;AP-2_known7;BDP1_disc1;EBF_disc2;MZF1::1-4_1	ENSG00000250508.1	RP11-757G1.6	5	2508	NM_181515	MRPL21	3	23121	0	rs604524
11	68635770	0.97	0.99	0	rs598353	C	A	0.24	0.2	0.23	0.3	0	0	E018,7_Enh;E024,7_Enh;E080,12_EnhBiv		E001,H3K4me1_Enh;E002,H3K4me1_Enh;E011,H3K4me1_Enh;E012,H3K4me1_Enh;E014,H3K4me1_Enh;E015,H3K4me1_Enh;E016,H3K4me1_Enh;E018,H3K4me1_Enh;E019,H3K4me1_Enh;E020,H3K4me1_Enh;E021,H3K4me1_Enh;E022,H3K4me1_Enh;E024,H3K4me1_Enh;E036,H3K4me1_Enh;E055,H3K4me1_Enh;E056,H3K4me1_Enh;E073,H3K4me1_Enh;E074,H3K4me1_Enh;E078,H3K4me1_Enh;E080,H3K4me1_Enh;E089,H3K4me1_Enh;E092,H3K4me1_Enh;E097,H3K4me1_Enh;E105,H3K…		0	GTEx2015_v6,Adipose_Subcutaneous,IGHMBP2,3.45393607311207e-41;GTEx2015_v6,Adipose_Subcutaneous,MRPL21,1.56925403085459e-46;GTEx2015_v6,Adipose_Subcutaneous,RP11-554A11.4,5.27788989595366e-09;GTEx2015_v6,Adipose_Subcutaneous,RP11-554A11.6,2.08902705853747e-08;GTEx2015_v6,Adipose_Subcutaneous,RP11-757G1.6,1.80717148243135e-12;GTEx2015_v6,Adipose_Visceral_Omentum,IGHMBP2,2.31309458585275e-26;GTEx201…	0	0	EBF_known2;EWSR1-FLI1;GR_known4	ENSG00000250508.1	RP11-757G1.6	5	2361	NM_181515	MRPL21	3	22974	0	rs604524
11	68636362	0.97	0.99	0	rs672853	G	A	0.03	0.19	0.23	0.3	0	0	E001,7_Enh;E002,7_Enh;E004,7_Enh;E008,7_Enh;E014,7_Enh;E015,7_Enh;E016,7_Enh;E018,7_Enh;E019,7_Enh;E021,7_Enh;E022,7_Enh;E024,7_Enh;E036,7_Enh;E066,7_Enh	E001,17_EnhW2;E002,17_EnhW2;E003,17_EnhW2;E004,17_EnhW2;E008,17_EnhW2;E014,17_EnhW2;E015,17_EnhW2;E016,17_EnhW2;E018,17_EnhW2;E019,16_EnhW1;E020,17_EnhW2;E021,17_EnhW2;E024,17_EnhW2	E001,H3K4me1_Enh;E002,H3K4me1_Enh;E004,H3K4me1_Enh;E008,H3K4me1_Enh;E009,H3K4me1_Enh;E011,H3K4me1_Enh;E012,H3K4me1_Enh;E014,H3K4me1_Enh;E015,H3K4me1_Enh;E016,H3K4me1_Enh;E018,H3K4me1_Enh;E019,H3K4me1_Enh;E020,H3K4me1_Enh;E021,H3K4me1_Enh;E022,H3K4me1_Enh;E024,H3K4me1_Enh;E036,H3K4me1_Enh;E050,H3K4me1_Enh;E051,H3K4me1_Enh;E053,H3K4me1_Enh;E055,H3K4me1_Enh;E056,H3K4me1_Enh;E062,H3K4me1_Enh;E066,H3K…		0	GTEx2015_v6,Adipose_Subcutaneous,IGHMBP2,1.56894745076595e-40;GTEx2015_v6,Adipose_Subcutaneous,MRGPRF,1.47937346985205e-05;GTEx2015_v6,Adipose_Subcutaneous,MRPL21,5.41294587157014e-44;GTEx2015_v6,Adipose_Subcutaneous,RP11-554A11.4,6.93093073579e-09;GTEx2015_v6,Adipose_Subcutaneous,RP11-554A11.6,3.67308393893096e-08;GTEx2015_v6,Adipose_Subcutaneous,RP11-757G1.6,2.78125624061336e-13;GTEx2015_v6,Adi…	0	0	0	ENSG00000250508.1	RP11-757G1.6	5	1769	NM_181515	MRPL21	3	22382	0	rs604524
11	68636996	0.97	0.99	0	rs686348	A	G	0.24	0.2	0.23	0.3	0	0	E001,7_Enh;E002,7_Enh;E003,7_Enh;E007,7_Enh;E008,7_Enh;E014,7_Enh;E015,7_Enh;E018,7_Enh;E019,7_Enh;E020,7_Enh;E021,7_Enh;E022,7_Enh;E024,7_Enh;E034,12_EnhBiv;E035,7_Enh;E036,7_Enh;E042,12_EnhBiv;E044,12_EnhBiv;E048,7_Enh;E050,2_TssAFlnk;E051,2_TssAFlnk;E055,12_EnhBiv;E056,12_EnhBiv;E066,7_Enh;E072,7_Enh;E080,7_Enh;E083,7_Enh;E085,7_Enh;E088,7_Enh;E089,7_Enh;E091,7_Enh;E093,12_EnhBiv;E095,7_Enh;E0…	E001,16_EnhW1;E002,17_EnhW2;E003,17_EnhW2;E004,17_EnhW2;E005,17_EnhW2;E007,17_EnhW2;E008,17_EnhW2;E009,17_EnhW2;E011,17_EnhW2;E012,17_EnhW2;E013,17_EnhW2;E014,16_EnhW1;E015,16_EnhW1;E016,17_EnhW2;E018,17_EnhW2;E019,17_EnhW2;E020,17_EnhW2;E021,16_EnhW1;E022,17_EnhW2;E024,17_EnhW2;E025,22_PromP;E027,17_EnhW2;E029,16_EnhW1;E030,16_EnhW1;E031,17_EnhW2;E032,16_EnhW1;E034,17_EnhW2;E035,16_EnhW1;E036,16…	E001,H3K4me1_Enh;E002,H3K4me1_Enh;E004,H3K4me1_Enh;E005,H3K4me1_Enh;E006,H3K4me1_Enh;E007,H3K4me1_Enh;E008,H3K4me1_Enh;E009,H3K4me1_Enh;E010,H3K4me1_Enh;E011,H3K4me1_Enh;E012,H3K4me1_Enh;E014,H3K4me1_Enh;E015,H3K4me1_Enh;E016,H3K4me1_Enh;E018,H3K4me1_Enh;E019,H3K4me1_Enh;E020,H3K4me1_Enh;E021,H3K4me1_Enh;E022,H3K4me1_Enh;E024,H3K4me1_Enh;E025,H3K4me1_Enh;E028,H3K4me1_Enh;E029,H3K4me1_Enh;E030,H3K…	E021;E083;E088;E091	0	GTEx2015_v6,Adipose_Subcutaneous,IGHMBP2,3.3666111766292e-41;GTEx2015_v6,Adipose_Subcutaneous,MRPL21,1.49479918659153e-46;GTEx2015_v6,Adipose_Subcutaneous,RP11-554A11.4,5.25021494901493e-09;GTEx2015_v6,Adipose_Subcutaneous,RP11-554A11.6,2.07375835661919e-08;GTEx2015_v6,Adipose_Subcutaneous,RP11-757G1.6,1.82417984902734e-12;GTEx2015_v6,Adipose_Visceral_Omentum,IGHMBP2,2.21175037694764e-26;GTEx2015…	0	0	0	ENSG00000250508.1	RP11-757G1.6	5	1135	NM_181515	MRPL21	3	21748	0	rs604524
11	68637169	0.97	0.99	0	rs686877	G	A	0.24	0.2	0.23	0.3	0	0	E001,7_Enh;E002,7_Enh;E003,7_Enh;E007,7_Enh;E008,7_Enh;E014,7_Enh;E015,7_Enh;E018,7_Enh;E019,12_EnhBiv;E021,7_Enh;E024,7_Enh;E029,7_Enh;E030,7_Enh;E032,12_EnhBiv;E033,10_TssBiv;E034,12_EnhBiv;E035,2_TssAFlnk;E036,2_TssAFlnk;E037,7_Enh;E038,7_Enh;E039,12_EnhBiv;E040,12_EnhBiv;E041,12_EnhBiv;E042,12_EnhBiv;E043,7_Enh;E044,12_EnhBiv;E046,12_EnhBiv;E048,12_EnhBiv;E049,2_TssAFlnk;E050,2_TssAFlnk;E051,…	E001,2_PromU;E002,17_EnhW2;E003,17_EnhW2;E004,17_EnhW2;E005,17_EnhW2;E007,17_EnhW2;E008,16_EnhW1;E009,16_EnhW1;E011,17_EnhW2;E012,16_EnhW1;E013,16_EnhW1;E014,16_EnhW1;E015,16_EnhW1;E016,17_EnhW2;E018,16_EnhW1;E019,16_EnhW1;E020,23_PromBiv;E021,17_EnhW2;E022,17_EnhW2;E023,16_EnhW1;E024,17_EnhW2;E025,16_EnhW1;E026,16_EnhW1;E027,16_EnhW1;E028,16_EnhW1;E029,16_EnhW1;E030,16_EnhW1;E031,16_EnhW1;E032,1…	E001,H3K4me1_Enh;E002,H3K4me1_Enh;E004,H3K4me1_Enh;E005,H3K4me1_Enh;E006,H3K4me1_Enh;E007,H3K4me1_Enh;E008,H3K4me1_Enh;E009,H3K4me1_Enh;E010,H3K4me1_Enh;E011,H3K4me1_Enh;E012,H3K4me1_Enh;E014,H3K4me1_Enh;E015,H3K4me1_Enh;E016,H3K4me1_Enh;E018,H3K4me1_Enh;E019,H3K4me1_Enh;E020,H3K4me1_Enh;E021,H3K4me1_Enh;E022,H3K4me1_Enh;E024,H3K4me1_Enh;E025,H3K4me1_Enh;E026,H3K4me1_Enh;E028,H3K4me1_Enh;E029,H3K…	E003;E004;E006;E046;E050;E055;E083;E085;E088;E091;E097;E109;E116;E122;E123;E124	A549,CTCF,HudsonAlpha,DEX_100nM;A549,CTCF,HudsonAlpha,EtOH_0.02pct;AG09309,CTCF,UW,None;AG09319,CTCF,UW,None;Caco-2,CTCF,UW,None;GM12878,CTCF,Broad,None;GM12878,CTCF,Stanford,None;GM12878,CTCF,UT-A,None;H1-hESC,RAD21,Stanford,None;HBMEC,CTCF,UW,None;HCPEpiC,CTCF,UW,None;HPAF,CTCF,UW,None;HPF,CTCF,UW,None;HSMMtube,CTCF,Broad,None;HUVEC,CTCF,Broad,None;HUVEC,CTCF,UT-A,None;HUVEC,CTCF,UW,None;HeLa-S…	GTEx2015_v6,Adipose_Subcutaneous,IGHMBP2,3.36035350455818e-41;GTEx2015_v6,Adipose_Subcutaneous,MRPL21,1.48490299736252e-46;GTEx2015_v6,Adipose_Subcutaneous,RP11-554A11.4,5.24560294932069e-09;GTEx2015_v6,Adipose_Subcutaneous,RP11-554A11.6,2.07341402667548e-08;GTEx2015_v6,Adipose_Subcutaneous,RP11-757G1.6,1.8267360707405e-12;GTEx2015_v6,Adipose_Visceral_Omentum,IGHMBP2,2.20174383748043e-26;GTEx2015…	0	17873874,Gene expression of MRPL21 in JPT lymphoblastoid cell lines,2.78356E-08	Nanog_disc2;PLZF;TATA_known2	ENSG00000250508.1	RP11-757G1.6	5	962	NM_181515	MRPL21	3	21575	0	rs604524
11	68637476	0.97	0.99	0	rs579136	C	G	0.24	0.2	0.23	0.3	0	0	E001,1_TssA;E003,1_TssA;E005,7_Enh;E006,12_EnhBiv;E007,7_Enh;E008,7_Enh;E012,7_Enh;E014,1_TssA;E015,2_TssAFlnk;E018,7_Enh;E019,12_EnhBiv;E021,7_Enh;E023,1_TssA;E024,7_Enh;E025,1_TssA;E026,1_TssA;E027,1_TssA;E028,2_TssAFlnk;E029,1_TssA;E030,2_TssAFlnk;E031,1_TssA;E032,11_BivFlnk;E033,1_TssA;E034,11_BivFlnk;E035,2_TssAFlnk;E036,2_TssAFlnk;E037,7_Enh;E039,11_BivFlnk;E040,12_EnhBiv;E041,11_BivFlnk;E0…	E001,2_PromU;E002,2_PromU;E003,16_EnhW1;E004,16_EnhW1;E005,22_PromP;E006,23_PromBiv;E007,16_EnhW1;E008,16_EnhW1;E009,16_EnhW1;E010,16_EnhW1;E011,16_EnhW1;E012,16_EnhW1;E013,16_EnhW1;E014,2_PromU;E015,2_PromU;E016,16_EnhW1;E017,22_PromP;E018,2_PromU;E019,2_PromU;E020,23_PromBiv;E021,22_PromP;E022,16_EnhW1;E023,2_PromU;E024,16_EnhW1;E025,2_PromU;E026,2_PromU;E027,2_PromU;E028,2_PromU;E029,2_PromU;E…	E001,H3K4me1_Enh;E002,H3K4me1_Enh;E005,H3K4me1_Enh;E006,H3K4me1_Enh;E007,H3K4me1_Enh;E008,H3K4me1_Enh;E009,H3K4me1_Enh;E010,H3K4me1_Enh;E011,H3K4me1_Enh;E012,H3K4me1_Enh;E014,H3K4me1_Enh;E015,H3K4me1_Enh;E016,H3K4me1_Enh;E018,H3K4me1_Enh;E019,H3K4me1_Enh;E020,H3K4me1_Enh;E021,H3K4me1_Enh;E024,H3K4me1_Enh;E025,H3K4me1_Enh;E026,H3K4me1_Enh;E028,H3K4me1_Enh;E029,H3K4me1_Enh;E030,H3K4me1_Enh;E032,H3K…	E006;E028;E059;E085;E090;E091;E121;E122;E123;E124	K562,EGR1,HudsonAlpha,None	GTEx2015_v6,Adipose_Subcutaneous,IGHMBP2,3.34109797945324e-41;GTEx2015_v6,Adipose_Subcutaneous,MRPL21,1.46475190047405e-46;GTEx2015_v6,Adipose_Subcutaneous,RP11-554A11.4,5.2381106635147e-09;GTEx2015_v6,Adipose_Subcutaneous,RP11-554A11.6,2.06975059249609e-08;GTEx2015_v6,Adipose_Subcutaneous,RP11-757G1.6,1.83133437469692e-12;GTEx2015_v6,Adipose_Visceral_Omentum,IGHMBP2,2.17762127691293e-26;GTEx2015…	0	0	DMRT4;EWSR1-FLI1;PU.1_disc1;p300_disc5	ENSG00000250508.1	RP11-757G1.6	5	655	NM_181515	MRPL21	3	21268	0	rs604524
11	68637737	0.97	0.99	0	rs10792001	G	C	0.24	0.2	0.23	0.3	0	0			E001,H3K4me1_Enh;E005,H3K4me1_Enh;E006,H3K4me1_Enh;E007,H3K4me1_Enh;E009,H3K4me1_Enh;E010,H3K4me1_Enh;E011,H3K4me1_Enh;E012,H3K4me1_Enh;E014,H3K4me1_Enh;E015,H3K4me1_Enh;E016,H3K4me1_Enh;E018,H3K4me1_Enh;E019,H3K4me1_Enh;E020,H3K4me1_Enh;E021,H3K4me1_Enh;E024,H3K4me1_Enh;E025,H3K4me1_Enh;E026,H3K4me1_Enh;E028,H3K4me1_Enh;E029,H3K4me1_Enh;E030,H3K4me1_Enh;E032,H3K4me1_Enh;E033,H3K4me1_Enh;E034,H3K…	E003;E004;E006;E007;E021;E055;E059;E083;E084;E085;E088;E089;E090;E091;E092;E097;E109;E122;E123	0	GTEx2015_v6,Adipose_Subcutaneous,IGHMBP2,3.26011556805223e-41;GTEx2015_v6,Adipose_Subcutaneous,MRPL21,1.41615313348672e-46;GTEx2015_v6,Adipose_Subcutaneous,RP11-554A11.4,5.21342800290658e-09;GTEx2015_v6,Adipose_Subcutaneous,RP11-554A11.6,2.06630301610837e-08;GTEx2015_v6,Adipose_Subcutaneous,RP11-757G1.6,1.83019251358252e-12;GTEx2015_v6,Adipose_Visceral_Omentum,IGHMBP2,2.13977982387344e-26;GTEx201…	0	17873874,Gene expression of MRPL21 in CEU-CHB-JPT lymphoblastoid cell lines,8.56052E-22;22685416,Gene expression of MRPL21 (probeID ILMN_1744835) in cerebellum in Alzheimer's disease cases and controls,1.206E-34;22685416,Gene expression of MRPL21 (probeID ILMN_1744835) in temporal cortex in Alzheimer's disease cases and controls,2.515E-21;22685416,Gene expression of MRPL21 (probeID ILMN_2348050) …	Evi-1_4;HDAC2_disc5	ENSG00000250508.1	RP11-757G1.6	5	394	NM_181515	MRPL21	3	21007	0	rs604524
11	68637808	0.86	0.99	0	rs10792002	G	A	0.22	0.19	0.23	0.28	0	0			E001,H3K4me1_Enh;E005,H3K4me1_Enh;E006,H3K4me1_Enh;E007,H3K4me1_Enh;E009,H3K4me1_Enh;E010,H3K4me1_Enh;E011,H3K4me1_Enh;E012,H3K4me1_Enh;E014,H3K4me1_Enh;E015,H3K4me1_Enh;E016,H3K4me1_Enh;E018,H3K4me1_Enh;E019,H3K4me1_Enh;E020,H3K4me1_Enh;E021,H3K4me1_Enh;E024,H3K4me1_Enh;E025,H3K4me1_Enh;E026,H3K4me1_Enh;E028,H3K4me1_Enh;E029,H3K4me1_Enh;E030,H3K4me1_Enh;E032,H3K4me1_Enh;E034,H3K4me1_Enh;E035,H3K…	E006;E021;E022;E055;E086;E091;E097;E123	0	GTEx2015_v6,Adipose_Subcutaneous,IGHMBP2,6.46937446681947e-38;GTEx2015_v6,Adipose_Subcutaneous,MRGPRF,7.12949592628231e-06;GTEx2015_v6,Adipose_Subcutaneous,MRPL21,2.97554545853977e-45;GTEx2015_v6,Adipose_Subcutaneous,RP11-554A11.4,4.5389175710133e-08;GTEx2015_v6,Adipose_Subcutaneous,RP11-554A11.6,7.48378936035127e-09;GTEx2015_v6,Adipose_Subcutaneous,RP11-757G1.6,2.67981122970129e-12;GTEx2015_v6,A…	0	0	ATF3_disc2;AhR::Arnt_1;Arnt_1;CAC-binding-protein;NF-E2_disc4;NF-kappaB_disc2;Nanog_disc2;PRDM1_known1;Rad21_disc6;STAT_disc7;UF1H3BETA	ENSG00000250508.1	RP11-757G1.6	5	323	NM_181515	MRPL21	3	20936	0	rs604524
11	68638058	0.97	0.99	0	rs613128	G	T	0.24	0.2	0.23	0.3	0	0	E001,1_TssA;E003,1_TssA;E004,1_TssA;E005,7_Enh;E007,7_Enh;E008,1_TssA;E014,2_TssAFlnk;E015,2_TssAFlnk;E018,2_TssAFlnk;E019,10_TssBiv;E020,1_TssA;E021,7_Enh;E022,1_TssA;E023,1_TssA;E024,7_Enh;E025,1_TssA;E026,1_TssA;E027,1_TssA;E028,2_TssAFlnk;E029,1_TssA;E030,2_TssAFlnk;E031,1_TssA;E032,12_EnhBiv;E033,1_TssA;E035,2_TssAFlnk;E036,2_TssAFlnk;E039,7_Enh;E046,12_EnhBiv;E048,7_Enh;E049,2_TssAFlnk;E050…	E001,2_PromU;E002,2_PromU;E003,2_PromU;E004,2_PromU;E005,22_PromP;E006,23_PromBiv;E007,16_EnhW1;E008,2_PromU;E009,22_PromP;E010,16_EnhW1;E011,22_PromP;E012,16_EnhW1;E013,22_PromP;E014,16_EnhW1;E015,2_PromU;E016,2_PromU;E017,22_PromP;E018,2_PromU;E019,2_PromU;E020,23_PromBiv;E021,22_PromP;E022,16_EnhW1;E023,2_PromU;E024,16_EnhW1;E025,2_PromU;E026,2_PromU;E027,2_PromU;E028,2_PromU;E029,2_PromU;E030…	E001,H3K4me1_Enh;E005,H3K4me1_Enh;E007,H3K4me1_Enh;E009,H3K4me1_Enh;E010,H3K4me1_Enh;E011,H3K4me1_Enh;E012,H3K4me1_Enh;E014,H3K4me1_Enh;E015,H3K4me1_Enh;E016,H3K4me1_Enh;E018,H3K4me1_Enh;E019,H3K4me1_Enh;E020,H3K4me1_Enh;E021,H3K4me1_Enh;E024,H3K4me1_Enh;E025,H3K4me1_Enh;E026,H3K4me1_Enh;E027,H3K4me1_Enh;E028,H3K4me1_Enh;E029,H3K4me1_Enh;E030,H3K4me1_Enh;E032,H3K4me1_Enh;E034,H3K4me1_Enh;E035,H3K…	E003;E004;E005;E006;E022;E028;E083;E088;E091;E092;E094;E109;E123;E124	K562,CTCF,Broad,None;NHLF,CTCF,Broad,None;T-47D,GATA3,HudsonAlpha,DMSO_0.02pct	GTEx2015_v6,Adipose_Subcutaneous,IGHMBP2,3.24177663158855e-41;GTEx2015_v6,Adipose_Subcutaneous,MRPL21,1.39710526981865e-46;GTEx2015_v6,Adipose_Subcutaneous,RP11-554A11.4,5.20605953358011e-09;GTEx2015_v6,Adipose_Subcutaneous,RP11-554A11.6,2.06268072025019e-08;GTEx2015_v6,Adipose_Subcutaneous,RP11-757G1.6,1.834841060756e-12;GTEx2015_v6,Adipose_Visceral_Omentum,IGHMBP2,2.11718414146547e-26;GTEx2015_…	0	0	CEBPB_known4;EBF_known2	ENSG00000250508.1	RP11-757G1.6	5	73	NM_181515	MRPL21	3	20686	0	rs604524
11	68639481	0.97	0.99	0	rs473997	C	T	0.03	0.19	0.23	0.3	0	0	E065,7_Enh;E083,7_Enh;E094,7_Enh;E095,7_Enh;E110,7_Enh;E118,12_EnhBiv;E122,7_Enh;E129,7_Enh	E065,17_EnhW2;E083,22_PromP	E006,H3K9ac_Pro;E019,H3K9ac_Pro;E023,H3K9ac_Pro;E025,H3K9ac_Pro;E026,H3K9ac_Pro;E062,H3K9ac_Pro;E066,H3K9ac_Pro;E076,H3K9ac_Pro;E083,H3K9ac_Pro;E088,H3K9ac_Pro;E101,H3K9ac_Pro;E103,H3K9ac_Pro;E110,H3K9ac_Pro;E114,H3K9ac_Pro;E124,H3K9ac_Pro;E125,H3K9ac_Pro;E011,H3K4me1_Enh;E013,H3K4me1_Enh;E015,H3K4me1_Enh;E018,H3K4me1_Enh;E021,H3K4me1_Enh;E025,H3K4me1_Enh;E026,H3K4me1_Enh;E028,H3K4me1_Enh;E048,H3…	E034	0	GTEx2015_v6,Adipose_Subcutaneous,IGHMBP2,1.53331148823004e-40;GTEx2015_v6,Adipose_Subcutaneous,MRGPRF,1.47829378761583e-05;GTEx2015_v6,Adipose_Subcutaneous,MRPL21,5.33240900655721e-44;GTEx2015_v6,Adipose_Subcutaneous,RP11-554A11.4,6.90740149826302e-09;GTEx2015_v6,Adipose_Subcutaneous,RP11-554A11.6,3.66894204739147e-08;GTEx2015_v6,Adipose_Subcutaneous,RP11-757G1.6,2.76685121146225e-13;GTEx2015_v6,…	0	17873874,Gene expression of MRPL21 in JPT lymphoblastoid cell lines,2.30144E-11;22685416,Gene expression of MRPL21 (probeID ILMN_1744835) in cerebellum in Alzheimer's disease cases and controls,1.206E-34;22685416,Gene expression of MRPL21 (probeID ILMN_1744835) in temporal cortex in Alzheimer's disease cases and controls,2.515E-21;22685416,Gene expression of MRPL21 (probeID ILMN_2348050) in cereb…	EBF_known3;MIF-1;Zfp161_1;p53_3	ENSG00000250508.1	RP11-757G1.6	0	0	NM_181515	MRPL21	3	19263	0	rs604524
11	68642974	0.97	0.99	0	rs631001	C	T	0.03	0.19	0.23	0.3	0	0	E017,12_EnhBiv;E025,7_Enh;E026,7_Enh;E055,7_Enh;E082,7_Enh;E083,7_Enh;E089,12_EnhBiv;E090,7_Enh;E095,7_Enh;E096,7_Enh;E104,7_Enh;E105,7_Enh;E112,7_Enh;E115,7_Enh;E121,7_Enh;E122,7_Enh;E125,7_Enh;E129,7_Enh	E006,19_DNase;E013,19_DNase;E017,19_DNase;E023,17_EnhW2;E025,19_DNase;E026,19_DNase;E033,19_DNase;E035,19_DNase;E036,19_DNase;E049,19_DNase;E050,19_DNase;E051,19_DNase;E052,17_EnhW2;E055,19_DNase;E056,17_EnhW2;E059,19_DNase;E062,19_DNase;E063,19_DNase;E066,19_DNase;E067,19_DNase;E068,19_DNase;E069,19_DNase;E071,19_DNase;E073,19_DNase;E074,19_DNase;E076,19_DNase;E078,19_DNase;E080,19_DNase;E081,19…	E006,H3K4me1_Enh;E025,H3K4me1_Enh;E026,H3K4me1_Enh;E050,H3K4me1_Enh;E055,H3K4me1_Enh;E063,H3K4me1_Enh;E069,H3K4me1_Enh;E073,H3K4me1_Enh;E079,H3K4me1_Enh;E083,H3K4me1_Enh;E085,H3K4me1_Enh;E088,H3K4me1_Enh;E089,H3K4me1_Enh;E090,H3K4me1_Enh;E091,H3K4me1_Enh;E094,H3K4me1_Enh;E095,H3K4me1_Enh;E096,H3K4me1_Enh;E104,H3K4me1_Enh;E105,H3K4me1_Enh;E113,H3K4me1_Enh;E115,H3K4me1_Enh;E121,H3K4me1_Enh;E122,H3K…	E017;E050;E051;E055;E056;E081;E083;E086;E088;E089;E090;E092;E093;E094;E097;E098;E100;E120;E121;E122;E125;E126;E128	0	GTEx2015_v6,Adipose_Subcutaneous,IGHMBP2,2.14711925617899e-40;GTEx2015_v6,Adipose_Subcutaneous,MRGPRF,1.12996674560256e-05;GTEx2015_v6,Adipose_Subcutaneous,MRPL21,1.91993996106434e-43;GTEx2015_v6,Adipose_Subcutaneous,RP11-554A11.4,5.8418038956362e-09;GTEx2015_v6,Adipose_Subcutaneous,RP11-554A11.6,2.19155530466562e-08;GTEx2015_v6,Adipose_Subcutaneous,RP11-757G1.6,1.56140074055855e-13;GTEx2015_v6,A…	0	17873874,Gene expression of MRPL21 in JPT lymphoblastoid cell lines,1.09901E-10;22685416,Gene expression of MRPL21 (probeID ILMN_1744835) in cerebellum in Alzheimer's disease cases and controls,1.206E-34;22685416,Gene expression of MRPL21 (probeID ILMN_1744835) in temporal cortex in Alzheimer's disease cases and controls,2.515E-21;22685416,Gene expression of MRPL21 (probeID ILMN_2348050) in cereb…	Ets_known2;Ets_known4;p300_disc4	ENSG00000250508.1	RP11-757G1.6	3	963	NM_181515	MRPL21	3	15770	0	rs604524
11	68646146	0.96	0.99	0	rs1249368	T	A	0.2	0.2	0.23	0.3	0	0			E002,H3K9ac_Pro;E007,H3K9ac_Pro;E083,H3K9ac_Pro;E011,H3K27ac_Enh;E066,H3K27ac_Enh;E085,H3K27ac_Enh;E091,H3K27ac_Enh;E105,H3K27ac_Enh;E022,H3K4me1_Enh;E056,H3K4me1_Enh;E066,H3K4me1_Enh;E083,H3K4me1_Enh;E085,H3K4me1_Enh;E091,H3K4me1_Enh;E095,H3K4me1_Enh;E104,H3K4me1_Enh;E105,H3K4me1_Enh;E123,H3K4me1_Enh		0	GTEx2015_v6,Adipose_Subcutaneous,IGHMBP2,5.39649917162915e-39;GTEx2015_v6,Adipose_Subcutaneous,MRGPRF,1.4711110567061e-06;GTEx2015_v6,Adipose_Subcutaneous,MRPL21,2.5775844208369e-42;GTEx2015_v6,Adipose_Subcutaneous,RP11-554A11.4,1.46323629468031e-07;GTEx2015_v6,Adipose_Subcutaneous,RP11-554A11.6,1.45097640117931e-10;GTEx2015_v6,Adipose_Subcutaneous,RP11-757G1.6,5.17447627642778e-12;GTEx2015_v6,Ad…	0	17873874,Gene expression of MRPL21 in CEU-CHB-JPT lymphoblastoid cell lines,1.50591E-21;22685416,Gene expression of MRPL21 (probeID ILMN_1744835) in cerebellum in Alzheimer's disease cases and controls,1.206E-34;22685416,Gene expression of MRPL21 (probeID ILMN_1744835) in temporal cortex in Alzheimer's disease cases and controls,2.515E-21;22685416,Gene expression of MRPL21 (probeID ILMN_2348050) …	GR_disc4;NF-kappaB_known6;Sin3Ak-20_disc3;YY1_known2	ENSG00000250508.1	RP11-757G1.6	3	4135	NM_181515	MRPL21	3	12598	0	rs604524
11	68646845	0.96	0.99	0	rs680130	G	A	0.18	0.21	0.23	0.3	0	0	E007,7_Enh;E083,7_Enh;E085,7_Enh;E095,7_Enh;E123,7_Enh	E001,19_DNase;E007,19_DNase;E011,19_DNase;E083,18_EnhAc	E002,H3K9ac_Pro;E083,H3K9ac_Pro;E117,H3K9ac_Pro;E004,H3K27ac_Enh;E008,H3K27ac_Enh;E011,H3K27ac_Enh;E104,H3K27ac_Enh;E105,H3K27ac_Enh;E004,H3K4me1_Enh;E007,H3K4me1_Enh;E011,H3K4me1_Enh;E015,H3K4me1_Enh;E021,H3K4me1_Enh;E022,H3K4me1_Enh;E024,H3K4me1_Enh;E056,H3K4me1_Enh;E083,H3K4me1_Enh;E085,H3K4me1_Enh;E095,H3K4me1_Enh;E100,H3K4me1_Enh;E104,H3K4me1_Enh;E105,H3K4me1_Enh;E108,H3K4me1_Enh;E123,H3K4me…		0	GTEx2015_v6,Adipose_Subcutaneous,IGHMBP2,1.8306145463862e-41;GTEx2015_v6,Adipose_Subcutaneous,MRGPRF,3.72387735383401e-06;GTEx2015_v6,Adipose_Subcutaneous,MRPL21,3.23565783143455e-45;GTEx2015_v6,Adipose_Subcutaneous,RP11-554A11.4,6.82138004829409e-08;GTEx2015_v6,Adipose_Subcutaneous,RP11-554A11.6,2.21576682122139e-09;GTEx2015_v6,Adipose_Subcutaneous,RP11-757G1.6,4.81405029699121e-12;GTEx2015_v6,A…	0	0	NRSF_disc10;SETDB1_disc1	ENSG00000250508.1	RP11-757G1.6	3	4834	NM_181515	MRPL21	3	11899	0	rs604524
11	68650064	0.95	0.98	0	rs592697	G	A	0.19	0.2	0.23	0.3	0	0			E058,H3K27ac_Enh;E059,H3K27ac_Enh		0	GTEx2015_v6,Adipose_Subcutaneous,IGHMBP2,1.67443008853748e-42;GTEx2015_v6,Adipose_Subcutaneous,MRGPRF,1.0442111681747e-05;GTEx2015_v6,Adipose_Subcutaneous,MRPL21,4.91496808804262e-46;GTEx2015_v6,Adipose_Subcutaneous,RP11-554A11.4,3.06207173062039e-08;GTEx2015_v6,Adipose_Subcutaneous,RP11-554A11.6,9.31632516583853e-09;GTEx2015_v6,Adipose_Subcutaneous,RP11-757G1.6,4.78516541577827e-12;GTEx2015_v6,A…	0	17873874,Gene expression of MRPL21 in CEU-CHB-JPT lymphoblastoid cell lines,1.39733E-20;22685416,Gene expression of MRPL21 (probeID ILMN_1744835) in cerebellum in Alzheimer's disease cases and controls,1.206E-34;22685416,Gene expression of MRPL21 (probeID ILMN_1744835) in temporal cortex in Alzheimer's disease cases and controls,2.515E-21;22685416,Gene expression of MRPL21 (probeID ILMN_2348050) …	Ehf;Ets_known4;NERF1a;NRSF_disc9	ENSG00000250508.1	RP11-757G1.6	3	8053	NM_181515	MRPL21	3	8680	0	rs604524
11	68653232	0.94	0.97	0	rs544370	C	T	0.39	0.23	0.24	0.3	0	0					0	GTEx2015_v6,Adipose_Subcutaneous,IGHMBP2,4.54562185696732e-43;GTEx2015_v6,Adipose_Subcutaneous,MRPL21,7.30769507366871e-59;GTEx2015_v6,Adipose_Subcutaneous,RP11-554A11.4,3.55722656817263e-08;GTEx2015_v6,Adipose_Subcutaneous,RP11-554A11.6,1.57722698392464e-08;GTEx2015_v6,Adipose_Subcutaneous,RP11-757G1.6,5.05115623114267e-11;GTEx2015_v6,Adipose_Visceral_Omentum,IGHMBP2,1.75816757767206e-26;GTEx201…	0	0	COMP1;Hoxb13;SRF_known2;SRF_known4	ENSG00000197345.8	MRPL21	3	5511	NM_181515	MRPL21	3	5512	0	rs604524
11	68653432	0.94	0.97	0	rs654071	A	C	0.19	0.21	0.23	0.3	0	0					0	GTEx2015_v6,Adipose_Subcutaneous,IGHMBP2,1.00834959450541e-42;GTEx2015_v6,Adipose_Subcutaneous,MRGPRF,9.00115217389131e-06;GTEx2015_v6,Adipose_Subcutaneous,MRPL21,4.95782537605986e-46;GTEx2015_v6,Adipose_Subcutaneous,RP11-554A11.4,3.49711060316111e-08;GTEx2015_v6,Adipose_Subcutaneous,RP11-554A11.6,7.86408984455436e-09;GTEx2015_v6,Adipose_Subcutaneous,RP11-757G1.6,5.63233961886112e-12;GTEx2015_v6,…	0	0	HMG-IY_2	ENSG00000197345.8	MRPL21	3	5311	NM_181515	MRPL21	3	5312	0	rs604524
11	68654182	0.94	0.97	0	rs514296	G	T	0.33	0.22	0.24	0.3	0	0			E007,H3K9ac_Pro;E056,H3K27ac_Enh;E061,H3K27ac_Enh;E105,H3K27ac_Enh;E090,H3K4me1_Enh		0	GTEx2015_v6,Adipose_Subcutaneous,IGHMBP2,2.44118223431835e-42;GTEx2015_v6,Adipose_Subcutaneous,MRGPRF,1.57467652875116e-05;GTEx2015_v6,Adipose_Subcutaneous,MRPL21,4.18699419838513e-59;GTEx2015_v6,Adipose_Subcutaneous,RP11-554A11.4,2.55967186379175e-08;GTEx2015_v6,Adipose_Subcutaneous,RP11-554A11.6,3.15657267381667e-09;GTEx2015_v6,Adipose_Subcutaneous,RP11-757G1.6,3.10554502374897e-11;GTEx2015_v6,…	0	0	EBF_disc2;NRSF_disc4;Pax-5_disc1	ENSG00000197345.8	MRPL21	3	4561	NM_181515	MRPL21	3	4562	0	rs604524
11	68654774	0.94	0.97	0	rs1249474	C	T	0.18	0.21	0.23	0.3	0	0			E007,H3K9ac_Pro;E087,H3K9ac_Pro;E056,H3K27ac_Enh;E105,H3K27ac_Enh		0	GTEx2015_v6,Adipose_Subcutaneous,IGHMBP2,1.00775566880309e-42;GTEx2015_v6,Adipose_Subcutaneous,MRGPRF,9.65001169027774e-06;GTEx2015_v6,Adipose_Subcutaneous,MRPL21,5.57749590579225e-46;GTEx2015_v6,Adipose_Subcutaneous,RP11-554A11.4,3.63951847849956e-08;GTEx2015_v6,Adipose_Subcutaneous,RP11-554A11.6,8.87453603668128e-09;GTEx2015_v6,Adipose_Subcutaneous,RP11-757G1.6,4.19817664454366e-12;GTEx2015_v6,…	0	20502693,Gene expression of IGHMBP2 in peripheral blood monocytes,7.99E-40;20502693,Gene expression of MRPL21 in peripheral blood monocytes,3.21E-101	AP-1_disc1;ATF3_known1;ATF3_known10;ATF3_known5;ATF3_known7;ATF3_known9;ATF4;ATF6;E2F_disc1;Foxp3;HEY1_disc1;Jundm2;TATA_disc2	ENSG00000197345.8	MRPL21	3	3969	NM_181515	MRPL21	3	3970	0	rs604524
11	68655063	0.94	0.97	0	rs2444765	C	A	0.39	0.23	0.24	0.3	0	0			E007,H3K9ac_Pro;E056,H3K27ac_Enh;E105,H3K27ac_Enh		0	GTEx2015_v6,Adipose_Subcutaneous,IGHMBP2,1.61218486460925e-43;GTEx2015_v6,Adipose_Subcutaneous,MRGPRF,1.78929585438631e-05;GTEx2015_v6,Adipose_Subcutaneous,MRPL21,1.74342817787507e-59;GTEx2015_v6,Adipose_Subcutaneous,RP11-554A11.4,3.8020497651412e-08;GTEx2015_v6,Adipose_Subcutaneous,RP11-554A11.6,1.66071941835297e-08;GTEx2015_v6,Adipose_Subcutaneous,RP11-757G1.6,1.1017927646729e-10;GTEx2015_v6,Ad…	0	0	ATF3_known8;HNF4_known4;Zbtb3	ENSG00000197345.8	MRPL21	3	3680	NM_181515	MRPL21	3	3681	0	rs604524
11	68656077	0.94	0.97	0	rs686390	T	C	0.04	0.19	0.23	0.3	0	0			E002,H3K4me3_Pro		0	GTEx2015_v6,Adipose_Subcutaneous,IGHMBP2,6.01086696172682e-41;GTEx2015_v6,Adipose_Subcutaneous,MRGPRF,7.7049556612947e-06;GTEx2015_v6,Adipose_Subcutaneous,MRPL21,2.87589135646279e-44;GTEx2015_v6,Adipose_Subcutaneous,RP11-554A11.4,3.95714279844608e-09;GTEx2015_v6,Adipose_Subcutaneous,RP11-554A11.6,1.10203880045868e-08;GTEx2015_v6,Adipose_Subcutaneous,RP11-757G1.6,4.28177254901295e-13;GTEx2015_v6,A…	0	17873874,Gene expression of MRPL21 in JPT lymphoblastoid cell lines,4.68598E-11;22685416,Gene expression of MRPL21 (probeID ILMN_1744835) in cerebellum in Alzheimer's disease cases and controls,1.206E-34;22685416,Gene expression of MRPL21 (probeID ILMN_1744835) in temporal cortex in Alzheimer's disease cases and controls,2.515E-21;22685416,Gene expression of MRPL21 (probeID ILMN_2348050) in cereb…	0	ENSG00000197345.8	MRPL21	3	2666	NM_181515	MRPL21	3	2667	0	rs604524
11	68656769	0.94	0.97	0	rs595882	T	C	0.15	0.19	0.23	0.3	0	0			E007,H3K9ac_Pro;E055,H3K4me1_Enh;E080,H3K4me1_Enh;E090,H3K4me1_Enh;E056,H3K27ac_Enh;E098,H3K27ac_Enh		0	GTEx2015_v6,Adipose_Subcutaneous,IGHMBP2,3.74496689792139e-42;GTEx2015_v6,Adipose_Subcutaneous,MRGPRF,1.25732707562398e-05;GTEx2015_v6,Adipose_Subcutaneous,MRPL21,1.11269559436858e-45;GTEx2015_v6,Adipose_Subcutaneous,RP11-554A11.4,2.55695902731319e-09;GTEx2015_v6,Adipose_Subcutaneous,RP11-554A11.6,1.00938825824827e-08;GTEx2015_v6,Adipose_Subcutaneous,RP11-757G1.6,1.40818610230984e-12;GTEx2015_v6,…	0	0	AP-1_disc1;ATF3_disc2;Zbtb3	ENSG00000197345.8	MRPL21	3	1974	NM_181515	MRPL21	3	1975	0	rs604524
11	68657734	0.94	0.97	0	rs514833	C	T	0.19	0.21	0.23	0.3	0	0	E003,7_Enh;E006,6_EnhG;E014,6_EnhG;E015,6_EnhG;E018,6_EnhG;E022,6_EnhG;E023,7_Enh;E024,6_EnhG;E025,7_Enh;E055,2_TssAFlnk;E056,2_TssAFlnk;E063,7_Enh;E073,6_EnhG;E078,7_Enh;E083,7_Enh;E089,6_EnhG;E090,6_EnhG;E092,6_EnhG;E105,7_Enh;E107,6_EnhG;E121,7_Enh;E125,7_Enh;E126,7_Enh;E128,7_Enh	E001,11_TxEnh3;E002,11_TxEnh3;E003,11_TxEnh3;E004,11_TxEnh3;E005,11_TxEnh3;E006,14_EnhA2;E007,11_TxEnh3;E008,11_TxEnh3;E011,11_TxEnh3;E013,11_TxEnh3;E014,11_TxEnh3;E015,11_TxEnh3;E016,11_TxEnh3;E017,15_EnhAF;E018,11_TxEnh3;E019,11_TxEnh3;E020,11_TxEnh3;E021,11_TxEnh3;E022,11_TxEnh3;E023,17_EnhW2;E024,11_TxEnh3;E025,13_EnhA1;E026,19_DNase;E027,17_EnhW2;E028,11_TxEnh3;E049,19_DNase;E050,11_TxEnh3;E…	E003,H3K27ac_Enh;E004,H3K27ac_Enh;E006,H3K27ac_Enh;E014,H3K27ac_Enh;E015,H3K27ac_Enh;E022,H3K27ac_Enh;E026,H3K27ac_Enh;E050,H3K27ac_Enh;E055,H3K27ac_Enh;E056,H3K27ac_Enh;E063,H3K27ac_Enh;E065,H3K27ac_Enh;E066,H3K27ac_Enh;E067,H3K27ac_Enh;E068,H3K27ac_Enh;E069,H3K27ac_Enh;E071,H3K27ac_Enh;E072,H3K27ac_Enh;E073,H3K27ac_Enh;E074,H3K27ac_Enh;E075,H3K27ac_Enh;E076,H3K27ac_Enh;E079,H3K27ac_Enh;E080,H3K…	E003;E004;E006;E007;E008;E017;E021;E022;E055;E056;E057;E080;E083;E086;E088;E089;E090;E091;E092;E100;E109;E114;E117;E118;E121;E122;E125;E126;E127;E128	A549,CTCF,HudsonAlpha,DEX_100nM;A549,CTCF,HudsonAlpha,EtOH_0.02pct;AG04449,CTCF,UW,None;AG04450,CTCF,UW,None;AG09309,CTCF,UW,None;AG09319,CTCF,UW,None;AG10803,CTCF,UW,None;AoAF,CTCF,UW,None;BJ,CTCF,UW,None;Caco-2,CTCF,UW,None;Fibrobl,CTCF,UT-A,None;GM06990,CTCF,UW,None;GM12864,CTCF,UW,None;GM12872,CTCF,UW,None;GM12874,CTCF,UW,None;GM12878,CTCF,Broad,None;GM12878,CTCF,UT-A,None;Gliobla,CTCF,UT-A,N…	GTEx2015_v6,Adipose_Subcutaneous,IGHMBP2,1.01641277506143e-42;GTEx2015_v6,Adipose_Subcutaneous,MRGPRF,9.01148467864467e-06;GTEx2015_v6,Adipose_Subcutaneous,MRPL21,5.04566954741667e-46;GTEx2015_v6,Adipose_Subcutaneous,RP11-554A11.4,3.50378389297022e-08;GTEx2015_v6,Adipose_Subcutaneous,RP11-554A11.6,7.87970603926364e-09;GTEx2015_v6,Adipose_Subcutaneous,RP11-757G1.6,5.61239002653675e-12;GTEx2015_v6,…	0	17873874,Gene expression of MRPL21 in JPT lymphoblastoid cell lines,4.87753E-09	Irf_disc4;SP1_known2;Sp4	ENSG00000197345.8	MRPL21	3	1009	NM_181515	MRPL21	3	1010	0	rs604524
11	68658298	0.94	0.97	0	rs488363	C	G	0.2	0.21	0.23	0.3	0	0	E005,6_EnhG;E006,6_EnhG;E015,6_EnhG;E018,6_EnhG;E022,6_EnhG;E023,7_Enh;E024,6_EnhG;E025,7_Enh;E026,7_Enh;E035,6_EnhG;E049,6_EnhG;E050,6_EnhG;E051,6_EnhG;E052,2_TssAFlnk;E055,2_TssAFlnk;E056,3_TxFlnk;E063,7_Enh;E065,7_Enh;E066,7_Enh;E067,7_Enh;E068,6_EnhG;E069,7_Enh;E071,6_EnhG;E072,6_EnhG;E073,6_EnhG;E074,7_Enh;E075,6_EnhG;E078,7_Enh;E080,6_EnhG;E083,7_Enh;E089,6_EnhG;E090,6_EnhG;E091,6_EnhG;E092…	E001,11_TxEnh3;E002,11_TxEnh3;E003,11_TxEnh3;E004,11_TxEnh3;E005,11_TxEnh3;E006,13_EnhA1;E007,11_TxEnh3;E008,11_TxEnh3;E009,11_TxEnh3;E010,11_TxEnh3;E011,11_TxEnh3;E013,11_TxEnh3;E014,11_TxEnh3;E015,11_TxEnh3;E016,11_TxEnh3;E017,14_EnhA2;E018,11_TxEnh3;E019,11_TxEnh3;E021,11_TxEnh3;E022,11_TxEnh3;E023,13_EnhA1;E024,11_TxEnh3;E025,13_EnhA1;E026,13_EnhA1;E027,11_TxEnh3;E028,11_TxEnh3;E030,11_TxEnh3…	E003,H3K27ac_Enh;E004,H3K27ac_Enh;E006,H3K27ac_Enh;E014,H3K27ac_Enh;E015,H3K27ac_Enh;E022,H3K27ac_Enh;E026,H3K27ac_Enh;E049,H3K27ac_Enh;E050,H3K27ac_Enh;E055,H3K27ac_Enh;E056,H3K27ac_Enh;E063,H3K27ac_Enh;E065,H3K27ac_Enh;E066,H3K27ac_Enh;E067,H3K27ac_Enh;E068,H3K27ac_Enh;E069,H3K27ac_Enh;E071,H3K27ac_Enh;E072,H3K27ac_Enh;E073,H3K27ac_Enh;E074,H3K27ac_Enh;E075,H3K27ac_Enh;E076,H3K27ac_Enh;E079,H3K…	E055;E056;E083;E086;E089;E090;E093;E100;E118;E120;E121;E126;E128	GM12878,POL2,HudsonAlpha,None;GM12891,POL2,HudsonAlpha,None;K562,POL24H8,HudsonAlpha,None;SH-SY5Y,GATA2,UCD,None	GTEx2015_v6,Adipose_Subcutaneous,IGHMBP2,8.6759768318701e-42;GTEx2015_v6,Adipose_Subcutaneous,MRGPRF,1.09702142339428e-05;GTEx2015_v6,Adipose_Subcutaneous,MRPL21,4.02490488333902e-45;GTEx2015_v6,Adipose_Subcutaneous,RP11-554A11.4,1.73660216424911e-08;GTEx2015_v6,Adipose_Subcutaneous,RP11-554A11.6,1.02779956705473e-08;GTEx2015_v6,Adipose_Subcutaneous,RP11-757G1.6,9.90736249848482e-12;GTEx2015_v6,A…	0	17873874,Gene expression of MRPL21 in CEU-CHB-JPT lymphoblastoid cell lines,5.94429E-22;22233810,Gene expression of IGHMBP2 (ENSG00000132740) in dendritic cells treated with Mycobacterium tuberculosis,0.026563918;22685416,Gene expression of MRPL21 (probeID ILMN_1744835) in cerebellum in Alzheimer's disease cases and controls,1.206E-34;22685416,Gene expression of MRPL21 (probeID ILMN_1744835) in t…	TCF12_known1	ENSG00000197345.8	MRPL21	3	445	NM_181515	MRPL21	3	446	0	rs604524
11	68659488	0.94	0.97	0	rs660614	G	A	0.19	0.21	0.23	0.3	0	0	E006,6_EnhG;E022,6_EnhG;E023,6_EnhG;E026,6_EnhG;E035,6_EnhG;E049,6_EnhG;E052,6_EnhG;E055,6_EnhG;E056,3_TxFlnk;E063,6_EnhG;E066,6_EnhG;E068,6_EnhG;E069,6_EnhG;E072,6_EnhG;E073,6_EnhG;E074,6_EnhG;E076,6_EnhG;E077,6_EnhG;E078,6_EnhG;E080,6_EnhG;E083,7_Enh;E089,6_EnhG;E090,6_EnhG;E094,6_EnhG;E095,6_EnhG;E102,6_EnhG;E104,7_Enh;E105,6_EnhG;E107,6_EnhG;E108,6_EnhG;E111,6_EnhG;E120,6_EnhG;E121,7_Enh;E122…	E006,11_TxEnh3;E007,11_TxEnh3;E017,11_TxEnh3;E023,11_TxEnh3;E025,11_TxEnh3;E026,11_TxEnh3;E027,11_TxEnh3;E028,11_TxEnh3;E049,11_TxEnh3;E050,11_TxEnh3;E051,11_TxEnh3;E052,11_TxEnh3;E053,11_TxEnh3;E055,11_TxEnh3;E056,11_TxEnh3;E057,11_TxEnh3;E058,11_TxEnh3;E059,11_TxEnh3;E061,11_TxEnh3;E063,11_TxEnh3;E065,11_TxEnh3;E066,11_TxEnh3;E067,11_TxEnh3;E068,11_TxEnh3;E069,11_TxEnh3;E070,11_TxEnh3;E071,11_T…	E006,H3K4me1_Enh;E017,H3K4me1_Enh;E022,H3K4me1_Enh;E023,H3K4me1_Enh;E025,H3K4me1_Enh;E026,H3K4me1_Enh;E035,H3K4me1_Enh;E049,H3K4me1_Enh;E050,H3K4me1_Enh;E051,H3K4me1_Enh;E052,H3K4me1_Enh;E055,H3K4me1_Enh;E056,H3K4me1_Enh;E063,H3K4me1_Enh;E066,H3K4me1_Enh;E067,H3K4me1_Enh;E068,H3K4me1_Enh;E069,H3K4me1_Enh;E071,H3K4me1_Enh;E072,H3K4me1_Enh;E073,H3K4me1_Enh;E074,H3K4me1_Enh;E075,H3K4me1_Enh;E076,H3K…		0	GTEx2015_v6,Adipose_Subcutaneous,IGHMBP2,1.05266277137965e-42;GTEx2015_v6,Adipose_Subcutaneous,MRGPRF,1.00062108061342e-05;GTEx2015_v6,Adipose_Subcutaneous,MRPL21,6.36897883374609e-46;GTEx2015_v6,Adipose_Subcutaneous,RP11-554A11.4,3.60655387736693e-08;GTEx2015_v6,Adipose_Subcutaneous,RP11-554A11.6,9.32927789692308e-09;GTEx2015_v6,Adipose_Subcutaneous,RP11-757G1.6,4.14829185795026e-12;GTEx2015_v6,…	0	17873874,Gene expression of MRPL21 in CEU-CHB-JPT lymphoblastoid cell lines,2.60675E-22;22685416,Gene expression of MRPL21 (probeID ILMN_1744835) in cerebellum in Alzheimer's disease cases and controls,1.206E-34;22685416,Gene expression of MRPL21 (probeID ILMN_1744835) in temporal cortex in Alzheimer's disease cases and controls,2.515E-21;22685416,Gene expression of MRPL21 (probeID ILMN_2348050) …	Nr2f2;Znf143_known1	ENSG00000197345.8	MRPL21	0	0	NM_181515	MRPL21	0	0	INT	rs604524
11	68662076	0.94	0.97	0	rs602805	A	T	0.19	0.21	0.23	0.3	0	0			E050,H3K27ac_Enh;E055,H3K27ac_Enh;E056,H3K27ac_Enh;E056,H3K4me1_Enh		0	GTEx2015_v6,Adipose_Subcutaneous,IGHMBP2,1.03884792836882e-42;GTEx2015_v6,Adipose_Subcutaneous,MRGPRF,8.98066130969618e-06;GTEx2015_v6,Adipose_Subcutaneous,MRPL21,5.49940380219222e-46;GTEx2015_v6,Adipose_Subcutaneous,RP11-554A11.4,3.55673498980551e-08;GTEx2015_v6,Adipose_Subcutaneous,RP11-554A11.6,7.86856305714047e-09;GTEx2015_v6,Adipose_Subcutaneous,RP11-757G1.6,5.46623365694262e-12;GTEx2015_v6,…	0	0	0	ENSG00000197345.8	MRPL21	0	0	NM_181515	MRPL21	0	0	INT	rs604524
11	68662167	0.94	0.97	0	rs602364	C	T	0.19	0.21	0.23	0.3	0	0			E050,H3K27ac_Enh;E056,H3K4me1_Enh	E086	0	GTEx2015_v6,Adipose_Subcutaneous,IGHMBP2,1.0573433297561e-42;GTEx2015_v6,Adipose_Subcutaneous,MRGPRF,9.05862087905519e-06;GTEx2015_v6,Adipose_Subcutaneous,MRPL21,5.5151501611621e-46;GTEx2015_v6,Adipose_Subcutaneous,RP11-554A11.4,3.53559012034822e-08;GTEx2015_v6,Adipose_Subcutaneous,RP11-554A11.6,7.94219019450724e-09;GTEx2015_v6,Adipose_Subcutaneous,RP11-757G1.6,5.51486086219055e-12;GTEx2015_v6,Ad…	0	0	0	ENSG00000197345.8	MRPL21	0	0	NM_181515	MRPL21	0	0	INT	rs604524
11	68666054	0.94	0.97	0	rs507520	C	T	0.15	0.2	0.23	0.3	0	0	E063,6_EnhG;E069,6_EnhG;E071,6_EnhG	E067,11_TxEnh3;E069,11_TxEnh3;E071,11_TxEnh3;E072,11_TxEnh3;E074,11_TxEnh3	E006,H3K4me3_Pro;E056,H3K4me3_Pro;E113,H3K4me3_Pro;E007,H3K9ac_Pro;E049,H3K9ac_Pro;E067,H3K9ac_Pro;E072,H3K9ac_Pro;E107,H3K9ac_Pro;E117,H3K9ac_Pro;E027,H3K4me1_Enh;E034,H3K4me1_Enh;E055,H3K4me1_Enh;E056,H3K4me1_Enh;E063,H3K4me1_Enh;E067,H3K4me1_Enh;E068,H3K4me1_Enh;E069,H3K4me1_Enh;E071,H3K4me1_Enh;E072,H3K4me1_Enh;E073,H3K4me1_Enh;E074,H3K4me1_Enh;E089,H3K4me1_Enh;E048,H3K27ac_Enh;E055,H3K27ac_E…	E116	0	GTEx2015_v6,Adipose_Subcutaneous,IGHMBP2,3.59751750388166e-42;GTEx2015_v6,Adipose_Subcutaneous,MRGPRF,1.34193625012515e-05;GTEx2015_v6,Adipose_Subcutaneous,MRPL21,1.19184619019331e-45;GTEx2015_v6,Adipose_Subcutaneous,RP11-554A11.4,2.63379546463986e-09;GTEx2015_v6,Adipose_Subcutaneous,RP11-554A11.6,1.12642617468335e-08;GTEx2015_v6,Adipose_Subcutaneous,RP11-757G1.6,1.01915009001615e-12;GTEx2015_v6,…	0	17873874,Gene expression of MRPL21 in CEU-CHB-JPT lymphoblastoid cell lines,6.71274E-21;22685416,Gene expression of MRPL21 (probeID ILMN_1744835) in cerebellum in Alzheimer's disease cases and controls,1.206E-34;22685416,Gene expression of MRPL21 (probeID ILMN_1744835) in temporal cortex in Alzheimer's disease cases and controls,2.515E-21;22685416,Gene expression of MRPL21 (probeID ILMN_2348050) …	GR_known2;GR_known4	ENSG00000197345.8	MRPL21	0	0	NM_181515	MRPL21	0	0	INT	rs604524
11	68667198	0.94	0.97	0	rs636049	A	C	0.33	0.22	0.23	0.3	0	0			E007,H3K9ac_Pro;E027,H3K9ac_Pro;E049,H3K9ac_Pro;E067,H3K9ac_Pro;E072,H3K9ac_Pro;E107,H3K9ac_Pro;E117,H3K9ac_Pro;E011,H3K27ac_Enh;E041,H3K27ac_Enh;E048,H3K27ac_Enh;E055,H3K27ac_Enh;E056,H3K27ac_Enh;E072,H3K27ac_Enh;E073,H3K27ac_Enh;E105,H3K27ac_Enh;E124,H3K27ac_Enh;E034,H3K4me1_Enh;E048,H3K4me1_Enh;E055,H3K4me1_Enh;E056,H3K4me1_Enh;E071,H3K4me1_Enh;E089,H3K4me1_Enh;E117,H3K4me3_Pro		0	GTEx2015_v6,Adipose_Subcutaneous,IGHMBP2,1.19816959341516e-42;GTEx2015_v6,Adipose_Subcutaneous,MRGPRF,7.93665949659089e-06;GTEx2015_v6,Adipose_Subcutaneous,MRPL21,1.69612252841833e-59;GTEx2015_v6,Adipose_Subcutaneous,RP11-554A11.4,7.31628398530611e-08;GTEx2015_v6,Adipose_Subcutaneous,RP11-554A11.6,1.93448658011961e-09;GTEx2015_v6,Adipose_Subcutaneous,RP11-757G1.6,4.91331290431147e-11;GTEx2015_v6,…	0	17873874,Gene expression of MRPL21 in CEU-CHB-JPT-YRI lymphoblastoid cell lines,2.96415E-24;19361613,Gene expression of MRPL21 probe [GI_31652223-A] in brain cortex with no Alzheimer's interaction,1.41E-34;20502693,Gene expression of IGHMBP2 in peripheral blood monocytes,3.03E-41;20502693,Gene expression of MRPL21 in peripheral blood monocytes,8.70E-103;22685416,Gene expression of MRPL21 (probeID…	0	ENSG00000197345.8	MRPL21	0	0	NM_181515	MRPL21	0	0	INT	rs604524
11	68668208	0.94	0.97	0	rs668576	A	G	0.19	0.21	0.23	0.3	0	0	E059,1_TssA;E089,6_EnhG;E123,6_EnhG		E003,H3K9ac_Pro;E007,H3K9ac_Pro;E016,H3K9ac_Pro;E018,H3K9ac_Pro;E025,H3K9ac_Pro;E027,H3K9ac_Pro;E049,H3K9ac_Pro;E067,H3K9ac_Pro;E068,H3K9ac_Pro;E069,H3K9ac_Pro;E073,H3K9ac_Pro;E083,H3K9ac_Pro;E107,H3K9ac_Pro;E117,H3K9ac_Pro;E125,H3K9ac_Pro;E011,H3K27ac_Enh;E013,H3K27ac_Enh;E039,H3K27ac_Enh;E040,H3K27ac_Enh;E041,H3K27ac_Enh;E048,H3K27ac_Enh;E050,H3K27ac_Enh;E056,H3K27ac_Enh;E073,H3K27ac_Enh;E115,H…	E032;E034	0	GTEx2015_v6,Adipose_Subcutaneous,IGHMBP2,1.54143126825566e-42;GTEx2015_v6,Adipose_Subcutaneous,MRGPRF,5.42827241156901e-06;GTEx2015_v6,Adipose_Subcutaneous,MRPL21,6.67028730268096e-46;GTEx2015_v6,Adipose_Subcutaneous,RP11-554A11.4,1.07937916522996e-07;GTEx2015_v6,Adipose_Subcutaneous,RP11-554A11.6,7.1318511882621e-09;GTEx2015_v6,Adipose_Subcutaneous,RP11-757G1.6,8.87650065017206e-12;GTEx2015_v6,A…	0	17873874,Gene expression of MRPL21 in CEU-CHB-JPT lymphoblastoid cell lines,4.57826E-22;22685416,Gene expression of MRPL21 (probeID ILMN_1744835) in cerebellum in Alzheimer's disease cases and controls,1.447E-34;22685416,Gene expression of MRPL21 (probeID ILMN_1744835) in temporal cortex in Alzheimer's disease cases and controls,2.445E-21;22685416,Gene expression of MRPL21 (probeID ILMN_2348050) …	Brachyury_1;NF-I_1;NRSF_known3	ENSG00000197345.8	MRPL21	0	0	NM_181515	MRPL21	0	0	INT	rs604524
11	68668437	0.94	0.97	0	rs482172	C	A	0.19	0.21	0.23	0.3	0	0	E059,3_TxFlnk;E089,6_EnhG;E095,7_Enh;E096,6_EnhG;E115,6_EnhG;E123,6_EnhG		E003,H3K9ac_Pro;E007,H3K9ac_Pro;E016,H3K9ac_Pro;E018,H3K9ac_Pro;E020,H3K9ac_Pro;E025,H3K9ac_Pro;E027,H3K9ac_Pro;E049,H3K9ac_Pro;E067,H3K9ac_Pro;E068,H3K9ac_Pro;E069,H3K9ac_Pro;E073,H3K9ac_Pro;E083,H3K9ac_Pro;E107,H3K9ac_Pro;E117,H3K9ac_Pro;E125,H3K9ac_Pro;E006,H3K4me1_Enh;E022,H3K4me1_Enh;E024,H3K4me1_Enh;E025,H3K4me1_Enh;E027,H3K4me1_Enh;E028,H3K4me1_Enh;E034,H3K4me1_Enh;E037,H3K4me1_Enh;E038,H3…	E114;E116;E118;E123	K562,MAX,HudsonAlpha,None;K562,POL24H8,HudsonAlpha,None	GTEx2015_v6,Adipose_Subcutaneous,IGHMBP2,1.5218577388845e-42;GTEx2015_v6,Adipose_Subcutaneous,MRGPRF,5.54289783843875e-06;GTEx2015_v6,Adipose_Subcutaneous,MRPL21,6.23054823032991e-46;GTEx2015_v6,Adipose_Subcutaneous,RP11-554A11.4,1.0607104873342e-07;GTEx2015_v6,Adipose_Subcutaneous,RP11-554A11.6,7.43122119113711e-09;GTEx2015_v6,Adipose_Subcutaneous,RP11-757G1.6,8.50981743673073e-12;GTEx2015_v6,Ad…	0	17873874,Gene expression of MRPL21 in CEU-CHB-JPT lymphoblastoid cell lines,1.86896E-22;22685416,Gene expression of MRPL21 (probeID ILMN_1744835) in cerebellum in Alzheimer's disease cases and controls,1.447E-34;22685416,Gene expression of MRPL21 (probeID ILMN_1744835) in temporal cortex in Alzheimer's disease cases and controls,2.445E-21;22685416,Gene expression of MRPL21 (probeID ILMN_2348050) …	EBF_disc1;EBF_known1;PLAG1;Rad21_disc10;Zic_4	ENSG00000197345.8	MRPL21	0	0	NM_181515	MRPL21	0	0	INT	rs604524
11	68669496	0.94	0.97	0	rs513359	T	A	0.19	0.21	0.23	0.3	0	0	E004,7_Enh;E025,7_Enh;E027,7_Enh;E028,7_Enh;E038,7_Enh;E040,7_Enh;E041,7_Enh;E043,7_Enh;E047,7_Enh;E048,7_Enh;E055,2_TssAFlnk;E056,6_EnhG;E058,7_Enh;E070,7_Enh;E071,7_Enh;E077,7_Enh;E078,7_Enh;E080,7_Enh;E094,7_Enh;E105,7_Enh;E107,7_Enh;E115,7_Enh;E116,2_TssAFlnk;E117,7_Enh;E118,2_TssAFlnk;E123,6_EnhG;E124,7_Enh	E008,12_TxEnhW;E009,12_TxEnhW;E017,12_TxEnhW;E018,12_TxEnhW;E020,12_TxEnhW;E023,12_TxEnhW;E025,12_TxEnhW;E027,12_TxEnhW;E028,12_TxEnhW;E030,12_TxEnhW;E033,12_TxEnhW;E036,12_TxEnhW;E037,12_TxEnhW;E038,12_TxEnhW;E039,12_TxEnhW;E040,12_TxEnhW;E041,12_TxEnhW;E042,12_TxEnhW;E043,12_TxEnhW;E044,12_TxEnhW;E045,12_TxEnhW;E047,12_TxEnhW;E048,12_TxEnhW;E049,12_TxEnhW;E054,12_TxEnhW;E055,12_TxEnhW;E056,12_T…	E001,H3K4me3_Pro;E003,H3K4me3_Pro;E008,H3K4me3_Pro;E009,H3K4me3_Pro;E010,H3K4me3_Pro;E014,H3K4me3_Pro;E015,H3K4me3_Pro;E016,H3K4me3_Pro;E017,H3K4me3_Pro;E018,H3K4me3_Pro;E019,H3K4me3_Pro;E020,H3K4me3_Pro;E021,H3K4me3_Pro;E022,H3K4me3_Pro;E028,H3K4me3_Pro;E036,H3K4me3_Pro;E040,H3K4me3_Pro;E043,H3K4me3_Pro;E044,H3K4me3_Pro;E047,H3K4me3_Pro;E049,H3K4me3_Pro;E050,H3K4me3_Pro;E051,H3K4me3_Pro;E053,H3K…		0	GTEx2015_v6,Adipose_Subcutaneous,IGHMBP2,1.8116322763006e-42;GTEx2015_v6,Adipose_Subcutaneous,MRGPRF,6.00478820848522e-06;GTEx2015_v6,Adipose_Subcutaneous,MRPL21,5.09206422960549e-46;GTEx2015_v6,Adipose_Subcutaneous,RP11-554A11.4,1.01744424770322e-07;GTEx2015_v6,Adipose_Subcutaneous,RP11-554A11.6,9.073829951526e-09;GTEx2015_v6,Adipose_Subcutaneous,RP11-757G1.6,7.34721134257734e-12;GTEx2015_v6,Adi…	0	17873874,Gene expression of MRPL21 in CEU-CHB-JPT lymphoblastoid cell lines,4.57826E-22;22685416,Gene expression of MRPL21 (probeID ILMN_1744835) in cerebellum in Alzheimer's disease cases and controls,1.447E-34;22685416,Gene expression of MRPL21 (probeID ILMN_1744835) in temporal cortex in Alzheimer's disease cases and controls,2.445E-21;22685416,Gene expression of MRPL21 (probeID ILMN_2348050) …	Nr2e3;Prrx1	ENSG00000197345.8	MRPL21	0	0	NM_181515	MRPL21	0	0	INT	rs604524
11	68671104	0.94	0.97	0	rs629426	A	G	0.19	0.21	0.23	0.3	0	0	E001,1_TssA;E002,1_TssA;E003,1_TssA;E004,1_TssA;E005,1_TssA;E006,1_TssA;E007,1_TssA;E008,1_TssA;E009,2_TssAFlnk;E010,2_TssAFlnk;E011,1_TssA;E012,1_TssA;E013,1_TssA;E014,1_TssA;E015,1_TssA;E016,1_TssA;E017,1_TssA;E018,1_TssA;E019,1_TssA;E020,1_TssA;E021,1_TssA;E022,3_TxFlnk;E023,1_TssA;E024,1_TssA;E025,1_TssA;E026,1_TssA;E027,1_TssA;E028,1_TssA;E029,2_TssAFlnk;E030,2_TssAFlnk;E031,2_TssAFlnk;E032,…	E001,3_PromD1;E002,3_PromD1;E003,3_PromD1;E004,3_PromD1;E005,3_PromD1;E006,3_PromD1;E007,3_PromD1;E008,3_PromD1;E009,3_PromD1;E010,3_PromD1;E011,3_PromD1;E012,3_PromD1;E013,3_PromD1;E014,3_PromD1;E015,3_PromD1;E016,3_PromD1;E017,3_PromD1;E018,3_PromD1;E019,3_PromD1;E020,3_PromD1;E021,3_PromD1;E022,3_PromD1;E023,3_PromD1;E024,3_PromD1;E025,3_PromD1;E026,3_PromD1;E027,3_PromD1;E028,3_PromD1;E029,3_…	E001,H3K4me3_Pro;E002,H3K4me3_Pro;E003,H3K4me3_Pro;E004,H3K4me3_Pro;E005,H3K4me3_Pro;E006,H3K4me3_Pro;E007,H3K4me3_Pro;E008,H3K4me3_Pro;E009,H3K4me3_Pro;E010,H3K4me3_Pro;E011,H3K4me3_Pro;E012,H3K4me3_Pro;E013,H3K4me3_Pro;E014,H3K4me3_Pro;E015,H3K4me3_Pro;E016,H3K4me3_Pro;E017,H3K4me3_Pro;E018,H3K4me3_Pro;E019,H3K4me3_Pro;E020,H3K4me3_Pro;E021,H3K4me3_Pro;E022,H3K4me3_Pro;E023,H3K4me3_Pro;E024,H3K…	E006;E007;E008;E021;E028;E032;E033;E034;E046;E050;E051;E055;E057;E059;E083;E084;E088;E089;E090;E091;E092;E093;E100;E109;E116;E117;E118;E119;E120;E121;E122;E123;E124;E127	GM15510,POL2,Stanford,None;GM18951,POL2,Stanford,None;HEK293(b),POL2,Stanford,None;HeLa-S3,POL2,Stanford,None;HeLa-S3,POL2,UT-A,None;K562,CMYC,Stanford,IFNa6h;K562,POL2,Stanford,None;K562,POL2B,Broad,None;MCF10A-Er-Src,POL2,Harvard(Weissman),TAM_1uM_36hr;MCF10A-Er-Src,POL2,Stanford,EtOH_0.01pct;Raji,POL2,UCD,None	GTEx2015_v6,Adipose_Subcutaneous,IGHMBP2,2.091336452729e-42;GTEx2015_v6,Adipose_Subcutaneous,MRGPRF,7.12928138131785e-06;GTEx2015_v6,Adipose_Subcutaneous,MRPL21,5.03254892503122e-46;GTEx2015_v6,Adipose_Subcutaneous,RP11-554A11.4,9.40502940372394e-08;GTEx2015_v6,Adipose_Subcutaneous,RP11-554A11.6,1.21528062863423e-08;GTEx2015_v6,Adipose_Subcutaneous,RP11-757G1.6,5.89583272788962e-12;GTEx2015_v6,Ad…	0	17873874,Gene expression of MRPL21 in CEU-CHB-JPT lymphoblastoid cell lines,1.87932E-21;19222302,Differential exon level expression of MRPL21 [probe 3379723] in brain cortex,5.96E-05;19966804,Gene expression of MRPL21 [probe ILMN_1801909] in peripheral leukocytes,4.00682E-09;20833654,Gene expression of IGHMBP2 in CD4+ lymphocytes,1.20E-05;20833654,Gene expression of MRPL21 in CD4+ lymphocytes,5.2…	0	ENSG00000197345.8	MRPL21	0	0	NM_181515	MRPL21	0	0	INT	rs604524
11	68672800	0.91	0.96	0	rs496616	G	C	0.19	0.21	0.24	0.3	0	0	E001,2_TssAFlnk;E002,1_TssA;E003,7_Enh;E006,7_Enh;E008,2_TssAFlnk;E009,2_TssAFlnk;E010,2_TssAFlnk;E011,2_TssAFlnk;E012,7_Enh;E013,1_TssA;E014,7_Enh;E015,2_TssAFlnk;E016,1_TssA;E017,7_Enh;E018,2_TssAFlnk;E019,2_TssAFlnk;E020,1_TssA;E022,7_Enh;E023,2_TssAFlnk;E025,2_TssAFlnk;E026,2_TssAFlnk;E027,2_TssAFlnk;E028,7_Enh;E029,7_Enh;E030,7_Enh;E031,7_Enh;E032,7_Enh;E033,2_TssAFlnk;E034,7_Enh;E035,7_Enh;…	E001,4_PromD2;E002,4_PromD2;E003,4_PromD2;E004,4_PromD2;E005,4_PromD2;E006,4_PromD2;E007,4_PromD2;E008,4_PromD2;E009,4_PromD2;E010,4_PromD2;E011,4_PromD2;E012,4_PromD2;E013,4_PromD2;E014,4_PromD2;E015,4_PromD2;E016,4_PromD2;E017,4_PromD2;E018,4_PromD2;E019,4_PromD2;E020,4_PromD2;E021,4_PromD2;E022,4_PromD2;E023,4_PromD2;E024,4_PromD2;E025,3_PromD1;E026,4_PromD2;E027,3_PromD1;E028,9_TxReg;E029,4_P…	E001,H3K4me1_Enh;E003,H3K4me1_Enh;E005,H3K4me1_Enh;E006,H3K4me1_Enh;E007,H3K4me1_Enh;E009,H3K4me1_Enh;E010,H3K4me1_Enh;E011,H3K4me1_Enh;E012,H3K4me1_Enh;E013,H3K4me1_Enh;E014,H3K4me1_Enh;E015,H3K4me1_Enh;E016,H3K4me1_Enh;E017,H3K4me1_Enh;E018,H3K4me1_Enh;E019,H3K4me1_Enh;E020,H3K4me1_Enh;E021,H3K4me1_Enh;E022,H3K4me1_Enh;E023,H3K4me1_Enh;E024,H3K4me1_Enh;E025,H3K4me1_Enh;E026,H3K4me1_Enh;E027,H3K…	E028;E097;E116;E123	0	GTEx2015_v6,Adipose_Subcutaneous,IGHMBP2,3.2732241523585e-42;GTEx2015_v6,Adipose_Subcutaneous,MRGPRF,4.45456583638832e-06;GTEx2015_v6,Adipose_Subcutaneous,MRPL21,2.76824444909887e-44;GTEx2015_v6,Adipose_Subcutaneous,RP11-554A11.4,8.10611742652157e-08;GTEx2015_v6,Adipose_Subcutaneous,RP11-554A11.6,1.1140643677559e-08;GTEx2015_v6,Adipose_Subcutaneous,RP11-757G1.6,1.65381555772834e-12;GTEx2015_v6,Ad…	0	0	ERalpha-a_known4;Hoxa9;TCF11::MafG	ENSG00000132740.4	IGHMBP2	0	0	NM_002180	IGHMBP2	0	0	INT	rs604524
11	68674203	0.91	0.96	0	rs35380202	G	A	0.29	0.21	0.24	0.3	0	0			E006,H3K4me1_Enh;E034,H3K4me1_Enh;E039,H3K4me1_Enh;E043,H3K4me1_Enh;E048,H3K4me1_Enh;E056,H3K4me1_Enh;E058,H3K4me1_Enh;E109,H3K4me1_Enh;E006,H3K4me3_Pro;E008,H3K4me3_Pro;E028,H3K4me3_Pro;E045,H3K4me3_Pro;E094,H3K4me3_Pro;E099,H3K4me3_Pro;E113,H3K4me3_Pro;E018,H3K9ac_Pro;E038,H3K9ac_Pro;E049,H3K9ac_Pro;E067,H3K9ac_Pro;E117,H3K9ac_Pro;E124,H3K9ac_Pro;E125,H3K9ac_Pro;E061,H3K27ac_Enh;E068,H3K27ac_En…		0	GTEx2015_v6,Adipose_Subcutaneous,IGHMBP2,2.63739624053897e-41;GTEx2015_v6,Adipose_Subcutaneous,MRGPRF,8.87562315737031e-07;GTEx2015_v6,Adipose_Subcutaneous,MRPL21,3.32414525544292e-40;GTEx2015_v6,Adipose_Subcutaneous,RP11-554A11.4,1.39534567008789e-06;GTEx2015_v6,Adipose_Subcutaneous,RP11-554A11.6,6.49656571505027e-09;GTEx2015_v6,Adipose_Subcutaneous,RP11-757G1.6,1.82621102332032e-12;GTEx2015_v6,…	0	0	AP-2_known4;AP-2_known6;ELF1_disc2;Egr-1_disc4;Ets_disc9;HNF4_known4;HNF4_known5;RXRA_known3;SMC3_disc3;SP1_disc3;TR4_disc3	ENSG00000132740.4	IGHMBP2	0	0	NM_002180	IGHMBP2	0	0	INT	rs604524
11	68678634	0.89	0.94	0	rs583182	C	T	0.33	0.22	0.24	0.3	0	0			E005,H3K4me3_Pro;E024,H3K4me3_Pro;E113,H3K4me3_Pro;E006,H3K4me1_Enh;E055,H3K4me1_Enh;E113,H3K4me1_Enh;E007,H3K9ac_Pro;E018,H3K9ac_Pro;E047,H3K9ac_Pro;E067,H3K9ac_Pro;E055,H3K27ac_Enh;E061,H3K27ac_Enh		0	GTEx2015_v6,Adipose_Subcutaneous,IGHMBP2,8.59937512874986e-43;GTEx2015_v6,Adipose_Subcutaneous,MRGPRF,7.42840278634306e-06;GTEx2015_v6,Adipose_Subcutaneous,MRPL21,6.54801849250409e-58;GTEx2015_v6,Adipose_Subcutaneous,RP11-554A11.4,3.82124864195743e-08;GTEx2015_v6,Adipose_Subcutaneous,RP11-554A11.6,4.02736593309071e-09;GTEx2015_v6,Adipose_Subcutaneous,RP11-757G1.6,7.83909188417147e-12;GTEx2015_v6,…	0	17873874,Gene expression of MRPL21 in CEU-CHB-JPT-YRI lymphoblastoid cell lines,9.09494E-26;22685416,Gene expression of MRPL21 (probeID ILMN_1744835) in cerebellum in Alzheimer's disease cases and controls,1.653E-34;22685416,Gene expression of MRPL21 (probeID ILMN_1744835) in temporal cortex in Alzheimer's disease cases and controls,1.855E-21;22685416,Gene expression of MRPL21 (probeID ILMN_23480…	Pou2f2_known10;Pou2f2_known2;Rad21_disc9	ENSG00000132740.4	IGHMBP2	0	0	NM_002180	IGHMBP2	0	0	INT	rs604524
11	68678718	0.89	0.94	0	rs673821	G	T	0.14	0.2	0.23	0.3	0	0			E005,H3K4me3_Pro;E024,H3K4me3_Pro;E113,H3K4me3_Pro;E006,H3K4me1_Enh;E055,H3K4me1_Enh;E113,H3K4me1_Enh;E007,H3K9ac_Pro;E018,H3K9ac_Pro;E047,H3K9ac_Pro;E067,H3K9ac_Pro;E055,H3K27ac_Enh;E061,H3K27ac_Enh		0	GTEx2015_v6,Adipose_Subcutaneous,IGHMBP2,6.01209058328541e-42;GTEx2015_v6,Adipose_Subcutaneous,MRGPRF,7.79612546465203e-06;GTEx2015_v6,Adipose_Subcutaneous,MRPL21,1.93905549495238e-45;GTEx2015_v6,Adipose_Subcutaneous,RP11-554A11.4,6.93397622042632e-09;GTEx2015_v6,Adipose_Subcutaneous,RP11-554A11.6,9.62336413504433e-09;GTEx2015_v6,Adipose_Subcutaneous,RP11-757G1.6,2.9372993388416e-12;GTEx2015_v6,A…	0	17873874,Gene expression of MRPL21 in CEU-CHB-JPT lymphoblastoid cell lines,3.85567E-15;20502693,Gene expression of IGHMBP2 in peripheral blood monocytes,1.14E-41;20502693,Gene expression of MRPL21 in peripheral blood monocytes,4.54E-102;22685416,Gene expression of MRPL21 (probeID ILMN_1744835) in cerebellum in Alzheimer's disease cases and controls,1.366E-33;22685416,Gene expression of MRPL21 (p…	0	ENSG00000132740.4	IGHMBP2	0	0	NM_002180	IGHMBP2	0	0	INT	rs604524
11	68679868	0.89	0.94	0	rs664930	G	T	0.19	0.21	0.23	0.3	0	0	E052,6_EnhG;E055,6_EnhG	E055,11_TxEnh3	E006,H3K4me1_Enh;E017,H3K4me1_Enh;E025,H3K4me1_Enh;E052,H3K4me1_Enh;E055,H3K4me1_Enh;E113,H3K4me1_Enh;E125,H3K4me1_Enh;E129,H3K4me1_Enh;E055,H3K27ac_Enh;E076,H3K27ac_Enh;E067,H3K9ac_Pro;E113,H3K4me3_Pro	E055;E056;E125	HUVEC,GATA2,UCD,None;T-47D,GATA3,HudsonAlpha,DMSO_0.02pct	GTEx2015_v6,Adipose_Subcutaneous,IGHMBP2,3.42552677290756e-42;GTEx2015_v6,Adipose_Subcutaneous,MRGPRF,5.17387699446447e-06;GTEx2015_v6,Adipose_Subcutaneous,MRPL21,1.83761798222679e-44;GTEx2015_v6,Adipose_Subcutaneous,RP11-554A11.4,4.54319771396864e-08;GTEx2015_v6,Adipose_Subcutaneous,RP11-554A11.6,1.43158884720663e-08;GTEx2015_v6,Adipose_Subcutaneous,RP11-757G1.6,1.92881954496635e-12;GTEx2015_v6,…	0	0	DMRT2;SETDB1_disc1	ENSG00000132740.4	IGHMBP2	0	0	NM_002180	IGHMBP2	0	0	INT	rs604524
11	68681653	0.81	0.94	0	rs646586	A	G	0.11	0.21	0.24	0.32	0	0	E059,7_Enh;E061,6_EnhG	E059,11_TxEnh3;E061,11_TxEnh3	E056,H3K27ac_Enh;E059,H3K27ac_Enh;E061,H3K27ac_Enh;E076,H3K27ac_Enh;E091,H3K27ac_Enh;E059,H3K4me1_Enh;E061,H3K4me1_Enh;E075,H3K4me1_Enh;E091,H3K4me1_Enh;E111,H3K4me1_Enh;E059,H3K4me3_Pro;E113,H3K4me3_Pro;E117,H3K9ac_Pro		0	GTEx2015_v6,Adipose_Subcutaneous,IGHMBP2,1.55070442944049e-36;GTEx2015_v6,Adipose_Subcutaneous,MRGPRF,1.51971794887586e-06;GTEx2015_v6,Adipose_Subcutaneous,MRPL21,4.72949281777972e-39;GTEx2015_v6,Adipose_Subcutaneous,RP11-554A11.4,4.57764237466865e-08;GTEx2015_v6,Adipose_Subcutaneous,RP11-554A11.6,7.6433141258607e-09;GTEx2015_v6,Adipose_Subcutaneous,RP11-757G1.6,1.42256444387042e-12;GTEx2015_v6,A…	0	17873874,Gene expression of MRPL21 in CEU-CHB-JPT lymphoblastoid cell lines,4.58247E-20;19361613,Gene expression of MRPL21 probe [GI_31652223-A] in brain cortex with no Alzheimer's interaction,3.04E-31;20502693,Gene expression of IGHMBP2 in peripheral blood monocytes,5.01E-38;20502693,Gene expression of MRPL21 in peripheral blood monocytes,1.37E-86;22685416,Gene expression of MRPL21 (probeID ILMN…	Ascl2;CTCF_disc10;E2A_1;E2A_2;E2A_5;GCNF;Lmo2-complex_1;Myf_3;Myf_4;Rhox11;TAL1_known1;TAL1_known2;TCF12_known1	ENSG00000132740.4	IGHMBP2	0	0	NM_002180	IGHMBP2	0	0	INT	rs604524
11	68681770	0.8	0.94	0	rs200447892	A	AG	0.11	0.21	0.24	0.32	0	0	E059,7_Enh;E061,6_EnhG	E059,11_TxEnh3;E061,11_TxEnh3	E056,H3K27ac_Enh;E059,H3K27ac_Enh;E061,H3K27ac_Enh;E076,H3K27ac_Enh;E091,H3K27ac_Enh;E059,H3K4me1_Enh;E061,H3K4me1_Enh;E075,H3K4me1_Enh;E091,H3K4me1_Enh;E111,H3K4me1_Enh;E059,H3K4me3_Pro;E113,H3K4me3_Pro;E117,H3K9ac_Pro		0	Lappalainen2013,Lymphoblastoid_EUR_exonlevel,ENSG00000132740.4_68676002_68676099,9.74927503915066e-06;Lappalainen2013,Lymphoblastoid_EUR_exonlevel,ENSG00000132740.4_68678908_68679071,3.10076798475905e-12;Lappalainen2013,Lymphoblastoid_EUR_exonlevel,ENSG00000132740.4_68682291_68682491,3.66071191019319e-13;Lappalainen2013,Lymphoblastoid_EUR_exonlevel,ENSG00000132740.4_68685204_68685351,1.7028097250…	0	0	EWSR1-FLI1;Evi-1_4;Irf_disc3;Zfp105;p300_disc5	ENSG00000132740.4	IGHMBP2	0	0	NM_002180	IGHMBP2	0	0	INT	rs604524
11	68685776	0.84	0.92	0	rs667989	T	A	0.1	0.19	0.23	0.3	0	0			E061,H3K27ac_Enh;E076,H3K27ac_Enh;E098,H3K27ac_Enh;E111,H3K27ac_Enh;E111,H3K4me1_Enh		0	GTEx2015_v6,Adipose_Subcutaneous,IGHMBP2,6.9087010297175e-39;GTEx2015_v6,Adipose_Subcutaneous,MRGPRF,2.50961173754169e-06;GTEx2015_v6,Adipose_Subcutaneous,MRPL21,6.73429912919545e-42;GTEx2015_v6,Adipose_Subcutaneous,RP11-554A11.4,8.16661673973559e-09;GTEx2015_v6,Adipose_Subcutaneous,RP11-554A11.6,5.52199084315545e-09;GTEx2015_v6,Adipose_Subcutaneous,RP11-757G1.6,5.11963007527828e-13;GTEx2015_v6,A…	0	0	Mef2_known2;Mef2_known6;PLZF;Pou2f2_known2;Pou2f2_known8;TATA_known1;Zfp105	ENSG00000132740.4	IGHMBP2	0	0	NM_002180	IGHMBP2	0	0	INT	rs604524
11	68695144	0.85	0.92	0	rs553875	T	G	0.03	0.19	0.23	0.31	0	0	E029,7_Enh;E030,6_EnhG;E031,6_EnhG;E032,6_EnhG;E055,6_EnhG;E063,6_EnhG;E065,7_Enh;E076,7_Enh;E078,7_Enh;E080,6_EnhG;E083,7_Enh;E089,6_EnhG;E092,6_EnhG;E095,7_Enh;E096,6_EnhG;E100,7_Enh;E103,7_Enh;E105,7_Enh;E108,7_Enh;E111,6_EnhG;E116,6_EnhG;E124,2_TssAFlnk	E027,11_TxEnh3;E029,13_EnhA1;E030,14_EnhA2;E031,11_TxEnh3;E032,11_TxEnh3;E033,11_TxEnh3;E034,11_TxEnh3;E035,11_TxEnh3;E036,11_TxEnh3;E037,11_TxEnh3;E039,11_TxEnh3;E040,11_TxEnh3;E041,11_TxEnh3;E043,11_TxEnh3;E044,11_TxEnh3;E045,11_TxEnh3;E046,11_TxEnh3;E048,11_TxEnh3;E050,11_TxEnh3;E051,11_TxEnh3;E053,11_TxEnh3;E055,11_TxEnh3;E056,11_TxEnh3;E062,11_TxEnh3;E063,11_TxEnh3;E065,17_EnhW2;E066,18_EnhA…	E006,H3K4me1_Enh;E017,H3K4me1_Enh;E029,H3K4me1_Enh;E030,H3K4me1_Enh;E031,H3K4me1_Enh;E032,H3K4me1_Enh;E046,H3K4me1_Enh;E055,H3K4me1_Enh;E056,H3K4me1_Enh;E063,H3K4me1_Enh;E065,H3K4me1_Enh;E066,H3K4me1_Enh;E067,H3K4me1_Enh;E068,H3K4me1_Enh;E069,H3K4me1_Enh;E071,H3K4me1_Enh;E073,H3K4me1_Enh;E075,H3K4me1_Enh;E076,H3K4me1_Enh;E077,H3K4me1_Enh;E078,H3K4me1_Enh;E080,H3K4me1_Enh;E083,H3K4me1_Enh;E085,H3K…	E088;E090;E116	0	GTEx2015_v6,Adipose_Subcutaneous,IGHMBP2,1.00516314120317e-38;GTEx2015_v6,Adipose_Subcutaneous,MRGPRF,7.59410639520365e-06;GTEx2015_v6,Adipose_Subcutaneous,MRPL21,2.24872650634681e-42;GTEx2015_v6,Adipose_Subcutaneous,RP11-554A11.4,1.34696501688008e-09;GTEx2015_v6,Adipose_Subcutaneous,RP11-554A11.6,1.11319023874107e-08;GTEx2015_v6,Adipose_Subcutaneous,RP11-757G1.6,4.94860558149968e-13;GTEx2015_v6,…	0	17873874,Gene expression of MRPL21 in JPT lymphoblastoid cell lines,9.89236E-12;22685416,Gene expression of MRPL21 (probeID ILMN_1744835) in cerebellum in Alzheimer's disease cases and controls,1.543E-33;22685416,Gene expression of MRPL21 (probeID ILMN_1744835) in temporal cortex in Alzheimer's disease cases and controls,2.451E-21;22685416,Gene expression of MRPL21 (probeID ILMN_2348050) in cereb…	Barx1;Bsx;Dlx5;Foxk1;Nkx6-1_3;Sox_14;Sox_15;Sox_16	ENSG00000132740.4	IGHMBP2	0	0	NM_002180	IGHMBP2	0	0	INT	rs604524
11	68698663	0.84	0.92	0	rs627731	A	C	0.05	0.19	0.23	0.31	0	0	E030,6_EnhG;E076,6_EnhG;E111,6_EnhG	E030,11_TxEnh3;E076,11_TxEnh3;E103,11_TxEnh3	E005,H3K9ac_Pro;E007,H3K9ac_Pro;E076,H3K9ac_Pro;E108,H3K9ac_Pro;E111,H3K9ac_Pro;E117,H3K9ac_Pro;E006,H3K4me1_Enh;E022,H3K4me1_Enh;E030,H3K4me1_Enh;E055,H3K4me1_Enh;E056,H3K4me1_Enh;E068,H3K4me1_Enh;E073,H3K4me1_Enh;E076,H3K4me1_Enh;E078,H3K4me1_Enh;E079,H3K4me1_Enh;E089,H3K4me1_Enh;E092,H3K4me1_Enh;E103,H3K4me1_Enh;E105,H3K4me1_Enh;E111,H3K4me1_Enh;E113,H3K4me1_Enh;E124,H3K4me1_Enh;E029,H3K27ac_E…		0	GTEx2015_v6,Adipose_Subcutaneous,IGHMBP2,3.50675731267903e-39;GTEx2015_v6,Adipose_Subcutaneous,MRGPRF,4.35031129834266e-06;GTEx2015_v6,Adipose_Subcutaneous,MRPL21,1.48387262568194e-43;GTEx2015_v6,Adipose_Subcutaneous,RP11-554A11.4,5.67990992142162e-10;GTEx2015_v6,Adipose_Subcutaneous,RP11-554A11.6,3.10935897979266e-09;GTEx2015_v6,Adipose_Subcutaneous,RP11-757G1.6,1.20653277407706e-12;GTEx2015_v6,…	0	0	AP-1_disc7;BDP1_disc3;GR_disc6;HNF4_known4;Irf_disc5;NRSF_disc5;NRSF_disc8;Sin3Ak-20_disc6	ENSG00000132740.4	IGHMBP2	0	0	NM_002180	IGHMBP2	0	0	INT	rs604524
11	68698762	0.85	0.92	0	rs674654	G	T	0.1	0.2	0.23	0.31	0	0	E030,6_EnhG;E076,6_EnhG;E111,6_EnhG	E030,11_TxEnh3;E076,11_TxEnh3;E103,11_TxEnh3	E005,H3K9ac_Pro;E007,H3K9ac_Pro;E076,H3K9ac_Pro;E108,H3K9ac_Pro;E111,H3K9ac_Pro;E117,H3K9ac_Pro;E006,H3K4me1_Enh;E022,H3K4me1_Enh;E030,H3K4me1_Enh;E055,H3K4me1_Enh;E056,H3K4me1_Enh;E068,H3K4me1_Enh;E073,H3K4me1_Enh;E076,H3K4me1_Enh;E078,H3K4me1_Enh;E079,H3K4me1_Enh;E089,H3K4me1_Enh;E092,H3K4me1_Enh;E103,H3K4me1_Enh;E105,H3K4me1_Enh;E111,H3K4me1_Enh;E113,H3K4me1_Enh;E029,H3K27ac_Enh;E055,H3K27ac_E…		0	GTEx2015_v6,Adipose_Subcutaneous,IGHMBP2,2.60890230116366e-39;GTEx2015_v6,Adipose_Subcutaneous,MRGPRF,2.82407933720756e-06;GTEx2015_v6,Adipose_Subcutaneous,MRPL21,2.55383837089697e-42;GTEx2015_v6,Adipose_Subcutaneous,RP11-554A11.4,5.88504438995876e-09;GTEx2015_v6,Adipose_Subcutaneous,RP11-554A11.6,4.92672747336434e-09;GTEx2015_v6,Adipose_Subcutaneous,RP11-757G1.6,8.71416125992668e-13;GTEx2015_v6,…	0	0	Hoxa7_1;Pou2f2_disc2;TAL1_disc1	ENSG00000132740.4	IGHMBP2	0	0	NM_002180	IGHMBP2	0	0	INT	rs604524
11	68698996	0.85	0.92	0	rs513476	C	T	0.1	0.2	0.23	0.31	0	0	E030,6_EnhG;E076,6_EnhG;E111,6_EnhG	E030,11_TxEnh3;E076,11_TxEnh3	E005,H3K9ac_Pro;E007,H3K9ac_Pro;E076,H3K9ac_Pro;E108,H3K9ac_Pro;E111,H3K9ac_Pro;E117,H3K9ac_Pro;E006,H3K4me1_Enh;E022,H3K4me1_Enh;E030,H3K4me1_Enh;E055,H3K4me1_Enh;E056,H3K4me1_Enh;E068,H3K4me1_Enh;E073,H3K4me1_Enh;E076,H3K4me1_Enh;E078,H3K4me1_Enh;E079,H3K4me1_Enh;E089,H3K4me1_Enh;E092,H3K4me1_Enh;E103,H3K4me1_Enh;E105,H3K4me1_Enh;E111,H3K4me1_Enh;E113,H3K4me1_Enh;E029,H3K27ac_Enh;E055,H3K27ac_E…	E022	0	GTEx2015_v6,Adipose_Subcutaneous,IGHMBP2,2.60890230116366e-39;GTEx2015_v6,Adipose_Subcutaneous,MRGPRF,2.82407933720756e-06;GTEx2015_v6,Adipose_Subcutaneous,MRPL21,2.55383837089697e-42;GTEx2015_v6,Adipose_Subcutaneous,RP11-554A11.4,5.88504438995876e-09;GTEx2015_v6,Adipose_Subcutaneous,RP11-554A11.6,4.92672747336434e-09;GTEx2015_v6,Adipose_Subcutaneous,RP11-757G1.6,8.71416125992668e-13;GTEx2015_v6,…	0	0	HEY1_disc2;Irf_disc4;Klf4;Klf7;SP1_disc3;SP1_known2;SP1_known4;TATA_disc4	ENSG00000132740.4	IGHMBP2	0	0	NM_002180	IGHMBP2	0	0	INT	rs604524
11	68700424	0.85	0.92	0	rs478647	C	T	0.1	0.2	0.23	0.31	0	0	E055,6_EnhG;E076,6_EnhG;E092,6_EnhG;E103,7_Enh;E111,6_EnhG	E076,10_TxEnh5;E078,18_EnhAc;E080,11_TxEnh3;E089,11_TxEnh3;E090,11_TxEnh3;E092,11_TxEnh3;E103,11_TxEnh3;E111,11_TxEnh3	E005,H3K4me3_Pro;E022,H3K4me3_Pro;E056,H3K4me3_Pro;E076,H3K4me3_Pro;E113,H3K4me3_Pro;E007,H3K9ac_Pro;E076,H3K9ac_Pro;E107,H3K9ac_Pro;E108,H3K9ac_Pro;E117,H3K9ac_Pro;E011,H3K27ac_Enh;E022,H3K27ac_Enh;E055,H3K27ac_Enh;E056,H3K27ac_Enh;E059,H3K27ac_Enh;E075,H3K27ac_Enh;E076,H3K27ac_Enh;E079,H3K27ac_Enh;E092,H3K27ac_Enh;E101,H3K27ac_Enh;E103,H3K27ac_Enh;E111,H3K27ac_Enh;E124,H3K27ac_Enh;E012,H3K4me1_…		0	GTEx2015_v6,Adipose_Subcutaneous,IGHMBP2,4.12997606241532e-39;GTEx2015_v6,Adipose_Subcutaneous,MRGPRF,1.36032524789176e-06;GTEx2015_v6,Adipose_Subcutaneous,MRPL21,3.72195884585896e-42;GTEx2015_v6,Adipose_Subcutaneous,RP11-554A11.4,2.11990352628183e-08;GTEx2015_v6,Adipose_Subcutaneous,RP11-554A11.6,3.10750889444079e-09;GTEx2015_v6,Adipose_Subcutaneous,RP11-757G1.6,2.80479583167963e-12;GTEx2015_v6,…	0	17873874,Gene expression of MRPL21 in CEU-CHB-JPT lymphoblastoid cell lines,1.00346E-19;19361613,Gene expression of MRPL21 probe [GI_31652223-A] in brain cortex with no Alzheimer's interaction,1.85E-35;20502693,Gene expression of FAM111B in peripheral blood monocytes,7.55E-06;20502693,Gene expression of IGHMBP2 in peripheral blood monocytes,1.92E-39;20502693,Gene expression of MRPL21 in periphera…	ERalpha-a_disc4;Gfi1b;MAZ;RXRA_known4	ENSG00000132740.4	IGHMBP2	0	0	NM_002180	IGHMBP2	0	0	INT	rs604524
11	68703959	0.85	0.92	0	rs622082	A	G	0.1	0.2	0.23	0.31	0	0	E076,6_EnhG;E103,6_EnhG;E111,6_EnhG	E076,10_TxEnh5;E078,11_TxEnh3;E103,11_TxEnh3;E111,10_TxEnh5	E005,H3K4me3_Pro;E006,H3K4me3_Pro;E022,H3K4me3_Pro;E056,H3K4me3_Pro;E076,H3K4me3_Pro;E094,H3K4me3_Pro;E113,H3K4me3_Pro;E007,H3K9ac_Pro;E015,H3K9ac_Pro;E076,H3K9ac_Pro;E107,H3K9ac_Pro;E111,H3K9ac_Pro;E022,H3K4me1_Enh;E055,H3K4me1_Enh;E056,H3K4me1_Enh;E076,H3K4me1_Enh;E103,H3K4me1_Enh;E111,H3K4me1_Enh;E055,H3K27ac_Enh;E056,H3K27ac_Enh;E059,H3K27ac_Enh;E074,H3K27ac_Enh;E075,H3K27ac_Enh;E076,H3K27ac_…		0	GTEx2015_v6,Adipose_Subcutaneous,IGHMBP2,4.2128069409619e-39;GTEx2015_v6,Adipose_Subcutaneous,MRGPRF,1.36824626443736e-06;GTEx2015_v6,Adipose_Subcutaneous,MRPL21,3.73412622971023e-42;GTEx2015_v6,Adipose_Subcutaneous,RP11-554A11.4,2.11660059998139e-08;GTEx2015_v6,Adipose_Subcutaneous,RP11-554A11.6,3.11736757872281e-09;GTEx2015_v6,Adipose_Subcutaneous,RP11-757G1.6,2.79737489416788e-12;GTEx2015_v6,A…	0	17873874,Gene expression of MRPL21 in CEU-CHB-JPT lymphoblastoid cell lines,3.78181E-20;19222302,Differential exon level expression of MRPL21 [probe 3379723] in brain cortex,3.44E-05;19222302,Gene expression of MRPL21 [probe 3379708] in brain cortex,8.77E-04;20833654,Gene expression of IGHMBP2 in CD4+ lymphocytes,8.13E-06;20833654,Gene expression of MRPL21 in CD4+ lymphocytes,5.13E-06;21829388,Ge…	BHLHE40_disc2;CTCF_disc10;NF-E2_disc4;TCF12_known1	ENSG00000132740.4	IGHMBP2	0	0	NM_002180	IGHMBP2	0	0	NSM	rs604524
11	68704264	0.85	0.92	0	rs546382	C	T	0.1	0.2	0.23	0.31	0	0	E059,6_EnhG;E076,6_EnhG;E103,6_EnhG;E111,6_EnhG	E076,10_TxEnh5;E078,11_TxEnh3;E103,11_TxEnh3;E111,10_TxEnh5	E005,H3K4me3_Pro;E006,H3K4me3_Pro;E022,H3K4me3_Pro;E056,H3K4me3_Pro;E076,H3K4me3_Pro;E094,H3K4me3_Pro;E113,H3K4me3_Pro;E007,H3K9ac_Pro;E015,H3K9ac_Pro;E076,H3K9ac_Pro;E107,H3K9ac_Pro;E022,H3K4me1_Enh;E055,H3K4me1_Enh;E056,H3K4me1_Enh;E076,H3K4me1_Enh;E103,H3K4me1_Enh;E111,H3K4me1_Enh;E055,H3K27ac_Enh;E056,H3K27ac_Enh;E059,H3K27ac_Enh;E074,H3K27ac_Enh;E075,H3K27ac_Enh;E076,H3K27ac_Enh;E097,H3K27ac…		0	GTEx2015_v6,Adipose_Subcutaneous,IGHMBP2,4.2128069409619e-39;GTEx2015_v6,Adipose_Subcutaneous,MRGPRF,1.36824626443736e-06;GTEx2015_v6,Adipose_Subcutaneous,MRPL21,3.73412622971023e-42;GTEx2015_v6,Adipose_Subcutaneous,RP11-554A11.4,2.11660059998139e-08;GTEx2015_v6,Adipose_Subcutaneous,RP11-554A11.6,3.11736757872281e-09;GTEx2015_v6,Adipose_Subcutaneous,RP11-757G1.6,2.79737489416788e-12;GTEx2015_v6,A…	0	17873874,Gene expression of MRPL21 in CEU-CHB-JPT lymphoblastoid cell lines,3.78181E-20;22685416,Gene expression of MRPL21 (probeID ILMN_1744835) in cerebellum in Alzheimer's disease cases and controls,2.378E-33;22685416,Gene expression of MRPL21 (probeID ILMN_1744835) in temporal cortex in Alzheimer's disease cases and controls,7.593E-21;22685416,Gene expression of MRPL21 (probeID ILMN_2348050) …	AhR_1;STAT_known10;STAT_known11	ENSG00000132740.4	IGHMBP2	0	0	NM_002180	IGHMBP2	0	0	SYN	rs604524
11	68705504	0.85	0.92	0	rs513615	G	T	0.03	0.19	0.23	0.31	0	0	E076,6_EnhG;E103,6_EnhG;E111,6_EnhG	E076,10_TxEnh5;E103,11_TxEnh3;E111,10_TxEnh5	E007,H3K9ac_Pro;E015,H3K9ac_Pro;E076,H3K9ac_Pro;E107,H3K9ac_Pro;E111,H3K9ac_Pro;E022,H3K4me1_Enh;E055,H3K4me1_Enh;E056,H3K4me1_Enh;E075,H3K4me1_Enh;E076,H3K4me1_Enh;E078,H3K4me1_Enh;E089,H3K4me1_Enh;E103,H3K4me1_Enh;E111,H3K4me1_Enh;E022,H3K4me3_Pro;E055,H3K4me3_Pro;E076,H3K4me3_Pro;E111,H3K4me3_Pro;E113,H3K4me3_Pro;E056,H3K27ac_Enh;E059,H3K27ac_Enh;E073,H3K27ac_Enh;E075,H3K27ac_Enh;E076,H3K27ac_…		0	GTEx2015_v6,Adipose_Subcutaneous,IGHMBP2,4.05464799530555e-39;GTEx2015_v6,Adipose_Subcutaneous,MRGPRF,3.19710134687509e-06;GTEx2015_v6,Adipose_Subcutaneous,MRPL21,6.99984351611055e-43;GTEx2015_v6,Adipose_Subcutaneous,RP11-554A11.4,4.46314245643355e-09;GTEx2015_v6,Adipose_Subcutaneous,RP11-554A11.6,5.62346273172223e-09;GTEx2015_v6,Adipose_Subcutaneous,RP11-757G1.6,1.23121871188974e-12;GTEx2015_v6,…	0	0	Nr2f2	ENSG00000132740.4	IGHMBP2	0	0	NM_002180	IGHMBP2	0	0	INT	rs604524
11	68706848	0.85	0.92	0	rs569777	G	A	0.11	0.21	0.23	0.31	0	0	E022,6_EnhG;E056,6_EnhG;E059,6_EnhG;E103,6_EnhG;E111,6_EnhG	E055,11_TxEnh3;E056,11_TxEnh3;E076,10_TxEnh5;E078,11_TxEnh3;E103,11_TxEnh3;E111,10_TxEnh5	E003,H3K9ac_Pro;E007,H3K9ac_Pro;E015,H3K9ac_Pro;E018,H3K9ac_Pro;E076,H3K9ac_Pro;E107,H3K9ac_Pro;E111,H3K9ac_Pro;E006,H3K4me3_Pro;E055,H3K4me3_Pro;E056,H3K4me3_Pro;E076,H3K4me3_Pro;E078,H3K4me3_Pro;E098,H3K4me3_Pro;E111,H3K4me3_Pro;E113,H3K4me3_Pro;E011,H3K27ac_Enh;E055,H3K27ac_Enh;E056,H3K27ac_Enh;E059,H3K27ac_Enh;E065,H3K27ac_Enh;E073,H3K27ac_Enh;E075,H3K27ac_Enh;E076,H3K27ac_Enh;E092,H3K27ac_En…		0	GTEx2015_v6,Adipose_Subcutaneous,IGHMBP2,4.18676656350825e-39;GTEx2015_v6,Adipose_Subcutaneous,MRGPRF,1.36972820523689e-06;GTEx2015_v6,Adipose_Subcutaneous,MRPL21,3.69227178163499e-42;GTEx2015_v6,Adipose_Subcutaneous,RP11-554A11.4,2.11116951865143e-08;GTEx2015_v6,Adipose_Subcutaneous,RP11-554A11.6,3.12166177471427e-09;GTEx2015_v6,Adipose_Subcutaneous,RP11-757G1.6,2.80530886319129e-12;GTEx2015_v6,…	0	0	BDP1_disc1;E2F_disc3;HEY1_disc2;Sin3Ak-20_disc6;Sin3Ak-20_disc7;UF1H3BETA	ENSG00000132740.4	IGHMBP2	0	0	NM_002180	IGHMBP2	0	0	INT	rs604524
11	68710847	0.85	0.92	0	rs559032	C	A	0.1	0.2	0.23	0.31	0	0	E017,7_Enh;E025,7_Enh;E026,7_Enh;E027,7_Enh;E035,7_Enh;E036,7_Enh;E049,7_Enh;E050,7_Enh;E051,7_Enh;E053,7_Enh;E065,7_Enh;E076,7_Enh;E092,7_Enh;E097,7_Enh;E103,7_Enh;E111,2_TssAFlnk	E005,18_EnhAc;E006,18_EnhAc;E007,18_EnhAc;E017,15_EnhAF;E022,18_EnhAc;E023,15_EnhAF;E025,15_EnhAF;E026,13_EnhA1;E027,15_EnhAF;E028,18_EnhAc;E035,17_EnhW2;E036,17_EnhW2;E049,13_EnhA1;E050,15_EnhAF;E051,15_EnhAF;E052,15_EnhAF;E053,18_EnhAc;E055,17_EnhW2;E056,18_EnhAc;E059,18_EnhAc;E061,18_EnhAc;E063,18_EnhAc;E065,17_EnhW2;E066,18_EnhAc;E067,18_EnhAc;E069,15_EnhAF;E070,18_EnhAc;E071,15_EnhAF;E072,17…	E007,H3K9ac_Pro;E017,H3K9ac_Pro;E018,H3K9ac_Pro;E023,H3K9ac_Pro;E026,H3K9ac_Pro;E049,H3K9ac_Pro;E067,H3K9ac_Pro;E069,H3K9ac_Pro;E073,H3K9ac_Pro;E075,H3K9ac_Pro;E076,H3K9ac_Pro;E102,H3K9ac_Pro;E103,H3K9ac_Pro;E110,H3K9ac_Pro;E111,H3K9ac_Pro;E011,H3K27ac_Enh;E015,H3K27ac_Enh;E017,H3K27ac_Enh;E022,H3K27ac_Enh;E026,H3K27ac_Enh;E049,H3K27ac_Enh;E059,H3K27ac_Enh;E065,H3K27ac_Enh;E069,H3K27ac_Enh;E072,H…		0	GTEx2015_v6,Adipose_Subcutaneous,IGHMBP2,4.2128069409619e-39;GTEx2015_v6,Adipose_Subcutaneous,MRGPRF,1.36824626443736e-06;GTEx2015_v6,Adipose_Subcutaneous,MRPL21,3.73412622971023e-42;GTEx2015_v6,Adipose_Subcutaneous,RP11-554A11.4,2.11660059998139e-08;GTEx2015_v6,Adipose_Subcutaneous,RP11-554A11.6,3.11736757872281e-09;GTEx2015_v6,Adipose_Subcutaneous,RP11-757G1.6,2.79737489416788e-12;GTEx2015_v6,A…	0	17873874,Gene expression of MRPL21 in CEU-CHB-JPT lymphoblastoid cell lines,2.9363E-20;18462017,Gene expression of IGHMBP2 in liver,1.17461E-13;18462017,Gene expression of MTL5 in liver,0.00012861;20502693,Gene expression of FAM111B in peripheral blood monocytes,7.02E-06;20502693,Gene expression of IGHMBP2 in peripheral blood monocytes,1.45E-39;20502693,Gene expression of MRPL21 in peripheral blo…	Evi-1_3	ENSG00000255741.1	RP11-757G1.5	5	526	NM_002180	IGHMBP2	3	2777	0	rs604524
11	68715675	0.83	0.92	0	rs516425	G	A	0.11	0.21	0.23	0.31	0	0	E009,7_Enh;E010,7_Enh;E017,7_Enh;E025,7_Enh;E055,2_TssAFlnk;E056,10_TssBiv;E063,7_Enh;E076,7_Enh;E078,7_Enh;E089,12_EnhBiv;E102,7_Enh;E103,7_Enh;E111,7_Enh;E126,1_TssA	E009,17_EnhW2;E010,19_DNase;E011,17_EnhW2;E012,19_DNase;E016,19_DNase;E017,22_PromP;E019,19_DNase;E023,17_EnhW2;E025,22_PromP;E050,22_PromP;E053,19_DNase;E054,19_DNase;E055,2_PromU;E056,13_EnhA1;E059,16_EnhW1;E063,22_PromP;E070,19_DNase;E075,22_PromP;E076,13_EnhA1;E077,16_EnhW1;E078,14_EnhA2;E081,19_DNase;E082,19_DNase;E092,17_EnhW2;E101,16_EnhW1;E102,19_DNase;E103,13_EnhA1;E111,14_EnhA2;E126,16_…	E001,H3K4me1_Enh;E006,H3K4me1_Enh;E009,H3K4me1_Enh;E010,H3K4me1_Enh;E012,H3K4me1_Enh;E017,H3K4me1_Enh;E018,H3K4me1_Enh;E022,H3K4me1_Enh;E023,H3K4me1_Enh;E024,H3K4me1_Enh;E025,H3K4me1_Enh;E027,H3K4me1_Enh;E050,H3K4me1_Enh;E051,H3K4me1_Enh;E053,H3K4me1_Enh;E055,H3K4me1_Enh;E056,H3K4me1_Enh;E063,H3K4me1_Enh;E069,H3K4me1_Enh;E075,H3K4me1_Enh;E076,H3K4me1_Enh;E077,H3K4me1_Enh;E078,H3K4me1_Enh;E079,H3K…	E005;E022;E055;E056;E100	0	GTEx2015_v6,Adipose_Subcutaneous,IGHMBP2,4.2128069409619e-39;GTEx2015_v6,Adipose_Subcutaneous,MRGPRF,1.36824626443736e-06;GTEx2015_v6,Adipose_Subcutaneous,MRPL21,3.73412622971023e-42;GTEx2015_v6,Adipose_Subcutaneous,RP11-554A11.4,2.11660059998139e-08;GTEx2015_v6,Adipose_Subcutaneous,RP11-554A11.6,3.11736757872281e-09;GTEx2015_v6,Adipose_Subcutaneous,RP11-757G1.6,2.79737489416788e-12;GTEx2015_v6,A…	0	0	TATA_disc1	ENSG00000255741.1	RP11-757G1.5	5	5354	NM_002180	IGHMBP2	3	7605	0	rs604524
11	68715821	0.83	0.91	0	rs147878973	CT	C	0.11	0.21	0.23	0.31	0	0	E010,7_Enh;E012,7_Enh;E017,7_Enh;E025,7_Enh;E055,2_TssAFlnk;E056,10_TssBiv;E076,7_Enh;E078,7_Enh;E091,7_Enh;E102,7_Enh;E103,7_Enh	E010,19_DNase;E011,17_EnhW2;E017,19_DNase;E023,17_EnhW2;E025,22_PromP;E055,13_EnhA1;E056,13_EnhA1;E059,17_EnhW2;E076,13_EnhA1;E078,18_EnhAc;E082,19_DNase;E092,17_EnhW2;E103,13_EnhA1;E111,15_EnhAF;E126,17_EnhW2	E001,H3K4me1_Enh;E006,H3K4me1_Enh;E009,H3K4me1_Enh;E010,H3K4me1_Enh;E012,H3K4me1_Enh;E017,H3K4me1_Enh;E018,H3K4me1_Enh;E022,H3K4me1_Enh;E023,H3K4me1_Enh;E025,H3K4me1_Enh;E027,H3K4me1_Enh;E050,H3K4me1_Enh;E051,H3K4me1_Enh;E053,H3K4me1_Enh;E055,H3K4me1_Enh;E056,H3K4me1_Enh;E063,H3K4me1_Enh;E075,H3K4me1_Enh;E076,H3K4me1_Enh;E077,H3K4me1_Enh;E078,H3K4me1_Enh;E079,H3K4me1_Enh;E085,H3K4me1_Enh;E089,H3K…	E086	0	GTEx2015_v6,Adipose_Subcutaneous,IGHMBP2,3.8271729160066e-39;GTEx2015_v6,Adipose_Subcutaneous,MRGPRF,1.29967303603621e-06;GTEx2015_v6,Adipose_Subcutaneous,MRPL21,3.19358593160979e-42;GTEx2015_v6,Adipose_Subcutaneous,RP11-554A11.4,2.15416322798065e-08;GTEx2015_v6,Adipose_Subcutaneous,RP11-554A11.6,2.89307461472085e-09;GTEx2015_v6,Adipose_Subcutaneous,RP11-757G1.6,2.85951682794953e-12;GTEx2015_v6,A…	0	0	CTCFL_disc1;Ets_disc2;Gfi1_3;Hdx;SZF1-1;p300_disc4	ENSG00000255741.1	RP11-757G1.5	5	5499	NM_002180	IGHMBP2	3	7750	0	rs604524
11	68718287	0.83	0.91	0	rs201562605	A	ATG	0.11	0.21	0.23	0.31	0	0	E001,7_Enh;E003,7_Enh;E007,7_Enh;E009,2_TssAFlnk;E010,2_TssAFlnk;E011,7_Enh;E012,7_Enh;E014,7_Enh;E015,7_Enh;E016,7_Enh;E018,7_Enh;E019,7_Enh;E020,7_Enh;E021,7_Enh;E022,7_Enh;E024,7_Enh;E053,7_Enh;E054,7_Enh;E055,12_EnhBiv;E089,12_EnhBiv	E001,14_EnhA2;E002,17_EnhW2;E003,14_EnhA2;E004,17_EnhW2;E007,17_EnhW2;E008,17_EnhW2;E009,2_PromU;E010,2_PromU;E011,16_EnhW1;E012,14_EnhA2;E013,17_EnhW2;E014,16_EnhW1;E015,16_EnhW1;E016,14_EnhA2;E018,17_EnhW2;E019,2_PromU;E020,16_EnhW1;E021,17_EnhW2;E022,15_EnhAF;E024,16_EnhW1;E053,19_DNase;E054,16_EnhW1;E056,16_EnhW1;E059,17_EnhW2;E089,19_DNase;E092,17_EnhW2;E099,17_EnhW2	E001,H3K4me1_Enh;E002,H3K4me1_Enh;E003,H3K4me1_Enh;E006,H3K4me1_Enh;E007,H3K4me1_Enh;E008,H3K4me1_Enh;E009,H3K4me1_Enh;E010,H3K4me1_Enh;E011,H3K4me1_Enh;E012,H3K4me1_Enh;E014,H3K4me1_Enh;E015,H3K4me1_Enh;E016,H3K4me1_Enh;E018,H3K4me1_Enh;E019,H3K4me1_Enh;E020,H3K4me1_Enh;E021,H3K4me1_Enh;E022,H3K4me1_Enh;E024,H3K4me1_Enh;E053,H3K4me1_Enh;E054,H3K4me1_Enh;E055,H3K4me1_Enh;E056,H3K4me1_Enh;E076,H3K…	E003;E007;E008	0	GTEx2015_v6,Adipose_Subcutaneous,IGHMBP2,2.19796274645583e-39;GTEx2015_v6,Adipose_Subcutaneous,MRGPRF,1.24749987835014e-06;GTEx2015_v6,Adipose_Subcutaneous,MRPL21,3.31505592921729e-42;GTEx2015_v6,Adipose_Subcutaneous,RP11-554A11.4,1.60836826237626e-08;GTEx2015_v6,Adipose_Subcutaneous,RP11-554A11.6,3.31600502527158e-09;GTEx2015_v6,Adipose_Subcutaneous,RP11-757G1.6,2.27424563701839e-12;GTEx2015_v6,…	0	0	AP-1_disc1;E2F_disc1;Hic1_3;Maf_known1;NF-Y_known3;Nrf-2_2;Pbx3_disc1;Pbx3_disc2;RFX5_disc2	ENSG00000255741.1	RP11-757G1.5	5	7965	NM_002180	IGHMBP2	3	10216	0	rs604524
11	68719221	0.83	0.92	0	rs11603827	C	T	0.06	0.2	0.23	0.31	0	0	E009,7_Enh		E003,H3K27ac_Enh;E007,H3K27ac_Enh;E011,H3K27ac_Enh;E076,H3K27ac_Enh;E103,H3K27ac_Enh;E111,H3K27ac_Enh;E005,H3K4me3_Pro;E056,H3K4me3_Pro;E113,H3K4me3_Pro;E006,H3K4me1_Enh;E007,H3K4me1_Enh;E009,H3K4me1_Enh;E010,H3K4me1_Enh;E011,H3K4me1_Enh;E012,H3K4me1_Enh;E022,H3K4me1_Enh;E024,H3K4me1_Enh;E089,H3K4me1_Enh;E076,H3K9ac_Pro		0	GTEx2015_v6,Adipose_Subcutaneous,IGHMBP2,1.20187577910623e-39;GTEx2015_v6,Adipose_Subcutaneous,MRGPRD,1.3870299839498e-05;GTEx2015_v6,Adipose_Subcutaneous,MRGPRF,6.79961184773265e-06;GTEx2015_v6,Adipose_Subcutaneous,MRPL21,3.08061620723825e-43;GTEx2015_v6,Adipose_Subcutaneous,RP11-554A11.4,5.7423615660836e-10;GTEx2015_v6,Adipose_Subcutaneous,RP11-554A11.6,1.69071311324823e-08;GTEx2015_v6,Adipose_…	0	0	Hic1_3;Sin3Ak-20_disc6	ENSG00000255741.1	RP11-757G1.5	5	8900	NM_002180	IGHMBP2	3	11151	0	rs604524
11	68722162	0.83	0.92	0	rs10896385	C	T	0.13	0.22	0.23	0.31	0	0			E007,H3K9ac_Pro;E076,H3K9ac_Pro;E088,H3K9ac_Pro;E102,H3K9ac_Pro;E110,H3K9ac_Pro;E117,H3K9ac_Pro;E124,H3K9ac_Pro;E011,H3K27ac_Enh;E029,H3K27ac_Enh;E076,H3K27ac_Enh;E092,H3K27ac_Enh;E103,H3K27ac_Enh;E111,H3K27ac_Enh;E012,H3K4me1_Enh;E016,H3K4me1_Enh;E020,H3K4me1_Enh;E022,H3K4me1_Enh;E037,H3K4me1_Enh;E055,H3K4me1_Enh;E056,H3K4me1_Enh;E058,H3K4me1_Enh;E075,H3K4me1_Enh;E076,H3K4me1_Enh;E078,H3K4me1_En…		0	GTEx2015_v6,Adipose_Subcutaneous,IGHMBP2,6.54616806814909e-40;GTEx2015_v6,Adipose_Subcutaneous,MRGPRF,1.02853798337257e-06;GTEx2015_v6,Adipose_Subcutaneous,MRPL21,3.59714982772829e-42;GTEx2015_v6,Adipose_Subcutaneous,RP11-554A11.4,8.71087709233749e-09;GTEx2015_v6,Adipose_Subcutaneous,RP11-554A11.6,4.01085333372699e-09;GTEx2015_v6,Adipose_Subcutaneous,RP11-757G1.6,1.47668131514633e-12;GTEx2015_v6,…	0	0	ERalpha-a_known3;HNF4_known4;PEBP	ENSG00000255741.1	RP11-757G1.5	5	11841	NM_002180	IGHMBP2	3	14092	0	rs604524
11	68722694	0.83	0.92	0	rs10896386	C	T	0.08	0.2	0.23	0.31	0	0			E001,H3K4me1_Enh;E002,H3K4me1_Enh;E003,H3K4me1_Enh;E005,H3K4me1_Enh;E006,H3K4me1_Enh;E009,H3K4me1_Enh;E012,H3K4me1_Enh;E015,H3K4me1_Enh;E016,H3K4me1_Enh;E017,H3K4me1_Enh;E018,H3K4me1_Enh;E019,H3K4me1_Enh;E020,H3K4me1_Enh;E022,H3K4me1_Enh;E023,H3K4me1_Enh;E024,H3K4me1_Enh;E025,H3K4me1_Enh;E029,H3K4me1_Enh;E030,H3K4me1_Enh;E031,H3K4me1_Enh;E032,H3K4me1_Enh;E036,H3K4me1_Enh;E037,H3K4me1_Enh;E042,H3K…	E021;E022;E050;E051;E055;E090;E092;E097;E124	0	GTEx2015_v6,Adipose_Subcutaneous,IGHMBP2,1.13996020472013e-39;GTEx2015_v6,Adipose_Subcutaneous,MRGPRF,1.50923008196269e-06;GTEx2015_v6,Adipose_Subcutaneous,MRPL21,4.24718706395619e-43;GTEx2015_v6,Adipose_Subcutaneous,RP11-554A11.4,9.15373072576674e-10;GTEx2015_v6,Adipose_Subcutaneous,RP11-554A11.6,2.75543179055465e-09;GTEx2015_v6,Adipose_Subcutaneous,RP11-757G1.6,2.06212175197226e-12;GTEx2015_v6,…	0	0	EBF_known1;EBF_known2	ENSG00000255741.1	RP11-757G1.5	5	12373	NM_002180	IGHMBP2	3	14624	0	rs604524
chr	pos_hg19	r2	D'	is_query_snp	rsID	ref	alt	AFR	AMR	ASN	EUR	GERP_cons	SiPhy_cons	Chromatin_States	Chromatin_States_Imputed	Chromatin_Marks	DNAse	Proteins	eQTL	gwas	grasp	Motifs	GENCODE_id	GENCODE_name	GENCODE_direction	GENCODE_distance	RefSeq_id	RefSeq_name	RefSeq_direction	RefSeq_distance	dbSNP_functional_annotation	query_snp_rsid
11	68615600	0.83	0.99	0	rs678904	T	A	0.17	0.22	0.22	0.34	0	0	E118,12_EnhBiv		E005,H3K4me3_Pro;E027,H3K4me3_Pro;E094,H3K4me3_Pro;E117,H3K4me3_Pro;E027,H3K9ac_Pro;E101,H3K9ac_Pro;E103,H3K9ac_Pro;E055,H3K27ac_Enh;E056,H3K27ac_Enh;E066,H3K27ac_Enh;E081,H3K4me1_Enh;E118,H3K4me1_Enh		0	GTEx2015_v6,Adipose_Subcutaneous,IGHMBP2,4.64371279069136e-35;GTEx2015_v6,Adipose_Subcutaneous,MRGPRF,1.41803744494881e-05;GTEx2015_v6,Adipose_Subcutaneous,MRPL21,1.54205866810498e-31;GTEx2015_v6,Adipose_Subcutaneous,MTL5,9.22927829342906e-06;GTEx2015_v6,Adipose_Subcutaneous,RP11-554A11.4,2.48741467379821e-06;GTEx2015_v6,Adipose_Subcutaneous,RP11-554A11.6,1.68456988361723e-07;GTEx2015_v6,Adipose_…	0	17873874,Gene expression of MRPL21 in CHB-JPT lymphoblastoid cell lines,2.84839E-16;22685416,Gene expression of MRPL21 (probeID ILMN_1744835) in cerebellum in Alzheimer's disease cases and controls,2.649E-28;22685416,Gene expression of MRPL21 (probeID ILMN_1744835) in temporal cortex in Alzheimer's disease cases and controls,5.652E-16;22685416,Gene expression of MRPL21 (probeID ILMN_2348050) in c…	SP1_disc3;SP1_known1;ZNF263_disc1	ENSG00000110090.7	CPT1A	5	3721	NM_001876	CPT1A	5	6200	0	rs619727
11	68616449	0.83	0.99	0	rs648336	C	T	0.17	0.22	0.22	0.34	0	0	E023,7_Enh;E113,1_TssA;E118,7_Enh		E005,H3K4me3_Pro;E094,H3K4me3_Pro;E113,H3K4me3_Pro;E008,H3K27ac_Enh;E055,H3K27ac_Enh;E023,H3K4me1_Enh;E118,H3K4me1_Enh;E101,H3K9ac_Pro;E103,H3K9ac_Pro		0	GTEx2015_v6,Adipose_Subcutaneous,IGHMBP2,7.49581778173776e-35;GTEx2015_v6,Adipose_Subcutaneous,MRGPRF,1.44966170129457e-05;GTEx2015_v6,Adipose_Subcutaneous,MRPL21,7.18044403486382e-32;GTEx2015_v6,Adipose_Subcutaneous,MTL5,1.00602009631563e-05;GTEx2015_v6,Adipose_Subcutaneous,RP11-554A11.4,1.60041909714827e-06;GTEx2015_v6,Adipose_Subcutaneous,RP11-554A11.6,1.39853707250203e-07;GTEx2015_v6,Adipose_…	0	0	FXR_3;HNF1_4;HNF1_6;Hmbox1	ENSG00000110090.7	CPT1A	5	4570	NM_001876	CPT1A	5	7049	0	rs619727
11	68617022	0.9	0.97	0	rs71465408	A	G	0.22	0.21	0.23	0.31	0	0	E118,7_Enh		E118,H3K4me1_Enh		0	GTEx2015_v6,Adipose_Subcutaneous,IGHMBP2,2.8502714306536e-34;GTEx2015_v6,Adipose_Subcutaneous,MRPL21,2.00189851891694e-32;GTEx2015_v6,Adipose_Subcutaneous,RP11-554A11.4,1.58699286432558e-07;GTEx2015_v6,Adipose_Subcutaneous,RP11-554A11.6,1.71861938841465e-08;GTEx2015_v6,Adipose_Subcutaneous,RP11-757G1.6,2.1708155798503e-08;GTEx2015_v6,Adipose_Visceral_Omentum,IGHMBP2,5.99177428811197e-20;GTEx2015_…	0	0	GR_disc4;Myc_disc5;Spz1_2	ENSG00000110090.7	CPT1A	5	5143	NM_001876	CPT1A	5	7622	0	rs619727
11	68617886	0.97	0.99	0	rs7104351	A	G	0.18	0.19	0.22	0.3	0	0			E118,H3K4me1_Enh	E022	0	GTEx2015_v6,Adipose_Subcutaneous,IGHMBP2,3.90894604481075e-37;GTEx2015_v6,Adipose_Subcutaneous,MRPL21,1.41111300067555e-35;GTEx2015_v6,Adipose_Subcutaneous,RP11-554A11.4,2.02496821750527e-07;GTEx2015_v6,Adipose_Subcutaneous,RP11-554A11.6,1.32909619145949e-07;GTEx2015_v6,Adipose_Subcutaneous,RP11-757G1.6,2.39276457121565e-10;GTEx2015_v6,Adipose_Visceral_Omentum,IGHMBP2,3.77365357558773e-22;GTEx201…	0	0	AP-1_disc7;ATF3_disc2;BHLHE40_disc2;ELF1_disc3;Egr-1_disc6;Ets_disc7;Mtf1_1;NRSF_disc9;YY1_disc4;Zfp161_2	ENSG00000110090.7	CPT1A	5	6007	NM_001876	CPT1A	5	8486	0	rs619727
11	68617987	0.89	0.95	0	rs7104487	A	G	0.23	0.2	0.23	0.31	0	0			E118,H3K4me1_Enh		0	GTEx2015_v6,Adipose_Subcutaneous,IGHMBP2,2.03538388457637e-36;GTEx2015_v6,Adipose_Subcutaneous,MRGPRF,1.48901085776655e-05;GTEx2015_v6,Adipose_Subcutaneous,MRPL21,1.70024260647541e-38;GTEx2015_v6,Adipose_Subcutaneous,RP11-554A11.4,6.3048194165158e-08;GTEx2015_v6,Adipose_Subcutaneous,RP11-554A11.6,4.56717605811792e-09;GTEx2015_v6,Adipose_Subcutaneous,RP11-757G1.6,8.08405457828571e-10;GTEx2015_v6,A…	0	0	GATA_known12;GATA_known3;Lmo2-complex_2;Mef2_known5	ENSG00000110090.7	CPT1A	5	6108	NM_001876	CPT1A	5	8587	0	rs619727
11	68618182	0.98	0.99	0	rs1272609	T	C	0.17	0.2	0.22	0.3	0	0			E118,H3K4me1_Enh		0	GTEx2015_v6,Adipose_Subcutaneous,IGHMBP2,3.90894604481075e-37;GTEx2015_v6,Adipose_Subcutaneous,MRPL21,1.41111300067555e-35;GTEx2015_v6,Adipose_Subcutaneous,RP11-554A11.4,2.02496821750527e-07;GTEx2015_v6,Adipose_Subcutaneous,RP11-554A11.6,1.32909619145949e-07;GTEx2015_v6,Adipose_Subcutaneous,RP11-757G1.6,2.39276457121565e-10;GTEx2015_v6,Adipose_Visceral_Omentum,IGHMBP2,3.77365357558773e-22;GTEx201…	0	0	Foxj2_1;Foxk1;HNF1_7;Hoxa13;Zfp105	ENSG00000110090.7	CPT1A	5	6303	NM_001876	CPT1A	5	8782	0	rs619727
11	68618279	0.98	0.99	0	rs1249359	C	T	0.17	0.2	0.22	0.3	0	0			E118,H3K4me1_Enh	E086	0	GTEx2015_v6,Adipose_Subcutaneous,IGHMBP2,3.90894604481075e-37;GTEx2015_v6,Adipose_Subcutaneous,MRPL21,1.41111300067555e-35;GTEx2015_v6,Adipose_Subcutaneous,RP11-554A11.4,2.02496821750527e-07;GTEx2015_v6,Adipose_Subcutaneous,RP11-554A11.6,1.32909619145949e-07;GTEx2015_v6,Adipose_Subcutaneous,RP11-757G1.6,2.39276457121565e-10;GTEx2015_v6,Adipose_Visceral_Omentum,IGHMBP2,3.77365357558773e-22;GTEx201…	0	0	BATF_disc2;Nr2e3;Pbx-1_4;STAT_known14;STAT_known7	ENSG00000110090.7	CPT1A	5	6400	NM_001876	CPT1A	5	8879	0	rs619727
11	68618964	0.98	0.99	0	rs659465	T	G	0.17	0.2	0.22	0.3	0	0			E038,H3K9ac_Pro;E056,H3K4me1_Enh;E118,H3K4me1_Enh;E113,H3K4me3_Pro	E017	0	GTEx2015_v6,Adipose_Subcutaneous,IGHMBP2,3.90894604481075e-37;GTEx2015_v6,Adipose_Subcutaneous,MRPL21,1.41111300067555e-35;GTEx2015_v6,Adipose_Subcutaneous,RP11-554A11.4,2.02496821750527e-07;GTEx2015_v6,Adipose_Subcutaneous,RP11-554A11.6,1.32909619145949e-07;GTEx2015_v6,Adipose_Subcutaneous,RP11-757G1.6,2.39276457121565e-10;GTEx2015_v6,Adipose_Visceral_Omentum,IGHMBP2,3.77365357558773e-22;GTEx201…	0	0	HNF4_disc3;Pou2f2_known10	ENSG00000110090.7	CPT1A	5	7085	NM_001876	CPT1A	5	9564	0	rs619727
11	68620271	0.98	0.99	0	rs632984	C	T	0.17	0.2	0.22	0.3	0	0	E022,7_Enh;E089,12_EnhBiv		E001,H3K9ac_Pro;E038,H3K9ac_Pro;E107,H3K9ac_Pro;E006,H3K4me1_Enh;E021,H3K4me1_Enh;E036,H3K4me1_Enh;E056,H3K4me1_Enh;E061,H3K4me1_Enh;E089,H3K4me1_Enh;E105,H3K4me1_Enh;E118,H3K4me1_Enh;E124,H3K4me1_Enh;E013,H3K4me3_Pro;E059,H3K4me3_Pro;E088,H3K4me3_Pro;E113,H3K4me3_Pro;E055,H3K27ac_Enh;E105,H3K27ac_Enh	E007	0	GTEx2015_v6,Adipose_Subcutaneous,IGHMBP2,3.90894604481075e-37;GTEx2015_v6,Adipose_Subcutaneous,MRPL21,1.41111300067555e-35;GTEx2015_v6,Adipose_Subcutaneous,RP11-554A11.4,2.02496821750527e-07;GTEx2015_v6,Adipose_Subcutaneous,RP11-554A11.6,1.32909619145949e-07;GTEx2015_v6,Adipose_Subcutaneous,RP11-757G1.6,2.39276457121565e-10;GTEx2015_v6,Adipose_Visceral_Omentum,IGHMBP2,3.77365357558773e-22;GTEx201…	0	0	GR_disc6;GR_known1;NRSF_known1;RXRA_disc2;TAL1_known2	ENSG00000110090.7	CPT1A	5	8392	NM_001876	CPT1A	5	10871	0	rs619727
11	68620849	0.94	0.98	0	rs611268	C	T	0.18	0.21	0.22	0.3	0	0	E118,7_Enh		E001,H3K9ac_Pro;E038,H3K9ac_Pro;E107,H3K9ac_Pro;E006,H3K4me1_Enh;E044,H3K4me1_Enh;E047,H3K4me1_Enh;E061,H3K4me1_Enh;E118,H3K4me1_Enh;E124,H3K4me1_Enh;E011,H3K4me3_Pro;E013,H3K4me3_Pro;E059,H3K4me3_Pro;E068,H3K4me3_Pro;E071,H3K4me3_Pro;E076,H3K4me3_Pro;E088,H3K4me3_Pro;E059,H3K27ac_Enh;E105,H3K27ac_Enh		0	GTEx2015_v6,Adipose_Subcutaneous,IGHMBP2,3.70321532503474e-36;GTEx2015_v6,Adipose_Subcutaneous,MRPL21,4.84493755392971e-35;GTEx2015_v6,Adipose_Subcutaneous,RP11-554A11.4,1.13468043020236e-07;GTEx2015_v6,Adipose_Subcutaneous,RP11-554A11.6,3.28382737103672e-07;GTEx2015_v6,Adipose_Subcutaneous,RP11-757G1.6,1.87192044913853e-10;GTEx2015_v6,Adipose_Visceral_Omentum,IGHMBP2,7.54628521638816e-21;GTEx201…	0	0	BDP1_disc3;GR_disc5;HNF1_3	ENSG00000110090.7	CPT1A	5	8970	NM_001876	CPT1A	5	11449	0	rs619727
11	68621003	0.96	0.99	0	rs610442	T	C	0.17	0.2	0.22	0.3	0	0	E061,7_Enh;E118,7_Enh		E001,H3K9ac_Pro;E038,H3K9ac_Pro;E107,H3K9ac_Pro;E006,H3K4me1_Enh;E034,H3K4me1_Enh;E044,H3K4me1_Enh;E047,H3K4me1_Enh;E061,H3K4me1_Enh;E069,H3K4me1_Enh;E118,H3K4me1_Enh;E124,H3K4me1_Enh;E011,H3K4me3_Pro;E013,H3K4me3_Pro;E017,H3K4me3_Pro;E059,H3K4me3_Pro;E068,H3K4me3_Pro;E071,H3K4me3_Pro;E076,H3K4me3_Pro;E088,H3K4me3_Pro;E059,H3K27ac_Enh		0	GTEx2015_v6,Adipose_Subcutaneous,IGHMBP2,5.04320176386553e-37;GTEx2015_v6,Adipose_Subcutaneous,MRPL21,1.13255794432494e-35;GTEx2015_v6,Adipose_Subcutaneous,RP11-554A11.4,2.21648716524867e-07;GTEx2015_v6,Adipose_Subcutaneous,RP11-554A11.6,1.23999476293178e-07;GTEx2015_v6,Adipose_Subcutaneous,RP11-757G1.6,2.77456410396303e-10;GTEx2015_v6,Adipose_Visceral_Omentum,IGHMBP2,3.9157892824777e-22;GTEx2015…	0	0	E2A_2;TBX5_3;ZEB1_disc1;ZEB1_known4	ENSG00000110090.7	CPT1A	5	9124	NM_001876	CPT1A	5	11603	0	rs619727
11	68621440	0.94	0.99	0	rs564849	C	T	0.23	0.22	0.23	0.31	0	0	E001,10_TssBiv;E003,12_EnhBiv;E008,11_BivFlnk;E015,12_EnhBiv;E018,11_BivFlnk;E020,10_TssBiv;E035,1_TssA;E045,12_EnhBiv;E059,2_TssAFlnk;E061,7_Enh;E071,12_EnhBiv;E072,12_EnhBiv;E074,12_EnhBiv;E085,12_EnhBiv;E107,10_TssBiv;E113,7_Enh;E118,7_Enh	E001,23_PromBiv;E008,23_PromBiv;E015,23_PromBiv;E018,23_PromBiv;E020,23_PromBiv;E059,23_PromBiv;E061,23_PromBiv	E001,H3K4me3_Pro;E002,H3K4me3_Pro;E008,H3K4me3_Pro;E009,H3K4me3_Pro;E011,H3K4me3_Pro;E013,H3K4me3_Pro;E014,H3K4me3_Pro;E016,H3K4me3_Pro;E017,H3K4me3_Pro;E018,H3K4me3_Pro;E021,H3K4me3_Pro;E035,H3K4me3_Pro;E036,H3K4me3_Pro;E050,H3K4me3_Pro;E051,H3K4me3_Pro;E052,H3K4me3_Pro;E056,H3K4me3_Pro;E059,H3K4me3_Pro;E061,H3K4me3_Pro;E067,H3K4me3_Pro;E068,H3K4me3_Pro;E071,H3K4me3_Pro;E073,H3K4me3_Pro;E076,H3K…	E059;E118	0	GTEx2015_v6,Adipose_Subcutaneous,IGHMBP2,2.39749503417928e-36;GTEx2015_v6,Adipose_Subcutaneous,MRGPRF,1.42716022578654e-05;GTEx2015_v6,Adipose_Subcutaneous,MRPL21,2.24087757656244e-38;GTEx2015_v6,Adipose_Subcutaneous,RP11-554A11.4,7.00548005002076e-08;GTEx2015_v6,Adipose_Subcutaneous,RP11-554A11.6,3.73838655588063e-09;GTEx2015_v6,Adipose_Subcutaneous,RP11-757G1.6,5.45259475702101e-10;GTEx2015_v6,…	0	0	E2A_3	ENSG00000110090.7	CPT1A	5	9561	NM_001876	CPT1A	5	12040	0	rs619727
11	68621806	0.98	0.99	0	rs615644	G	C	0.17	0.2	0.22	0.3	0	0	E001,10_TssBiv;E002,1_TssA;E003,11_BivFlnk;E004,11_BivFlnk;E005,12_EnhBiv;E006,11_BivFlnk;E008,10_TssBiv;E009,12_EnhBiv;E010,12_EnhBiv;E011,10_TssBiv;E012,10_TssBiv;E014,10_TssBiv;E015,10_TssBiv;E016,10_TssBiv;E017,12_EnhBiv;E018,10_TssBiv;E019,10_TssBiv;E020,10_TssBiv;E021,10_TssBiv;E022,1_TssA;E024,2_TssAFlnk;E027,12_EnhBiv;E029,12_EnhBiv;E030,12_EnhBiv;E034,12_EnhBiv;E035,2_TssAFlnk;E037,12_En…	E001,2_PromU;E002,23_PromBiv;E003,23_PromBiv;E004,2_PromU;E005,23_PromBiv;E006,23_PromBiv;E007,23_PromBiv;E008,23_PromBiv;E009,23_PromBiv;E010,23_PromBiv;E011,23_PromBiv;E012,23_PromBiv;E013,23_PromBiv;E014,23_PromBiv;E015,23_PromBiv;E016,23_PromBiv;E017,23_PromBiv;E018,23_PromBiv;E019,23_PromBiv;E020,23_PromBiv;E021,23_PromBiv;E022,23_PromBiv;E024,23_PromBiv;E025,23_PromBiv;E027,23_PromBiv;E029,…	E001,H3K4me3_Pro;E002,H3K4me3_Pro;E003,H3K4me3_Pro;E004,H3K4me3_Pro;E005,H3K4me3_Pro;E006,H3K4me3_Pro;E007,H3K4me3_Pro;E008,H3K4me3_Pro;E009,H3K4me3_Pro;E011,H3K4me3_Pro;E013,H3K4me3_Pro;E014,H3K4me3_Pro;E015,H3K4me3_Pro;E016,H3K4me3_Pro;E017,H3K4me3_Pro;E018,H3K4me3_Pro;E019,H3K4me3_Pro;E020,H3K4me3_Pro;E021,H3K4me3_Pro;E022,H3K4me3_Pro;E023,H3K4me3_Pro;E024,H3K4me3_Pro;E025,H3K4me3_Pro;E026,H3K…	E007;E059	0	GTEx2015_v6,Adipose_Subcutaneous,IGHMBP2,4.61769226784968e-37;GTEx2015_v6,Adipose_Subcutaneous,MRPL21,1.48702306279791e-35;GTEx2015_v6,Adipose_Subcutaneous,RP11-554A11.4,2.11396002750607e-07;GTEx2015_v6,Adipose_Subcutaneous,RP11-554A11.6,1.21873125809485e-07;GTEx2015_v6,Adipose_Subcutaneous,RP11-757G1.6,1.88940124480463e-10;GTEx2015_v6,Adipose_Visceral_Omentum,IGHMBP2,3.7302909581334e-22;GTEx2015…	0	0	0	ENSG00000110090.7	CPT1A	5	9927	NM_001876	CPT1A	5	12406	0	rs619727
11	68622456	0.99	0.99	0	rs7129960	A	G	0.17	0.2	0.22	0.3	0	0	E001,1_TssA;E002,1_TssA;E003,10_TssBiv;E004,1_TssA;E005,12_EnhBiv;E006,7_Enh;E007,10_TssBiv;E008,1_TssA;E009,10_TssBiv;E011,1_TssA;E012,10_TssBiv;E013,1_TssA;E014,10_TssBiv;E015,1_TssA;E016,10_TssBiv;E017,11_BivFlnk;E018,1_TssA;E019,10_TssBiv;E020,10_TssBiv;E021,1_TssA;E022,1_TssA;E024,1_TssA;E025,1_TssA;E026,10_TssBiv;E027,7_Enh;E029,2_TssAFlnk;E030,2_TssAFlnk;E031,12_EnhBiv;E032,12_EnhBiv;E034,…	E001,1_TssA;E002,23_PromBiv;E003,23_PromBiv;E004,23_PromBiv;E005,23_PromBiv;E006,23_PromBiv;E007,23_PromBiv;E008,23_PromBiv;E009,23_PromBiv;E010,23_PromBiv;E011,23_PromBiv;E012,23_PromBiv;E013,23_PromBiv;E014,23_PromBiv;E015,23_PromBiv;E016,23_PromBiv;E017,23_PromBiv;E018,23_PromBiv;E019,23_PromBiv;E020,23_PromBiv;E021,23_PromBiv;E022,23_PromBiv;E023,23_PromBiv;E024,23_PromBiv;E025,23_PromBiv;E02…	E001,H3K4me3_Pro;E002,H3K4me3_Pro;E003,H3K4me3_Pro;E004,H3K4me3_Pro;E005,H3K4me3_Pro;E006,H3K4me3_Pro;E007,H3K4me3_Pro;E008,H3K4me3_Pro;E009,H3K4me3_Pro;E010,H3K4me3_Pro;E011,H3K4me3_Pro;E012,H3K4me3_Pro;E013,H3K4me3_Pro;E014,H3K4me3_Pro;E015,H3K4me3_Pro;E016,H3K4me3_Pro;E017,H3K4me3_Pro;E018,H3K4me3_Pro;E019,H3K4me3_Pro;E020,H3K4me3_Pro;E021,H3K4me3_Pro;E022,H3K4me3_Pro;E023,H3K4me3_Pro;E024,H3K…	E032;E086	0	GTEx2015_v6,Adipose_Subcutaneous,IGHMBP2,3.88398026531757e-37;GTEx2015_v6,Adipose_Subcutaneous,MRPL21,1.40117285650213e-35;GTEx2015_v6,Adipose_Subcutaneous,RP11-554A11.4,2.02251658067591e-07;GTEx2015_v6,Adipose_Subcutaneous,RP11-554A11.6,1.32538292053902e-07;GTEx2015_v6,Adipose_Subcutaneous,RP11-757G1.6,2.39804629759304e-10;GTEx2015_v6,Adipose_Visceral_Omentum,IGHMBP2,3.78234262627238e-22;GTEx201…	0	0	Smad_1	ENSG00000110090.7	CPT1A	5	10577	NM_001876	CPT1A	5	13056	0	rs619727
11	68623093	0.98	0.99	0	rs11381570	C	CT	0.22	0.2	0.22	0.3	0	0	E001,1_TssA;E002,1_TssA;E003,10_TssBiv;E004,1_TssA;E005,1_TssA;E006,2_TssAFlnk;E007,10_TssBiv;E008,1_TssA;E011,1_TssA;E012,10_TssBiv;E013,1_TssA;E014,10_TssBiv;E015,1_TssA;E016,10_TssBiv;E017,1_TssA;E018,1_TssA;E019,10_TssBiv;E020,10_TssBiv;E021,1_TssA;E022,1_TssA;E023,1_TssA;E024,2_TssAFlnk;E025,1_TssA;E026,10_TssBiv;E027,2_TssAFlnk;E029,1_TssA;E030,2_TssAFlnk;E031,2_TssAFlnk;E032,10_TssBiv;E033…	E001,2_PromU;E002,23_PromBiv;E003,23_PromBiv;E004,2_PromU;E005,1_TssA;E006,1_TssA;E007,23_PromBiv;E008,1_TssA;E009,23_PromBiv;E010,23_PromBiv;E011,23_PromBiv;E012,23_PromBiv;E013,2_PromU;E014,23_PromBiv;E015,1_TssA;E016,23_PromBiv;E017,2_PromU;E018,23_PromBiv;E019,1_TssA;E020,23_PromBiv;E021,1_TssA;E022,1_TssA;E023,2_PromU;E024,1_TssA;E025,2_PromU;E026,2_PromU;E027,23_PromBiv;E028,23_PromBiv;E029…	E001,H3K4me3_Pro;E002,H3K4me3_Pro;E003,H3K4me3_Pro;E004,H3K4me3_Pro;E005,H3K4me3_Pro;E006,H3K4me3_Pro;E007,H3K4me3_Pro;E008,H3K4me3_Pro;E009,H3K4me3_Pro;E010,H3K4me3_Pro;E011,H3K4me3_Pro;E012,H3K4me3_Pro;E013,H3K4me3_Pro;E014,H3K4me3_Pro;E015,H3K4me3_Pro;E016,H3K4me3_Pro;E017,H3K4me3_Pro;E018,H3K4me3_Pro;E019,H3K4me3_Pro;E020,H3K4me3_Pro;E021,H3K4me3_Pro;E022,H3K4me3_Pro;E023,H3K4me3_Pro;E024,H3K…	E004;E006;E017;E021;E022;E029;E032;E033;E034;E046;E050;E051;E055;E056;E059;E080;E083;E085;E086;E088;E089;E090;E091;E092;E093;E097;E098;E109;E116;E119;E121;E122;E124;E125;E126;E128	AG09309,CTCF,UW,None;AG10803,CTCF,UW,None;HBMEC,CTCF,UW,None;HPAF,CTCF,UW,None;HUVEC,POL2,UT-A,None;NB4,POL2,Stanford,None;NHDF-Ad,CTCF,Broad,None;Osteobl,CTCF,Broad,None;ProgFib,CTCF,UT-A,None;SAEC,CTCF,UW,None	GTEx2015_v6,Adipose_Subcutaneous,IGHMBP2,3.33894931632733e-38;GTEx2015_v6,Adipose_Subcutaneous,MRPL21,7.80905694251863e-40;GTEx2015_v6,Adipose_Subcutaneous,RP11-554A11.4,3.71961509069082e-08;GTEx2015_v6,Adipose_Subcutaneous,RP11-554A11.6,2.34405425816652e-08;GTEx2015_v6,Adipose_Subcutaneous,RP11-757G1.6,1.54409071981805e-09;GTEx2015_v6,Adipose_Visceral_Omentum,IGHMBP2,7.67827427425526e-22;GTEx201…	0	0	AP-2_known2;AP-2_known3;BHLHE40_disc2;CTCF_disc2;CTCF_disc7;CTCF_disc8;E2F_disc8;EBF_disc2;Hic1_1;Hic1_2;Pou2f2_disc2;RXRA_disc2;Rad21_disc6;SMC3_disc1;Sin3Ak-20_disc6;Sin3Ak-20_disc7	ENSG00000110090.7	CPT1A	5	11213	NM_001876	CPT1A	5	13692	0	rs619727
11	68623228	0.96	0.99	0	rs11228383	T	G	0.18	0.2	0.22	0.3	0	0	E001,1_TssA;E002,1_TssA;E003,10_TssBiv;E004,1_TssA;E006,7_Enh;E008,1_TssA;E010,12_EnhBiv;E011,1_TssA;E012,10_TssBiv;E013,1_TssA;E014,10_TssBiv;E015,1_TssA;E016,10_TssBiv;E017,2_TssAFlnk;E018,1_TssA;E019,10_TssBiv;E020,10_TssBiv;E021,1_TssA;E022,1_TssA;E023,1_TssA;E024,2_TssAFlnk;E025,1_TssA;E026,10_TssBiv;E027,7_Enh;E029,1_TssA;E030,1_TssA;E031,2_TssAFlnk;E032,11_BivFlnk;E034,11_BivFlnk;E035,2_Ts…	E001,2_PromU;E002,23_PromBiv;E003,23_PromBiv;E004,2_PromU;E005,2_PromU;E006,1_TssA;E007,23_PromBiv;E008,23_PromBiv;E009,23_PromBiv;E010,23_PromBiv;E011,23_PromBiv;E012,23_PromBiv;E013,1_TssA;E014,23_PromBiv;E015,2_PromU;E016,23_PromBiv;E017,2_PromU;E018,23_PromBiv;E019,1_TssA;E020,2_PromU;E021,1_TssA;E022,2_PromU;E023,2_PromU;E024,1_TssA;E025,1_TssA;E026,1_TssA;E027,23_PromBiv;E028,22_PromP;E029,…	E001,H3K4me3_Pro;E002,H3K4me3_Pro;E003,H3K4me3_Pro;E004,H3K4me3_Pro;E005,H3K4me3_Pro;E006,H3K4me3_Pro;E007,H3K4me3_Pro;E008,H3K4me3_Pro;E009,H3K4me3_Pro;E010,H3K4me3_Pro;E011,H3K4me3_Pro;E012,H3K4me3_Pro;E013,H3K4me3_Pro;E014,H3K4me3_Pro;E015,H3K4me3_Pro;E016,H3K4me3_Pro;E017,H3K4me3_Pro;E018,H3K4me3_Pro;E019,H3K4me3_Pro;E020,H3K4me3_Pro;E021,H3K4me3_Pro;E022,H3K4me3_Pro;E023,H3K4me3_Pro;E024,H3K…	E006;E007;E008;E021;E050;E055;E056;E059;E080;E083;E084;E086;E088;E089;E090;E091;E093;E097;E109;E122	HBMEC,CTCF,UW,None;HPAF,CTCF,UW,None;NB4,POL2,Stanford,None;Osteobl,CTCF,Broad,None	GTEx2015_v6,Adipose_Subcutaneous,IGHMBP2,4.18514303426179e-37;GTEx2015_v6,Adipose_Subcutaneous,MRPL21,1.21188149833199e-35;GTEx2015_v6,Adipose_Subcutaneous,RP11-554A11.4,2.13065177817984e-07;GTEx2015_v6,Adipose_Subcutaneous,RP11-554A11.6,1.86173199951525e-07;GTEx2015_v6,Adipose_Subcutaneous,RP11-757G1.6,2.76425059810712e-10;GTEx2015_v6,Adipose_Visceral_Omentum,IGHMBP2,3.43877448980429e-22;GTEx201…	0	0	Ets_disc8;TATA_disc3	ENSG00000110090.7	CPT1A	5	11349	NM_001876	CPT1A	5	13828	0	rs619727
11	68623712	0.99	0.99	0	rs7107137	A	G	0.17	0.2	0.22	0.3	0	0	E001,1_TssA;E014,1_TssA;E020,10_TssBiv;E029,7_Enh;E032,11_BivFlnk;E035,7_Enh;E036,7_Enh;E050,2_TssAFlnk;E051,2_TssAFlnk;E063,2_TssAFlnk;E066,7_Enh;E077,7_Enh;E078,7_Enh;E084,7_Enh;E085,7_Enh;E086,1_TssA;E090,12_EnhBiv;E091,7_Enh;E097,1_TssA;E101,1_TssA;E103,7_Enh;E107,7_Enh;E118,7_Enh;E122,7_Enh;E124,7_Enh	E001,22_PromP;E002,22_PromP;E005,18_EnhAc;E014,22_PromP;E015,22_PromP;E016,22_PromP;E018,22_PromP;E019,22_PromP;E020,22_PromP;E023,22_PromP;E025,22_PromP;E029,16_EnhW1;E030,16_EnhW1;E031,16_EnhW1;E032,16_EnhW1;E033,17_EnhW2;E035,16_EnhW1;E036,16_EnhW1;E040,22_PromP;E044,22_PromP;E045,22_PromP;E046,23_PromBiv;E047,22_PromP;E050,16_EnhW1;E051,2_PromU;E055,22_PromP;E061,22_PromP;E062,22_PromP;E063,1…	E001,H3K4me3_Pro;E002,H3K4me3_Pro;E003,H3K4me3_Pro;E005,H3K4me3_Pro;E014,H3K4me3_Pro;E015,H3K4me3_Pro;E016,H3K4me3_Pro;E018,H3K4me3_Pro;E019,H3K4me3_Pro;E023,H3K4me3_Pro;E024,H3K4me3_Pro;E025,H3K4me3_Pro;E027,H3K4me3_Pro;E031,H3K4me3_Pro;E032,H3K4me3_Pro;E035,H3K4me3_Pro;E036,H3K4me3_Pro;E043,H3K4me3_Pro;E046,H3K4me3_Pro;E047,H3K4me3_Pro;E050,H3K4me3_Pro;E051,H3K4me3_Pro;E053,H3K4me3_Pro;E063,H3K…	E006;E059;E097	0	GTEx2015_v6,Adipose_Subcutaneous,IGHMBP2,3.90894604481075e-37;GTEx2015_v6,Adipose_Subcutaneous,MRPL21,1.41111300067555e-35;GTEx2015_v6,Adipose_Subcutaneous,RP11-554A11.4,2.02496821750527e-07;GTEx2015_v6,Adipose_Subcutaneous,RP11-554A11.6,1.32909619145949e-07;GTEx2015_v6,Adipose_Subcutaneous,RP11-757G1.6,2.39276457121565e-10;GTEx2015_v6,Adipose_Visceral_Omentum,IGHMBP2,3.77365357558773e-22;GTEx201…	0	0	ZBTB7A_disc1	ENSG00000110090.7	CPT1A	5	11833	NM_001876	CPT1A	5	14312	0	rs619727
11	68623978	0.98	0.99	0	rs7107620	C	T	0.12	0.19	0.22	0.3	0	0	E066,7_Enh;E077,7_Enh;E078,7_Enh;E084,7_Enh;E085,7_Enh;E090,12_EnhBiv;E091,7_Enh;E101,7_Enh;E107,7_Enh;E118,7_Enh	E005,18_EnhAc;E063,17_EnhW2;E066,17_EnhW2;E077,17_EnhW2;E078,17_EnhW2;E080,18_EnhAc;E084,15_EnhAF;E085,15_EnhAF;E089,18_EnhAc;E090,18_EnhAc;E091,17_EnhW2;E092,18_EnhAc;E099,18_EnhAc;E101,17_EnhW2;E102,17_EnhW2;E103,17_EnhW2;E109,17_EnhW2;E110,17_EnhW2;E113,17_EnhW2;E118,18_EnhAc	E001,H3K4me3_Pro;E002,H3K4me3_Pro;E005,H3K4me3_Pro;E014,H3K4me3_Pro;E018,H3K4me3_Pro;E019,H3K4me3_Pro;E027,H3K4me3_Pro;E043,H3K4me3_Pro;E050,H3K4me3_Pro;E051,H3K4me3_Pro;E063,H3K4me3_Pro;E066,H3K4me3_Pro;E071,H3K4me3_Pro;E074,H3K4me3_Pro;E077,H3K4me3_Pro;E079,H3K4me3_Pro;E091,H3K4me3_Pro;E093,H3K4me3_Pro;E097,H3K4me3_Pro;E101,H3K4me3_Pro;E102,H3K4me3_Pro;E103,H3K4me3_Pro;E110,H3K4me3_Pro;E111,H3K…		0	GTEx2015_v6,Adipose_Subcutaneous,IGHMBP2,8.40140057328736e-35;GTEx2015_v6,Adipose_Subcutaneous,MRPL21,8.62539292980982e-37;GTEx2015_v6,Adipose_Subcutaneous,RP11-554A11.4,1.49535397823449e-07;GTEx2015_v6,Adipose_Subcutaneous,RP11-554A11.6,1.26232880494191e-07;GTEx2015_v6,Adipose_Subcutaneous,RP11-757G1.6,5.99473199038682e-11;GTEx2015_v6,Adipose_Visceral_Omentum,IGHMBP2,2.02428233615731e-23;GTEx201…	0	0	CACD_2;TCF12_disc1;ZEB1_disc1	ENSG00000110090.7	CPT1A	5	12099	NM_001876	CPT1A	5	14578	0	rs619727
11	68624118	0.99	0.99	0	rs608810	G	C	0.12	0.2	0.22	0.3	0	0	E066,7_Enh;E077,7_Enh;E078,7_Enh;E084,7_Enh;E085,7_Enh;E091,7_Enh;E101,7_Enh;E102,7_Enh;E107,7_Enh;E117,7_Enh;E118,7_Enh	E001,19_DNase;E005,18_EnhAc;E063,17_EnhW2;E066,17_EnhW2;E075,17_EnhW2;E077,15_EnhAF;E078,17_EnhW2;E080,18_EnhAc;E084,15_EnhAF;E085,15_EnhAF;E089,18_EnhAc;E090,18_EnhAc;E091,17_EnhW2;E092,18_EnhAc;E099,18_EnhAc;E101,17_EnhW2;E102,15_EnhAF;E103,17_EnhW2;E109,17_EnhW2;E110,17_EnhW2;E113,17_EnhW2;E118,14_EnhA2	E001,H3K4me1_Enh;E005,H3K4me1_Enh;E006,H3K4me1_Enh;E015,H3K4me1_Enh;E016,H3K4me1_Enh;E017,H3K4me1_Enh;E022,H3K4me1_Enh;E024,H3K4me1_Enh;E025,H3K4me1_Enh;E028,H3K4me1_Enh;E035,H3K4me1_Enh;E036,H3K4me1_Enh;E042,H3K4me1_Enh;E044,H3K4me1_Enh;E045,H3K4me1_Enh;E046,H3K4me1_Enh;E051,H3K4me1_Enh;E055,H3K4me1_Enh;E056,H3K4me1_Enh;E059,H3K4me1_Enh;E063,H3K4me1_Enh;E066,H3K4me1_Enh;E068,H3K4me1_Enh;E071,H3K…	E003;E021	0	GTEx2015_v6,Adipose_Subcutaneous,IGHMBP2,1.61689885226159e-38;GTEx2015_v6,Adipose_Subcutaneous,MRPL21,1.1891842128668e-39;GTEx2015_v6,Adipose_Subcutaneous,RP11-554A11.4,6.6708564738587e-08;GTEx2015_v6,Adipose_Subcutaneous,RP11-554A11.6,1.17675371892883e-07;GTEx2015_v6,Adipose_Subcutaneous,RP11-757G1.6,2.32538730396753e-11;GTEx2015_v6,Adipose_Visceral_Omentum,IGHMBP2,1.13990650618221e-24;GTEx2015_…	0	0	NERF1a	ENSG00000110090.7	CPT1A	5	12239	NM_001876	CPT1A	5	14718	0	rs619727
11	68624483	0.99	0.99	0	rs664229	C	G	0.15	0.2	0.22	0.3	0	0	E017,7_Enh;E058,7_Enh;E066,7_Enh;E075,7_Enh;E077,7_Enh;E078,7_Enh;E084,7_Enh;E085,7_Enh;E091,7_Enh;E101,7_Enh;E102,7_Enh;E107,7_Enh;E110,7_Enh;E114,7_Enh;E117,7_Enh;E118,2_TssAFlnk	E001,19_DNase;E005,18_EnhAc;E022,19_DNase;E063,17_EnhW2;E066,14_EnhA2;E075,15_EnhAF;E077,15_EnhAF;E078,15_EnhAF;E079,17_EnhW2;E080,18_EnhAc;E084,13_EnhA1;E085,13_EnhA1;E088,17_EnhW2;E089,18_EnhAc;E090,15_EnhAF;E091,15_EnhAF;E092,15_EnhAF;E099,18_EnhAc;E101,14_EnhA2;E102,14_EnhA2;E103,17_EnhW2;E106,15_EnhAF;E109,15_EnhAF;E110,15_EnhAF;E114,15_EnhAF;E117,14_EnhA2;E118,14_EnhA2	E001,H3K4me1_Enh;E005,H3K4me1_Enh;E006,H3K4me1_Enh;E015,H3K4me1_Enh;E016,H3K4me1_Enh;E017,H3K4me1_Enh;E022,H3K4me1_Enh;E025,H3K4me1_Enh;E028,H3K4me1_Enh;E044,H3K4me1_Enh;E045,H3K4me1_Enh;E046,H3K4me1_Enh;E051,H3K4me1_Enh;E055,H3K4me1_Enh;E056,H3K4me1_Enh;E057,H3K4me1_Enh;E058,H3K4me1_Enh;E059,H3K4me1_Enh;E063,H3K4me1_Enh;E066,H3K4me1_Enh;E068,H3K4me1_Enh;E071,H3K4me1_Enh;E075,H3K4me1_Enh;E076,H3K…	E091;E093	0	GTEx2015_v6,Adipose_Subcutaneous,IGHMBP2,1.16545729306232e-38;GTEx2015_v6,Adipose_Subcutaneous,MRPL21,2.0292714966175e-40;GTEx2015_v6,Adipose_Subcutaneous,RP11-554A11.4,5.35876571864142e-08;GTEx2015_v6,Adipose_Subcutaneous,RP11-554A11.6,9.23928961146472e-08;GTEx2015_v6,Adipose_Subcutaneous,RP11-757G1.6,3.36478502009048e-11;GTEx2015_v6,Adipose_Visceral_Omentum,IGHMBP2,1.13990650618221e-24;GTEx2015…	0	0	NF-E2_disc3	ENSG00000110090.7	CPT1A	5	12604	NM_001876	CPT1A	5	15083	0	rs619727
11	68625286	0.99	0.99	0	rs552517	T	G	0.15	0.2	0.22	0.3	0	0	E017,7_Enh;E025,7_Enh;E055,7_Enh;E063,7_Enh;E066,7_Enh;E075,7_Enh;E076,7_Enh;E077,7_Enh;E080,7_Enh;E083,7_Enh;E084,7_Enh;E085,7_Enh;E091,7_Enh;E101,7_Enh;E102,7_Enh;E107,7_Enh;E110,7_Enh;E114,2_TssAFlnk;E117,7_Enh;E118,2_TssAFlnk;E123,7_Enh;E127,7_Enh	E005,18_EnhAc;E006,19_DNase;E013,19_DNase;E017,19_DNase;E023,19_DNase;E025,19_DNase;E026,19_DNase;E027,19_DNase;E028,19_DNase;E029,19_DNase;E049,19_DNase;E052,19_DNase;E055,19_DNase;E056,17_EnhW2;E057,17_EnhW2;E058,19_DNase;E059,19_DNase;E061,19_DNase;E062,18_EnhAc;E063,18_EnhAc;E065,19_DNase;E066,13_EnhA1;E068,19_DNase;E069,19_DNase;E071,19_DNase;E072,19_DNase;E073,19_DNase;E074,19_DNase;E075,15…	E001,H3K4me1_Enh;E005,H3K4me1_Enh;E006,H3K4me1_Enh;E017,H3K4me1_Enh;E025,H3K4me1_Enh;E028,H3K4me1_Enh;E044,H3K4me1_Enh;E055,H3K4me1_Enh;E056,H3K4me1_Enh;E058,H3K4me1_Enh;E063,H3K4me1_Enh;E066,H3K4me1_Enh;E075,H3K4me1_Enh;E076,H3K4me1_Enh;E077,H3K4me1_Enh;E078,H3K4me1_Enh;E079,H3K4me1_Enh;E080,H3K4me1_Enh;E083,H3K4me1_Enh;E084,H3K4me1_Enh;E085,H3K4me1_Enh;E087,H3K4me1_Enh;E089,H3K4me1_Enh;E090,H3K…	E006;E017;E057;E084;E085;E091;E109;E117;E118;E119;E121	A549,GR,HudsonAlpha,DEX_100nM;A549,GR,HudsonAlpha,DEX_50nM;HeLa-S3,E2F6,UCD,None;HeLa-S3,MAX,Stanford,None;HeLa-S3,STAT1,Stanford,IFNg30;HepG2,FOSL2,HudsonAlpha,None;HepG2,FOXA1,HudsonAlpha,None;HepG2,FOXA1,HudsonAlpha,None;HepG2,FOXA2,HudsonAlpha,None;HepG2,HNF4A,Stanford,forskolin;HepG2,JUND,HudsonAlpha,None;HepG2,JUND,Stanford,None;HepG2,MAFF,Stanford,None;HepG2,MAFK,Stanford,None;HepG2,MAFK,S…	GTEx2015_v6,Adipose_Subcutaneous,IGHMBP2,8.2245968266621e-38;GTEx2015_v6,Adipose_Subcutaneous,MRGPRF,1.79262054807554e-05;GTEx2015_v6,Adipose_Subcutaneous,MRPL21,1.7006824812703e-38;GTEx2015_v6,Adipose_Subcutaneous,RP11-554A11.4,4.71330248771164e-08;GTEx2015_v6,Adipose_Subcutaneous,RP11-554A11.6,9.18756427242657e-08;GTEx2015_v6,Adipose_Subcutaneous,RP11-757G1.6,8.84546935875192e-12;GTEx2015_v6,Ad…	0	0	Zfp410	ENSG00000250508.1	RP11-757G1.6	5	12845	NM_001876	CPT1A	5	15886	0	rs619727
11	68625809	0.99	1	0	rs578791	C	T	0.15	0.2	0.22	0.3	0	0	E066,7_Enh;E084,7_Enh;E085,7_Enh;E091,7_Enh;E117,7_Enh;E118,7_Enh	E066,13_EnhA1;E075,17_EnhW2;E077,15_EnhAF;E084,13_EnhA1;E085,13_EnhA1;E091,15_EnhAF;E092,17_EnhW2;E099,18_EnhAc;E101,17_EnhW2;E102,15_EnhAF;E109,17_EnhW2;E110,17_EnhW2;E117,18_EnhAc;E118,14_EnhA2	E043,H3K4me3_Pro;E050,H3K4me3_Pro;E066,H3K4me3_Pro;E101,H3K4me3_Pro;E102,H3K4me3_Pro;E103,H3K4me3_Pro;E110,H3K4me3_Pro;E118,H3K4me3_Pro;E050,H3K27ac_Enh;E066,H3K27ac_Enh;E075,H3K27ac_Enh;E076,H3K27ac_Enh;E084,H3K27ac_Enh;E085,H3K27ac_Enh;E091,H3K27ac_Enh;E092,H3K27ac_Enh;E096,H3K27ac_Enh;E101,H3K27ac_Enh;E102,H3K27ac_Enh;E103,H3K27ac_Enh;E105,H3K27ac_Enh;E106,H3K27ac_Enh;E108,H3K27ac_Enh;E109,H3K…	E050	0	GTEx2015_v6,Adipose_Subcutaneous,IGHMBP2,9.23818686208094e-38;GTEx2015_v6,Adipose_Subcutaneous,MRPL21,2.28093952265005e-38;GTEx2015_v6,Adipose_Subcutaneous,RP11-554A11.4,4.55514868500866e-08;GTEx2015_v6,Adipose_Subcutaneous,RP11-554A11.6,8.99431506346213e-08;GTEx2015_v6,Adipose_Subcutaneous,RP11-757G1.6,8.79255053346978e-12;GTEx2015_v6,Adipose_Visceral_Omentum,IGHMBP2,9.69947134485601e-25;GTEx201…	0	0	COMP1;Nanog_disc1	ENSG00000250508.1	RP11-757G1.6	5	12322	NM_001876	CPT1A	5	16409	0	rs619727
11	68625875	0.99	1	0	rs647661	T	C	0.15	0.2	0.22	0.3	0	0	E066,7_Enh;E084,7_Enh;E085,7_Enh;E091,7_Enh;E117,7_Enh;E118,7_Enh	E066,13_EnhA1;E075,17_EnhW2;E077,15_EnhAF;E084,13_EnhA1;E085,13_EnhA1;E091,15_EnhAF;E092,17_EnhW2;E099,18_EnhAc;E101,17_EnhW2;E102,15_EnhAF;E109,17_EnhW2;E110,17_EnhW2;E117,18_EnhAc;E118,14_EnhA2	E043,H3K4me3_Pro;E050,H3K4me3_Pro;E066,H3K4me3_Pro;E118,H3K4me3_Pro;E055,H3K4me1_Enh;E056,H3K4me1_Enh;E066,H3K4me1_Enh;E075,H3K4me1_Enh;E076,H3K4me1_Enh;E077,H3K4me1_Enh;E084,H3K4me1_Enh;E085,H3K4me1_Enh;E089,H3K4me1_Enh;E091,H3K4me1_Enh;E092,H3K4me1_Enh;E097,H3K4me1_Enh;E101,H3K4me1_Enh;E102,H3K4me1_Enh;E104,H3K4me1_Enh;E106,H3K4me1_Enh;E109,H3K4me1_Enh;E114,H3K4me1_Enh;E117,H3K4me1_Enh;E118,H3K…		0	GTEx2015_v6,Adipose_Subcutaneous,IGHMBP2,8.22089910249208e-38;GTEx2015_v6,Adipose_Subcutaneous,MRGPRF,1.79015492268159e-05;GTEx2015_v6,Adipose_Subcutaneous,MRPL21,1.70112777538074e-38;GTEx2015_v6,Adipose_Subcutaneous,RP11-554A11.4,4.71680624061761e-08;GTEx2015_v6,Adipose_Subcutaneous,RP11-554A11.6,9.17421941171837e-08;GTEx2015_v6,Adipose_Subcutaneous,RP11-757G1.6,8.79891029426033e-12;GTEx2015_v6,…	0	0	En-1_2;Maf_known2;Rad21_disc10;SMC3_disc3	ENSG00000250508.1	RP11-757G1.6	5	12256	NM_001876	CPT1A	5	16475	0	rs619727
11	68626294	0.99	1	0	rs635529	C	T	0.03	0.19	0.22	0.3	0	0	E085,7_Enh		E063,H3K9ac_Pro;E066,H3K9ac_Pro;E102,H3K9ac_Pro;E124,H3K9ac_Pro;E066,H3K27ac_Enh;E076,H3K27ac_Enh;E084,H3K27ac_Enh;E085,H3K27ac_Enh;E091,H3K27ac_Enh;E101,H3K27ac_Enh;E103,H3K27ac_Enh;E105,H3K27ac_Enh;E108,H3K27ac_Enh;E066,H3K4me1_Enh;E077,H3K4me1_Enh;E084,H3K4me1_Enh;E085,H3K4me1_Enh;E101,H3K4me1_Enh;E102,H3K4me1_Enh;E117,H3K4me1_Enh;E118,H3K4me1_Enh		0	GTEx2015_v6,Adipose_Subcutaneous,IGHMBP2,7.15337586781249e-39;GTEx2015_v6,Adipose_Subcutaneous,MRGPRF,1.41411103033702e-05;GTEx2015_v6,Adipose_Subcutaneous,MRPL21,1.56774250929171e-41;GTEx2015_v6,Adipose_Subcutaneous,RP11-554A11.4,1.45067881949928e-08;GTEx2015_v6,Adipose_Subcutaneous,RP11-554A11.6,2.9011168214862e-08;GTEx2015_v6,Adipose_Subcutaneous,RP11-757G1.6,1.27770808773095e-11;GTEx2015_v6,A…	0	0	Duxl;Gfi1_3;Gfi1b;ZID	ENSG00000250508.1	RP11-757G1.6	5	11837	NM_001876	CPT1A	5	16894	0	rs619727
11	68626405	0.99	1	0	rs655816	A	G	0.18	0.2	0.22	0.3	0	0	E085,7_Enh		E063,H3K9ac_Pro;E066,H3K9ac_Pro;E102,H3K9ac_Pro;E124,H3K9ac_Pro;E066,H3K27ac_Enh;E076,H3K27ac_Enh;E084,H3K27ac_Enh;E091,H3K27ac_Enh;E101,H3K27ac_Enh;E103,H3K27ac_Enh;E105,H3K27ac_Enh;E108,H3K27ac_Enh;E066,H3K4me1_Enh;E084,H3K4me1_Enh;E085,H3K4me1_Enh;E101,H3K4me1_Enh;E102,H3K4me1_Enh;E117,H3K4me1_Enh;E118,H3K4me1_Enh		0	GTEx2015_v6,Adipose_Subcutaneous,IGHMBP2,2.31324604619442e-38;GTEx2015_v6,Adipose_Subcutaneous,MRPL21,5.29212277146552e-42;GTEx2015_v6,Adipose_Subcutaneous,RP11-554A11.4,1.0713902595065e-08;GTEx2015_v6,Adipose_Subcutaneous,RP11-554A11.6,2.22994605037743e-08;GTEx2015_v6,Adipose_Subcutaneous,RP11-757G1.6,4.83328605196994e-11;GTEx2015_v6,Adipose_Visceral_Omentum,IGHMBP2,4.18499843378276e-24;GTEx2015…	0	0	Dbx1;Duxl	ENSG00000250508.1	RP11-757G1.6	5	11726	NM_001876	CPT1A	5	17005	0	rs619727
11	68626639	0.99	1	0	rs497149	A	T	0.18	0.2	0.22	0.3	0	0	E081,10_TssBiv		E011,H3K4me3_Pro;E063,H3K9ac_Pro;E066,H3K9ac_Pro;E102,H3K9ac_Pro;E124,H3K9ac_Pro;E066,H3K27ac_Enh;E076,H3K27ac_Enh;E091,H3K27ac_Enh;E101,H3K27ac_Enh;E066,H3K4me1_Enh;E084,H3K4me1_Enh;E085,H3K4me1_Enh;E101,H3K4me1_Enh;E102,H3K4me1_Enh;E117,H3K4me1_Enh		0	GTEx2015_v6,Adipose_Subcutaneous,IGHMBP2,4.9536573638091e-39;GTEx2015_v6,Adipose_Subcutaneous,MRPL21,1.39045243748299e-42;GTEx2015_v6,Adipose_Subcutaneous,RP11-554A11.4,8.65674419212887e-09;GTEx2015_v6,Adipose_Subcutaneous,RP11-554A11.6,2.24881011147419e-08;GTEx2015_v6,Adipose_Subcutaneous,RP11-757G1.6,2.99856154099184e-11;GTEx2015_v6,Adipose_Visceral_Omentum,IGHMBP2,4.84313869545778e-25;GTEx2015…	0	17873874,Gene expression of MRPL21 in CEU-CHB-JPT lymphoblastoid cell lines,2.06395E-18;22685416,Gene expression of MRPL21 (probeID ILMN_1744835) in cerebellum in Alzheimer's disease cases and controls,1.8E-33;22685416,Gene expression of MRPL21 (probeID ILMN_1744835) in temporal cortex in Alzheimer's disease cases and controls,4.863E-21;22685416,Gene expression of MRPL21 (probeID ILMN_2348050) in…	0	ENSG00000250508.1	RP11-757G1.6	5	11492	NM_001876	CPT1A	5	17239	0	rs619727
11	68627535	1	1	1	rs619727	T	C	0.23	0.21	0.23	0.3	0	0			E011,H3K4me3_Pro;E066,H3K9ac_Pro;E085,H3K4me1_Enh;E091,H3K27ac_Enh		0	GTEx2015_v6,Adipose_Subcutaneous,IGHMBP2,1.07329050887364e-40;GTEx2015_v6,Adipose_Subcutaneous,MRPL21,2.55194560087732e-41;GTEx2015_v6,Adipose_Subcutaneous,RP11-554A11.4,3.6268745425686e-08;GTEx2015_v6,Adipose_Subcutaneous,RP11-554A11.6,2.6833180596225e-07;GTEx2015_v6,Adipose_Subcutaneous,RP11-757G1.6,2.3485111133531e-12;GTEx2015_v6,Adipose_Visceral_Omentum,IGHMBP2,8.5099312798724e-28;GTEx2015_v6…	0	20502693,Gene expression of IGHMBP2 in peripheral blood monocytes,1.06E-40;20502693,Gene expression of MRPL21 in peripheral blood monocytes,7.26E-100;23474282,Gene expression of IGHMBP2 in normal prepouch ileum,5.53118E-12;23474282,Gene expression of MRPL21 in normal prepouch ileum,2.27189E-17	Hoxa9;Hoxb9;Smad3_2;Smad_1;TATA_known5	ENSG00000250508.1	RP11-757G1.6	5	10596	NM_001876	CPT1A	5	18135	0	rs619727
11	68628298	0.99	1	0	rs146713622	C	A	0.12	0.2	0.23	0.3	0	0			E011,H3K4me3_Pro	E091	0	GTEx2015_v6,Adipose_Subcutaneous,IGHMBP2,4.60509139003492e-40;GTEx2015_v6,Adipose_Subcutaneous,MRPL21,2.81363059387855e-41;GTEx2015_v6,Adipose_Subcutaneous,RP11-554A11.4,4.14412135677911e-08;GTEx2015_v6,Adipose_Subcutaneous,RP11-554A11.6,1.33997708250272e-07;GTEx2015_v6,Adipose_Subcutaneous,RP11-757G1.6,1.26421439001802e-12;GTEx2015_v6,Adipose_Visceral_Omentum,IGHMBP2,4.2346293033126e-27;GTEx2015…	0	0	0	ENSG00000250508.1	RP11-757G1.6	5	9833	NM_001876	CPT1A	5	18898	0	rs619727
11	68629929	0.95	0.98	0	rs604524	G	A	0.24	0.2	0.23	0.3	0	0	E018,7_Enh;E084,7_Enh;E085,7_Enh;E091,7_Enh;E118,7_Enh;E123,7_Enh	E084,18_EnhAc;E085,17_EnhW2;E118,18_EnhAc	E018,H3K4me1_Enh;E077,H3K4me1_Enh;E084,H3K4me1_Enh;E085,H3K4me1_Enh;E091,H3K4me1_Enh;E109,H3K4me1_Enh;E118,H3K4me1_Enh;E123,H3K4me1_Enh;E084,H3K27ac_Enh;E085,H3K27ac_Enh;E091,H3K27ac_Enh	E085;E091;E109	0	GTEx2015_v6,Adipose_Subcutaneous,IGHMBP2,7.64155061712402e-41;GTEx2015_v6,Adipose_Subcutaneous,MRPL21,9.5304227187679e-45;GTEx2015_v6,Adipose_Subcutaneous,RP11-554A11.4,7.20228286668635e-09;GTEx2015_v6,Adipose_Subcutaneous,RP11-554A11.6,1.29012562319879e-08;GTEx2015_v6,Adipose_Subcutaneous,RP11-757G1.6,1.17468835547491e-12;GTEx2015_v6,Adipose_Visceral_Omentum,IGHMBP2,3.0589239790387e-26;GTEx2015_…	0	17873874,Gene expression of MRPL21 in CEU-CHB-JPT lymphoblastoid cell lines,1.08643E-22;19222302,Gene expression of IGHMBP2 [transcript ID 3337835] in peripheral blood mononuclear cells,4.51E-10;20833654,Gene expression of IGHMBP2 in CD4+ lymphocytes,1.02E-05;20833654,Gene expression of MRPL21 in CD4+ lymphocytes,5.62E-07;21283786,Gene expression of MRGPRF [probe ILMN_517] in osteoblasts treated …	THAP1_disc1;YY1_disc2	ENSG00000250508.1	RP11-757G1.6	5	8202	NM_001876	CPT1A	5	20529	0	rs619727
11	68630282	0.95	0.98	0	rs584108	T	A	0.12	0.2	0.23	0.3	0	0	E077,7_Enh;E084,7_Enh;E085,7_Enh;E091,7_Enh;E109,7_Enh;E118,7_Enh	E084,15_EnhAF;E085,17_EnhW2;E118,18_EnhAc	E077,H3K4me1_Enh;E084,H3K4me1_Enh;E085,H3K4me1_Enh;E091,H3K4me1_Enh;E109,H3K4me1_Enh;E113,H3K4me1_Enh;E118,H3K4me1_Enh;E123,H3K4me1_Enh;E084,H3K27ac_Enh;E085,H3K27ac_Enh;E091,H3K27ac_Enh	E091	0	GTEx2015_v6,Adipose_Subcutaneous,IGHMBP2,2.56310246456147e-40;GTEx2015_v6,Adipose_Subcutaneous,MRPL21,4.58877653277875e-42;GTEx2015_v6,Adipose_Subcutaneous,RP11-554A11.4,5.26153507280104e-08;GTEx2015_v6,Adipose_Subcutaneous,RP11-554A11.6,8.54447479948369e-08;GTEx2015_v6,Adipose_Subcutaneous,RP11-757G1.6,2.89937146890712e-13;GTEx2015_v6,Adipose_Visceral_Omentum,IGHMBP2,4.21440247467091e-27;GTEx201…	0	17873874,Gene expression of MRPL21 in CEU-CHB-JPT lymphoblastoid cell lines,4.30824E-20;19361613,Gene expression of MRPL21 probe [GI_31652223-A] in brain cortex with no Alzheimer's interaction,2.45E-34;22685416,Gene expression of MRPL21 (probeID ILMN_1744835) in cerebellum in Alzheimer's disease cases and controls,6.467E-34;22685416,Gene expression of MRPL21 (probeID ILMN_1744835) in temporal cor…	Evi-1_2;Evi-1_3;GATA_disc1;GATA_known1;GATA_known10;GATA_known2;GATA_known4;GATA_known6	ENSG00000250508.1	RP11-757G1.6	5	7849	NM_001876	CPT1A	5	20882	0	rs619727
11	68630874	0.95	0.98	0	rs596874	T	C	0.24	0.2	0.23	0.3	0	0	E091,7_Enh;E118,7_Enh		E065,H3K27ac_Enh;E091,H3K27ac_Enh;E084,H3K4me1_Enh;E085,H3K4me1_Enh;E091,H3K4me1_Enh;E118,H3K4me1_Enh;E123,H3K4me1_Enh		0	GTEx2015_v6,Adipose_Subcutaneous,IGHMBP2,6.03010145473546e-42;GTEx2015_v6,Adipose_Subcutaneous,MRGPRF,1.56125703499739e-05;GTEx2015_v6,Adipose_Subcutaneous,MRPL21,1.22667255584165e-45;GTEx2015_v6,Adipose_Subcutaneous,RP11-554A11.4,5.43964565710716e-08;GTEx2015_v6,Adipose_Subcutaneous,RP11-554A11.6,1.26885512196851e-08;GTEx2015_v6,Adipose_Subcutaneous,RP11-757G1.6,2.77278235021577e-12;GTEx2015_v6,…	0	17873874,Gene expression of MRPL21 in CEU-CHB-JPT lymphoblastoid cell lines,4.57826E-22;19361613,Gene expression of MRPL21 probe [GI_31652223-A] in brain cortex with no Alzheimer's interaction,5.68E-34;22685416,Gene expression of MRPL21 (probeID ILMN_1744835) in cerebellum in Alzheimer's disease cases and controls,4.785E-33;22685416,Gene expression of MRPL21 (probeID ILMN_1744835) in temporal cor…	E2F_known2	ENSG00000250508.1	RP11-757G1.6	5	7257	NM_001876	CPT1A	5	21474	0	rs619727
11	68631240	0.95	0.98	0	rs501799	G	T	0.24	0.2	0.23	0.3	0	0	E118,12_EnhBiv		E065,H3K27ac_Enh;E091,H3K27ac_Enh;E096,H3K27ac_Enh;E098,H3K27ac_Enh;E091,H3K4me1_Enh;E118,H3K4me1_Enh	E006;E057;E091	0	GTEx2015_v6,Adipose_Subcutaneous,IGHMBP2,7.64155061712402e-41;GTEx2015_v6,Adipose_Subcutaneous,MRPL21,9.5304227187679e-45;GTEx2015_v6,Adipose_Subcutaneous,RP11-554A11.4,7.20228286668635e-09;GTEx2015_v6,Adipose_Subcutaneous,RP11-554A11.6,1.29012562319879e-08;GTEx2015_v6,Adipose_Subcutaneous,RP11-757G1.6,1.17468835547491e-12;GTEx2015_v6,Adipose_Visceral_Omentum,IGHMBP2,3.0589239790387e-26;GTEx2015_…	0	17873874,Gene expression of MRPL21 in CEU-CHB-JPT lymphoblastoid cell lines,4.57826E-22;19361613,Gene expression of MRPL21 probe [GI_31652223-A] in brain cortex with no Alzheimer's interaction,1.52E-35;20502693,Gene expression of IGHMBP2 in peripheral blood monocytes,1.40E-40;20502693,Gene expression of MRPL21 in peripheral blood monocytes,1.11E-100;22685416,Gene expression of MRPL21 (probeID ILM…	0	ENSG00000250508.1	RP11-757G1.6	5	6891	NM_001876	CPT1A	5	21840	0	rs619727
11	68631704	0.95	0.98	0	rs611046	T	C	0.24	0.2	0.23	0.3	0	0			E005,H3K4me3_Pro;E065,H3K27ac_Enh;E091,H3K27ac_Enh;E096,H3K27ac_Enh;E098,H3K27ac_Enh;E091,H3K4me1_Enh		0	GTEx2015_v6,Adipose_Subcutaneous,IGHMBP2,7.03217529058337e-41;GTEx2015_v6,Adipose_Subcutaneous,MRPL21,7.45622006281552e-45;GTEx2015_v6,Adipose_Subcutaneous,RP11-554A11.4,7.04809703083848e-09;GTEx2015_v6,Adipose_Subcutaneous,RP11-554A11.6,1.30979499862933e-08;GTEx2015_v6,Adipose_Subcutaneous,RP11-757G1.6,1.19055012848423e-12;GTEx2015_v6,Adipose_Visceral_Omentum,IGHMBP2,2.9509195346145e-26;GTEx2015…	0	20502693,Gene expression of IGHMBP2 in peripheral blood monocytes,1.07E-40;20502693,Gene expression of MRPL21 in peripheral blood monocytes,1.40E-99	GR_disc6;LXR_3;Pax-4_3	ENSG00000250508.1	RP11-757G1.6	5	6427	NM_001876	CPT1A	5	22304	0	rs619727
11	68632225	0.95	0.98	0	rs7928157	T	C	0.24	0.2	0.23	0.3	0	0			E022,H3K4me1_Enh		0	GTEx2015_v6,Adipose_Subcutaneous,IGHMBP2,1.73245242449384e-37;GTEx2015_v6,Adipose_Subcutaneous,MRPL21,2.2783533934904e-42;GTEx2015_v6,Adipose_Subcutaneous,RP11-554A11.4,1.27620222481306e-08;GTEx2015_v6,Adipose_Subcutaneous,RP11-554A11.6,1.28250497979067e-08;GTEx2015_v6,Adipose_Subcutaneous,RP11-757G1.6,2.24083546499144e-12;GTEx2015_v6,Adipose_Visceral_Omentum,IGHMBP2,7.19498927252603e-25;GTEx2015…	0	0	Spz1_2;ZBTB33_disc4	ENSG00000250508.1	RP11-757G1.6	5	5906	NM_001876	CPT1A	5	22825	0	rs619727
11	68633358	0.94	0.97	0	rs72945243	T	C	0.24	0.19	0.23	0.3	0	0	E014,7_Enh;E015,7_Enh		E007,H3K9ac_Pro;E027,H3K9ac_Pro;E083,H3K9ac_Pro;E015,H3K4me1_Enh;E018,H3K4me1_Enh;E024,H3K4me1_Enh;E089,H3K4me1_Enh;E113,H3K4me1_Enh;E027,H3K4me3_Pro;E094,H3K4me3_Pro;E113,H3K4me3_Pro		0	GTEx2015_v6,Adipose_Subcutaneous,IGHMBP2,3.78692446156456e-41;GTEx2015_v6,Adipose_Subcutaneous,MRPL21,2.88990039572691e-46;GTEx2015_v6,Adipose_Subcutaneous,RP11-554A11.4,5.60285601561327e-09;GTEx2015_v6,Adipose_Subcutaneous,RP11-554A11.6,1.96837031415346e-08;GTEx2015_v6,Adipose_Subcutaneous,RP11-757G1.6,1.5954143034039e-12;GTEx2015_v6,Adipose_Visceral_Omentum,IGHMBP2,2.61931024309319e-26;GTEx2015…	0	0	EWSR1-FLI1;GR_disc6;Pbx3_disc2;RXRA_known6;SP1_known2;STAT_disc7;Sp4;TFII-I;Znf143_known1	ENSG00000250508.1	RP11-757G1.6	5	4773	NM_001876	CPT1A	5	23958	0	rs619727
11	68633826	0.87	0.95	0	rs144010769	G	A	0.25	0.23	0.24	0.29	0	0			E006,H3K9ac_Pro;E083,H3K9ac_Pro;E015,H3K4me1_Enh;E018,H3K4me1_Enh;E089,H3K4me1_Enh;E027,H3K4me3_Pro;E113,H3K4me3_Pro	E021	0	GTEx2015_v6,Adipose_Subcutaneous,IGHMBP2,8.84403461424947e-38;GTEx2015_v6,Adipose_Subcutaneous,MRPL21,1.32914936614963e-44;GTEx2015_v6,Adipose_Subcutaneous,RP11-554A11.4,6.50440609243198e-09;GTEx2015_v6,Adipose_Subcutaneous,RP11-554A11.6,4.85625606768349e-07;GTEx2015_v6,Adipose_Subcutaneous,RP11-757G1.6,2.86740851420934e-12;GTEx2015_v6,Adipose_Visceral_Omentum,IGHMBP2,3.98801292373135e-25;GTEx201…	0	0	HNF4_known4	ENSG00000250508.1	RP11-757G1.6	5	4305	NM_001876	CPT1A	5	24426	0	rs619727
11	68634722	0.92	0.96	0	rs557625	G	A	0.24	0.2	0.23	0.3	0	0	E015,7_Enh;E018,7_Enh;E080,7_Enh;E097,7_Enh;E107,7_Enh	E008,17_EnhW2;E080,16_EnhW1;E091,17_EnhW2;E092,17_EnhW2;E108,17_EnhW2	E002,H3K4me1_Enh;E006,H3K4me1_Enh;E012,H3K4me1_Enh;E014,H3K4me1_Enh;E015,H3K4me1_Enh;E016,H3K4me1_Enh;E018,H3K4me1_Enh;E022,H3K4me1_Enh;E056,H3K4me1_Enh;E080,H3K4me1_Enh;E089,H3K4me1_Enh;E092,H3K4me1_Enh;E097,H3K4me1_Enh;E105,H3K4me1_Enh;E107,H3K4me1_Enh;E113,H3K4me1_Enh;E007,H3K9ac_Pro;E069,H3K9ac_Pro;E077,H3K9ac_Pro;E083,H3K9ac_Pro;E055,H3K4me3_Pro;E098,H3K4me3_Pro;E110,H3K4me3_Pro;E113,H3K4me3…	E120;E121;E126	0	GTEx2015_v6,Adipose_Subcutaneous,IGHMBP2,3.5405093111031e-41;GTEx2015_v6,Adipose_Subcutaneous,MRPL21,1.64767412947387e-46;GTEx2015_v6,Adipose_Subcutaneous,RP11-554A11.4,5.30750077087754e-09;GTEx2015_v6,Adipose_Subcutaneous,RP11-554A11.6,2.10769888120442e-08;GTEx2015_v6,Adipose_Subcutaneous,RP11-757G1.6,1.79491965878433e-12;GTEx2015_v6,Adipose_Visceral_Omentum,IGHMBP2,2.40817778671497e-26;GTEx2015…	0	17873874,Gene expression of MRPL21 in JPT lymphoblastoid cell lines,4.8854E-11;22685416,Gene expression of MRPL21 (probeID ILMN_1744835) in cerebellum in Alzheimer's disease cases and controls,1.206E-34;22685416,Gene expression of MRPL21 (probeID ILMN_1744835) in temporal cortex in Alzheimer's disease cases and controls,2.515E-21;22685416,Gene expression of MRPL21 (probeID ILMN_2348050) in cerebe…	BCL_disc9;EBF_disc2;LBP-9;Rad21_disc7;SEF-1;YY1_disc4;ZID	ENSG00000250508.1	RP11-757G1.6	5	3409	NM_181515	MRPL21	3	24022	0	rs619727
11	68635120	0.92	0.96	0	rs1631509	C	A	0.24	0.2	0.23	0.3	0	0	E018,7_Enh;E080,7_Enh		E001,H3K4me1_Enh;E002,H3K4me1_Enh;E012,H3K4me1_Enh;E014,H3K4me1_Enh;E015,H3K4me1_Enh;E016,H3K4me1_Enh;E018,H3K4me1_Enh;E056,H3K4me1_Enh;E080,H3K4me1_Enh;E089,H3K4me1_Enh;E092,H3K4me1_Enh;E097,H3K4me1_Enh;E077,H3K9ac_Pro;E083,H3K9ac_Pro;E080,H3K27ac_Enh;E098,H3K4me3_Pro;E110,H3K4me3_Pro		0	GTEx2015_v6,Adipose_Subcutaneous,IGHMBP2,3.50729003282879e-41;GTEx2015_v6,Adipose_Subcutaneous,MRPL21,1.62577311544346e-46;GTEx2015_v6,Adipose_Subcutaneous,RP11-554A11.4,5.29563290472082e-09;GTEx2015_v6,Adipose_Subcutaneous,RP11-554A11.6,2.1022719414539e-08;GTEx2015_v6,Adipose_Subcutaneous,RP11-757G1.6,1.7967690517261e-12;GTEx2015_v6,Adipose_Visceral_Omentum,IGHMBP2,2.36948116309462e-26;GTEx2015_…	0	0	KAP1_disc2;Nr2e3	ENSG00000250508.1	RP11-757G1.6	5	3011	NM_181515	MRPL21	3	23624	0	rs619727
11	68635623	0.92	0.96	0	rs669659	G	C	0.25	0.2	0.23	0.3	0	0	E018,7_Enh;E024,7_Enh;E080,12_EnhBiv		E001,H3K4me1_Enh;E002,H3K4me1_Enh;E011,H3K4me1_Enh;E012,H3K4me1_Enh;E014,H3K4me1_Enh;E015,H3K4me1_Enh;E016,H3K4me1_Enh;E018,H3K4me1_Enh;E019,H3K4me1_Enh;E020,H3K4me1_Enh;E021,H3K4me1_Enh;E022,H3K4me1_Enh;E024,H3K4me1_Enh;E036,H3K4me1_Enh;E056,H3K4me1_Enh;E073,H3K4me1_Enh;E074,H3K4me1_Enh;E080,H3K4me1_Enh;E089,H3K4me1_Enh;E092,H3K4me1_Enh;E097,H3K4me1_Enh;E105,H3K4me1_Enh;E110,H3K4me1_Enh;E113,H3K…		0	GTEx2015_v6,Adipose_Subcutaneous,IGHMBP2,2.62696201332422e-42;GTEx2015_v6,Adipose_Subcutaneous,MRGPRF,1.45520550657622e-05;GTEx2015_v6,Adipose_Subcutaneous,MRPL21,1.88906635717709e-47;GTEx2015_v6,Adipose_Subcutaneous,RP11-554A11.4,4.16686734739442e-08;GTEx2015_v6,Adipose_Subcutaneous,RP11-554A11.6,2.04288754114837e-08;GTEx2015_v6,Adipose_Subcutaneous,RP11-757G1.6,4.21040616201099e-12;GTEx2015_v6,…	0	0	AP-2_known1;AP-2_known2;AP-2_known4;AP-2_known7;BDP1_disc1;EBF_disc2;MZF1::1-4_1	ENSG00000250508.1	RP11-757G1.6	5	2508	NM_181515	MRPL21	3	23121	0	rs619727
11	68635770	0.92	0.96	0	rs598353	C	A	0.24	0.2	0.23	0.3	0	0	E018,7_Enh;E024,7_Enh;E080,12_EnhBiv		E001,H3K4me1_Enh;E002,H3K4me1_Enh;E011,H3K4me1_Enh;E012,H3K4me1_Enh;E014,H3K4me1_Enh;E015,H3K4me1_Enh;E016,H3K4me1_Enh;E018,H3K4me1_Enh;E019,H3K4me1_Enh;E020,H3K4me1_Enh;E021,H3K4me1_Enh;E022,H3K4me1_Enh;E024,H3K4me1_Enh;E036,H3K4me1_Enh;E055,H3K4me1_Enh;E056,H3K4me1_Enh;E073,H3K4me1_Enh;E074,H3K4me1_Enh;E078,H3K4me1_Enh;E080,H3K4me1_Enh;E089,H3K4me1_Enh;E092,H3K4me1_Enh;E097,H3K4me1_Enh;E105,H3K…		0	GTEx2015_v6,Adipose_Subcutaneous,IGHMBP2,3.45393607311207e-41;GTEx2015_v6,Adipose_Subcutaneous,MRPL21,1.56925403085459e-46;GTEx2015_v6,Adipose_Subcutaneous,RP11-554A11.4,5.27788989595366e-09;GTEx2015_v6,Adipose_Subcutaneous,RP11-554A11.6,2.08902705853747e-08;GTEx2015_v6,Adipose_Subcutaneous,RP11-757G1.6,1.80717148243135e-12;GTEx2015_v6,Adipose_Visceral_Omentum,IGHMBP2,2.31309458585275e-26;GTEx201…	0	0	EBF_known2;EWSR1-FLI1;GR_known4	ENSG00000250508.1	RP11-757G1.6	5	2361	NM_181515	MRPL21	3	22974	0	rs619727
11	68636362	0.92	0.96	0	rs672853	G	A	0.03	0.19	0.23	0.3	0	0	E001,7_Enh;E002,7_Enh;E004,7_Enh;E008,7_Enh;E014,7_Enh;E015,7_Enh;E016,7_Enh;E018,7_Enh;E019,7_Enh;E021,7_Enh;E022,7_Enh;E024,7_Enh;E036,7_Enh;E066,7_Enh	E001,17_EnhW2;E002,17_EnhW2;E003,17_EnhW2;E004,17_EnhW2;E008,17_EnhW2;E014,17_EnhW2;E015,17_EnhW2;E016,17_EnhW2;E018,17_EnhW2;E019,16_EnhW1;E020,17_EnhW2;E021,17_EnhW2;E024,17_EnhW2	E001,H3K4me1_Enh;E002,H3K4me1_Enh;E004,H3K4me1_Enh;E008,H3K4me1_Enh;E009,H3K4me1_Enh;E011,H3K4me1_Enh;E012,H3K4me1_Enh;E014,H3K4me1_Enh;E015,H3K4me1_Enh;E016,H3K4me1_Enh;E018,H3K4me1_Enh;E019,H3K4me1_Enh;E020,H3K4me1_Enh;E021,H3K4me1_Enh;E022,H3K4me1_Enh;E024,H3K4me1_Enh;E036,H3K4me1_Enh;E050,H3K4me1_Enh;E051,H3K4me1_Enh;E053,H3K4me1_Enh;E055,H3K4me1_Enh;E056,H3K4me1_Enh;E062,H3K4me1_Enh;E066,H3K…		0	GTEx2015_v6,Adipose_Subcutaneous,IGHMBP2,1.56894745076595e-40;GTEx2015_v6,Adipose_Subcutaneous,MRGPRF,1.47937346985205e-05;GTEx2015_v6,Adipose_Subcutaneous,MRPL21,5.41294587157014e-44;GTEx2015_v6,Adipose_Subcutaneous,RP11-554A11.4,6.93093073579e-09;GTEx2015_v6,Adipose_Subcutaneous,RP11-554A11.6,3.67308393893096e-08;GTEx2015_v6,Adipose_Subcutaneous,RP11-757G1.6,2.78125624061336e-13;GTEx2015_v6,Adi…	0	0	0	ENSG00000250508.1	RP11-757G1.6	5	1769	NM_181515	MRPL21	3	22382	0	rs619727
11	68636996	0.92	0.96	0	rs686348	A	G	0.24	0.2	0.23	0.3	0	0	E001,7_Enh;E002,7_Enh;E003,7_Enh;E007,7_Enh;E008,7_Enh;E014,7_Enh;E015,7_Enh;E018,7_Enh;E019,7_Enh;E020,7_Enh;E021,7_Enh;E022,7_Enh;E024,7_Enh;E034,12_EnhBiv;E035,7_Enh;E036,7_Enh;E042,12_EnhBiv;E044,12_EnhBiv;E048,7_Enh;E050,2_TssAFlnk;E051,2_TssAFlnk;E055,12_EnhBiv;E056,12_EnhBiv;E066,7_Enh;E072,7_Enh;E080,7_Enh;E083,7_Enh;E085,7_Enh;E088,7_Enh;E089,7_Enh;E091,7_Enh;E093,12_EnhBiv;E095,7_Enh;E0…	E001,16_EnhW1;E002,17_EnhW2;E003,17_EnhW2;E004,17_EnhW2;E005,17_EnhW2;E007,17_EnhW2;E008,17_EnhW2;E009,17_EnhW2;E011,17_EnhW2;E012,17_EnhW2;E013,17_EnhW2;E014,16_EnhW1;E015,16_EnhW1;E016,17_EnhW2;E018,17_EnhW2;E019,17_EnhW2;E020,17_EnhW2;E021,16_EnhW1;E022,17_EnhW2;E024,17_EnhW2;E025,22_PromP;E027,17_EnhW2;E029,16_EnhW1;E030,16_EnhW1;E031,17_EnhW2;E032,16_EnhW1;E034,17_EnhW2;E035,16_EnhW1;E036,16…	E001,H3K4me1_Enh;E002,H3K4me1_Enh;E004,H3K4me1_Enh;E005,H3K4me1_Enh;E006,H3K4me1_Enh;E007,H3K4me1_Enh;E008,H3K4me1_Enh;E009,H3K4me1_Enh;E010,H3K4me1_Enh;E011,H3K4me1_Enh;E012,H3K4me1_Enh;E014,H3K4me1_Enh;E015,H3K4me1_Enh;E016,H3K4me1_Enh;E018,H3K4me1_Enh;E019,H3K4me1_Enh;E020,H3K4me1_Enh;E021,H3K4me1_Enh;E022,H3K4me1_Enh;E024,H3K4me1_Enh;E025,H3K4me1_Enh;E028,H3K4me1_Enh;E029,H3K4me1_Enh;E030,H3K…	E021;E083;E088;E091	0	GTEx2015_v6,Adipose_Subcutaneous,IGHMBP2,3.3666111766292e-41;GTEx2015_v6,Adipose_Subcutaneous,MRPL21,1.49479918659153e-46;GTEx2015_v6,Adipose_Subcutaneous,RP11-554A11.4,5.25021494901493e-09;GTEx2015_v6,Adipose_Subcutaneous,RP11-554A11.6,2.07375835661919e-08;GTEx2015_v6,Adipose_Subcutaneous,RP11-757G1.6,1.82417984902734e-12;GTEx2015_v6,Adipose_Visceral_Omentum,IGHMBP2,2.21175037694764e-26;GTEx2015…	0	0	0	ENSG00000250508.1	RP11-757G1.6	5	1135	NM_181515	MRPL21	3	21748	0	rs619727
11	68637169	0.92	0.96	0	rs686877	G	A	0.24	0.2	0.23	0.3	0	0	E001,7_Enh;E002,7_Enh;E003,7_Enh;E007,7_Enh;E008,7_Enh;E014,7_Enh;E015,7_Enh;E018,7_Enh;E019,12_EnhBiv;E021,7_Enh;E024,7_Enh;E029,7_Enh;E030,7_Enh;E032,12_EnhBiv;E033,10_TssBiv;E034,12_EnhBiv;E035,2_TssAFlnk;E036,2_TssAFlnk;E037,7_Enh;E038,7_Enh;E039,12_EnhBiv;E040,12_EnhBiv;E041,12_EnhBiv;E042,12_EnhBiv;E043,7_Enh;E044,12_EnhBiv;E046,12_EnhBiv;E048,12_EnhBiv;E049,2_TssAFlnk;E050,2_TssAFlnk;E051,…	E001,2_PromU;E002,17_EnhW2;E003,17_EnhW2;E004,17_EnhW2;E005,17_EnhW2;E007,17_EnhW2;E008,16_EnhW1;E009,16_EnhW1;E011,17_EnhW2;E012,16_EnhW1;E013,16_EnhW1;E014,16_EnhW1;E015,16_EnhW1;E016,17_EnhW2;E018,16_EnhW1;E019,16_EnhW1;E020,23_PromBiv;E021,17_EnhW2;E022,17_EnhW2;E023,16_EnhW1;E024,17_EnhW2;E025,16_EnhW1;E026,16_EnhW1;E027,16_EnhW1;E028,16_EnhW1;E029,16_EnhW1;E030,16_EnhW1;E031,16_EnhW1;E032,1…	E001,H3K4me1_Enh;E002,H3K4me1_Enh;E004,H3K4me1_Enh;E005,H3K4me1_Enh;E006,H3K4me1_Enh;E007,H3K4me1_Enh;E008,H3K4me1_Enh;E009,H3K4me1_Enh;E010,H3K4me1_Enh;E011,H3K4me1_Enh;E012,H3K4me1_Enh;E014,H3K4me1_Enh;E015,H3K4me1_Enh;E016,H3K4me1_Enh;E018,H3K4me1_Enh;E019,H3K4me1_Enh;E020,H3K4me1_Enh;E021,H3K4me1_Enh;E022,H3K4me1_Enh;E024,H3K4me1_Enh;E025,H3K4me1_Enh;E026,H3K4me1_Enh;E028,H3K4me1_Enh;E029,H3K…	E003;E004;E006;E046;E050;E055;E083;E085;E088;E091;E097;E109;E116;E122;E123;E124	A549,CTCF,HudsonAlpha,DEX_100nM;A549,CTCF,HudsonAlpha,EtOH_0.02pct;AG09309,CTCF,UW,None;AG09319,CTCF,UW,None;Caco-2,CTCF,UW,None;GM12878,CTCF,Broad,None;GM12878,CTCF,Stanford,None;GM12878,CTCF,UT-A,None;H1-hESC,RAD21,Stanford,None;HBMEC,CTCF,UW,None;HCPEpiC,CTCF,UW,None;HPAF,CTCF,UW,None;HPF,CTCF,UW,None;HSMMtube,CTCF,Broad,None;HUVEC,CTCF,Broad,None;HUVEC,CTCF,UT-A,None;HUVEC,CTCF,UW,None;HeLa-S…	GTEx2015_v6,Adipose_Subcutaneous,IGHMBP2,3.36035350455818e-41;GTEx2015_v6,Adipose_Subcutaneous,MRPL21,1.48490299736252e-46;GTEx2015_v6,Adipose_Subcutaneous,RP11-554A11.4,5.24560294932069e-09;GTEx2015_v6,Adipose_Subcutaneous,RP11-554A11.6,2.07341402667548e-08;GTEx2015_v6,Adipose_Subcutaneous,RP11-757G1.6,1.8267360707405e-12;GTEx2015_v6,Adipose_Visceral_Omentum,IGHMBP2,2.20174383748043e-26;GTEx2015…	0	17873874,Gene expression of MRPL21 in JPT lymphoblastoid cell lines,2.78356E-08	Nanog_disc2;PLZF;TATA_known2	ENSG00000250508.1	RP11-757G1.6	5	962	NM_181515	MRPL21	3	21575	0	rs619727
11	68637476	0.92	0.96	0	rs579136	C	G	0.24	0.2	0.23	0.3	0	0	E001,1_TssA;E003,1_TssA;E005,7_Enh;E006,12_EnhBiv;E007,7_Enh;E008,7_Enh;E012,7_Enh;E014,1_TssA;E015,2_TssAFlnk;E018,7_Enh;E019,12_EnhBiv;E021,7_Enh;E023,1_TssA;E024,7_Enh;E025,1_TssA;E026,1_TssA;E027,1_TssA;E028,2_TssAFlnk;E029,1_TssA;E030,2_TssAFlnk;E031,1_TssA;E032,11_BivFlnk;E033,1_TssA;E034,11_BivFlnk;E035,2_TssAFlnk;E036,2_TssAFlnk;E037,7_Enh;E039,11_BivFlnk;E040,12_EnhBiv;E041,11_BivFlnk;E0…	E001,2_PromU;E002,2_PromU;E003,16_EnhW1;E004,16_EnhW1;E005,22_PromP;E006,23_PromBiv;E007,16_EnhW1;E008,16_EnhW1;E009,16_EnhW1;E010,16_EnhW1;E011,16_EnhW1;E012,16_EnhW1;E013,16_EnhW1;E014,2_PromU;E015,2_PromU;E016,16_EnhW1;E017,22_PromP;E018,2_PromU;E019,2_PromU;E020,23_PromBiv;E021,22_PromP;E022,16_EnhW1;E023,2_PromU;E024,16_EnhW1;E025,2_PromU;E026,2_PromU;E027,2_PromU;E028,2_PromU;E029,2_PromU;E…	E001,H3K4me1_Enh;E002,H3K4me1_Enh;E005,H3K4me1_Enh;E006,H3K4me1_Enh;E007,H3K4me1_Enh;E008,H3K4me1_Enh;E009,H3K4me1_Enh;E010,H3K4me1_Enh;E011,H3K4me1_Enh;E012,H3K4me1_Enh;E014,H3K4me1_Enh;E015,H3K4me1_Enh;E016,H3K4me1_Enh;E018,H3K4me1_Enh;E019,H3K4me1_Enh;E020,H3K4me1_Enh;E021,H3K4me1_Enh;E024,H3K4me1_Enh;E025,H3K4me1_Enh;E026,H3K4me1_Enh;E028,H3K4me1_Enh;E029,H3K4me1_Enh;E030,H3K4me1_Enh;E032,H3K…	E006;E028;E059;E085;E090;E091;E121;E122;E123;E124	K562,EGR1,HudsonAlpha,None	GTEx2015_v6,Adipose_Subcutaneous,IGHMBP2,3.34109797945324e-41;GTEx2015_v6,Adipose_Subcutaneous,MRPL21,1.46475190047405e-46;GTEx2015_v6,Adipose_Subcutaneous,RP11-554A11.4,5.2381106635147e-09;GTEx2015_v6,Adipose_Subcutaneous,RP11-554A11.6,2.06975059249609e-08;GTEx2015_v6,Adipose_Subcutaneous,RP11-757G1.6,1.83133437469692e-12;GTEx2015_v6,Adipose_Visceral_Omentum,IGHMBP2,2.17762127691293e-26;GTEx2015…	0	0	DMRT4;EWSR1-FLI1;PU.1_disc1;p300_disc5	ENSG00000250508.1	RP11-757G1.6	5	655	NM_181515	MRPL21	3	21268	0	rs619727
11	68637737	0.92	0.96	0	rs10792001	G	C	0.24	0.2	0.23	0.3	0	0			E001,H3K4me1_Enh;E005,H3K4me1_Enh;E006,H3K4me1_Enh;E007,H3K4me1_Enh;E009,H3K4me1_Enh;E010,H3K4me1_Enh;E011,H3K4me1_Enh;E012,H3K4me1_Enh;E014,H3K4me1_Enh;E015,H3K4me1_Enh;E016,H3K4me1_Enh;E018,H3K4me1_Enh;E019,H3K4me1_Enh;E020,H3K4me1_Enh;E021,H3K4me1_Enh;E024,H3K4me1_Enh;E025,H3K4me1_Enh;E026,H3K4me1_Enh;E028,H3K4me1_Enh;E029,H3K4me1_Enh;E030,H3K4me1_Enh;E032,H3K4me1_Enh;E033,H3K4me1_Enh;E034,H3K…	E003;E004;E006;E007;E021;E055;E059;E083;E084;E085;E088;E089;E090;E091;E092;E097;E109;E122;E123	0	GTEx2015_v6,Adipose_Subcutaneous,IGHMBP2,3.26011556805223e-41;GTEx2015_v6,Adipose_Subcutaneous,MRPL21,1.41615313348672e-46;GTEx2015_v6,Adipose_Subcutaneous,RP11-554A11.4,5.21342800290658e-09;GTEx2015_v6,Adipose_Subcutaneous,RP11-554A11.6,2.06630301610837e-08;GTEx2015_v6,Adipose_Subcutaneous,RP11-757G1.6,1.83019251358252e-12;GTEx2015_v6,Adipose_Visceral_Omentum,IGHMBP2,2.13977982387344e-26;GTEx201…	0	17873874,Gene expression of MRPL21 in CEU-CHB-JPT lymphoblastoid cell lines,8.56052E-22;22685416,Gene expression of MRPL21 (probeID ILMN_1744835) in cerebellum in Alzheimer's disease cases and controls,1.206E-34;22685416,Gene expression of MRPL21 (probeID ILMN_1744835) in temporal cortex in Alzheimer's disease cases and controls,2.515E-21;22685416,Gene expression of MRPL21 (probeID ILMN_2348050) …	Evi-1_4;HDAC2_disc5	ENSG00000250508.1	RP11-757G1.6	5	394	NM_181515	MRPL21	3	21007	0	rs619727
11	68637808	0.84	0.97	0	rs10792002	G	A	0.22	0.19	0.23	0.28	0	0			E001,H3K4me1_Enh;E005,H3K4me1_Enh;E006,H3K4me1_Enh;E007,H3K4me1_Enh;E009,H3K4me1_Enh;E010,H3K4me1_Enh;E011,H3K4me1_Enh;E012,H3K4me1_Enh;E014,H3K4me1_Enh;E015,H3K4me1_Enh;E016,H3K4me1_Enh;E018,H3K4me1_Enh;E019,H3K4me1_Enh;E020,H3K4me1_Enh;E021,H3K4me1_Enh;E024,H3K4me1_Enh;E025,H3K4me1_Enh;E026,H3K4me1_Enh;E028,H3K4me1_Enh;E029,H3K4me1_Enh;E030,H3K4me1_Enh;E032,H3K4me1_Enh;E034,H3K4me1_Enh;E035,H3K…	E006;E021;E022;E055;E086;E091;E097;E123	0	GTEx2015_v6,Adipose_Subcutaneous,IGHMBP2,6.46937446681947e-38;GTEx2015_v6,Adipose_Subcutaneous,MRGPRF,7.12949592628231e-06;GTEx2015_v6,Adipose_Subcutaneous,MRPL21,2.97554545853977e-45;GTEx2015_v6,Adipose_Subcutaneous,RP11-554A11.4,4.5389175710133e-08;GTEx2015_v6,Adipose_Subcutaneous,RP11-554A11.6,7.48378936035127e-09;GTEx2015_v6,Adipose_Subcutaneous,RP11-757G1.6,2.67981122970129e-12;GTEx2015_v6,A…	0	0	ATF3_disc2;AhR::Arnt_1;Arnt_1;CAC-binding-protein;NF-E2_disc4;NF-kappaB_disc2;Nanog_disc2;PRDM1_known1;Rad21_disc6;STAT_disc7;UF1H3BETA	ENSG00000250508.1	RP11-757G1.6	5	323	NM_181515	MRPL21	3	20936	0	rs619727
11	68638058	0.92	0.96	0	rs613128	G	T	0.24	0.2	0.23	0.3	0	0	E001,1_TssA;E003,1_TssA;E004,1_TssA;E005,7_Enh;E007,7_Enh;E008,1_TssA;E014,2_TssAFlnk;E015,2_TssAFlnk;E018,2_TssAFlnk;E019,10_TssBiv;E020,1_TssA;E021,7_Enh;E022,1_TssA;E023,1_TssA;E024,7_Enh;E025,1_TssA;E026,1_TssA;E027,1_TssA;E028,2_TssAFlnk;E029,1_TssA;E030,2_TssAFlnk;E031,1_TssA;E032,12_EnhBiv;E033,1_TssA;E035,2_TssAFlnk;E036,2_TssAFlnk;E039,7_Enh;E046,12_EnhBiv;E048,7_Enh;E049,2_TssAFlnk;E050…	E001,2_PromU;E002,2_PromU;E003,2_PromU;E004,2_PromU;E005,22_PromP;E006,23_PromBiv;E007,16_EnhW1;E008,2_PromU;E009,22_PromP;E010,16_EnhW1;E011,22_PromP;E012,16_EnhW1;E013,22_PromP;E014,16_EnhW1;E015,2_PromU;E016,2_PromU;E017,22_PromP;E018,2_PromU;E019,2_PromU;E020,23_PromBiv;E021,22_PromP;E022,16_EnhW1;E023,2_PromU;E024,16_EnhW1;E025,2_PromU;E026,2_PromU;E027,2_PromU;E028,2_PromU;E029,2_PromU;E030…	E001,H3K4me1_Enh;E005,H3K4me1_Enh;E007,H3K4me1_Enh;E009,H3K4me1_Enh;E010,H3K4me1_Enh;E011,H3K4me1_Enh;E012,H3K4me1_Enh;E014,H3K4me1_Enh;E015,H3K4me1_Enh;E016,H3K4me1_Enh;E018,H3K4me1_Enh;E019,H3K4me1_Enh;E020,H3K4me1_Enh;E021,H3K4me1_Enh;E024,H3K4me1_Enh;E025,H3K4me1_Enh;E026,H3K4me1_Enh;E027,H3K4me1_Enh;E028,H3K4me1_Enh;E029,H3K4me1_Enh;E030,H3K4me1_Enh;E032,H3K4me1_Enh;E034,H3K4me1_Enh;E035,H3K…	E003;E004;E005;E006;E022;E028;E083;E088;E091;E092;E094;E109;E123;E124	K562,CTCF,Broad,None;NHLF,CTCF,Broad,None;T-47D,GATA3,HudsonAlpha,DMSO_0.02pct	GTEx2015_v6,Adipose_Subcutaneous,IGHMBP2,3.24177663158855e-41;GTEx2015_v6,Adipose_Subcutaneous,MRPL21,1.39710526981865e-46;GTEx2015_v6,Adipose_Subcutaneous,RP11-554A11.4,5.20605953358011e-09;GTEx2015_v6,Adipose_Subcutaneous,RP11-554A11.6,2.06268072025019e-08;GTEx2015_v6,Adipose_Subcutaneous,RP11-757G1.6,1.834841060756e-12;GTEx2015_v6,Adipose_Visceral_Omentum,IGHMBP2,2.11718414146547e-26;GTEx2015_…	0	0	CEBPB_known4;EBF_known2	ENSG00000250508.1	RP11-757G1.6	5	73	NM_181515	MRPL21	3	20686	0	rs619727
11	68639481	0.92	0.96	0	rs473997	C	T	0.03	0.19	0.23	0.3	0	0	E065,7_Enh;E083,7_Enh;E094,7_Enh;E095,7_Enh;E110,7_Enh;E118,12_EnhBiv;E122,7_Enh;E129,7_Enh	E065,17_EnhW2;E083,22_PromP	E006,H3K9ac_Pro;E019,H3K9ac_Pro;E023,H3K9ac_Pro;E025,H3K9ac_Pro;E026,H3K9ac_Pro;E062,H3K9ac_Pro;E066,H3K9ac_Pro;E076,H3K9ac_Pro;E083,H3K9ac_Pro;E088,H3K9ac_Pro;E101,H3K9ac_Pro;E103,H3K9ac_Pro;E110,H3K9ac_Pro;E114,H3K9ac_Pro;E124,H3K9ac_Pro;E125,H3K9ac_Pro;E011,H3K4me1_Enh;E013,H3K4me1_Enh;E015,H3K4me1_Enh;E018,H3K4me1_Enh;E021,H3K4me1_Enh;E025,H3K4me1_Enh;E026,H3K4me1_Enh;E028,H3K4me1_Enh;E048,H3…	E034	0	GTEx2015_v6,Adipose_Subcutaneous,IGHMBP2,1.53331148823004e-40;GTEx2015_v6,Adipose_Subcutaneous,MRGPRF,1.47829378761583e-05;GTEx2015_v6,Adipose_Subcutaneous,MRPL21,5.33240900655721e-44;GTEx2015_v6,Adipose_Subcutaneous,RP11-554A11.4,6.90740149826302e-09;GTEx2015_v6,Adipose_Subcutaneous,RP11-554A11.6,3.66894204739147e-08;GTEx2015_v6,Adipose_Subcutaneous,RP11-757G1.6,2.76685121146225e-13;GTEx2015_v6,…	0	17873874,Gene expression of MRPL21 in JPT lymphoblastoid cell lines,2.30144E-11;22685416,Gene expression of MRPL21 (probeID ILMN_1744835) in cerebellum in Alzheimer's disease cases and controls,1.206E-34;22685416,Gene expression of MRPL21 (probeID ILMN_1744835) in temporal cortex in Alzheimer's disease cases and controls,2.515E-21;22685416,Gene expression of MRPL21 (probeID ILMN_2348050) in cereb…	EBF_known3;MIF-1;Zfp161_1;p53_3	ENSG00000250508.1	RP11-757G1.6	0	0	NM_181515	MRPL21	3	19263	0	rs619727
11	68642974	0.92	0.96	0	rs631001	C	T	0.03	0.19	0.23	0.3	0	0	E017,12_EnhBiv;E025,7_Enh;E026,7_Enh;E055,7_Enh;E082,7_Enh;E083,7_Enh;E089,12_EnhBiv;E090,7_Enh;E095,7_Enh;E096,7_Enh;E104,7_Enh;E105,7_Enh;E112,7_Enh;E115,7_Enh;E121,7_Enh;E122,7_Enh;E125,7_Enh;E129,7_Enh	E006,19_DNase;E013,19_DNase;E017,19_DNase;E023,17_EnhW2;E025,19_DNase;E026,19_DNase;E033,19_DNase;E035,19_DNase;E036,19_DNase;E049,19_DNase;E050,19_DNase;E051,19_DNase;E052,17_EnhW2;E055,19_DNase;E056,17_EnhW2;E059,19_DNase;E062,19_DNase;E063,19_DNase;E066,19_DNase;E067,19_DNase;E068,19_DNase;E069,19_DNase;E071,19_DNase;E073,19_DNase;E074,19_DNase;E076,19_DNase;E078,19_DNase;E080,19_DNase;E081,19…	E006,H3K4me1_Enh;E025,H3K4me1_Enh;E026,H3K4me1_Enh;E050,H3K4me1_Enh;E055,H3K4me1_Enh;E063,H3K4me1_Enh;E069,H3K4me1_Enh;E073,H3K4me1_Enh;E079,H3K4me1_Enh;E083,H3K4me1_Enh;E085,H3K4me1_Enh;E088,H3K4me1_Enh;E089,H3K4me1_Enh;E090,H3K4me1_Enh;E091,H3K4me1_Enh;E094,H3K4me1_Enh;E095,H3K4me1_Enh;E096,H3K4me1_Enh;E104,H3K4me1_Enh;E105,H3K4me1_Enh;E113,H3K4me1_Enh;E115,H3K4me1_Enh;E121,H3K4me1_Enh;E122,H3K…	E017;E050;E051;E055;E056;E081;E083;E086;E088;E089;E090;E092;E093;E094;E097;E098;E100;E120;E121;E122;E125;E126;E128	0	GTEx2015_v6,Adipose_Subcutaneous,IGHMBP2,2.14711925617899e-40;GTEx2015_v6,Adipose_Subcutaneous,MRGPRF,1.12996674560256e-05;GTEx2015_v6,Adipose_Subcutaneous,MRPL21,1.91993996106434e-43;GTEx2015_v6,Adipose_Subcutaneous,RP11-554A11.4,5.8418038956362e-09;GTEx2015_v6,Adipose_Subcutaneous,RP11-554A11.6,2.19155530466562e-08;GTEx2015_v6,Adipose_Subcutaneous,RP11-757G1.6,1.56140074055855e-13;GTEx2015_v6,A…	0	17873874,Gene expression of MRPL21 in JPT lymphoblastoid cell lines,1.09901E-10;22685416,Gene expression of MRPL21 (probeID ILMN_1744835) in cerebellum in Alzheimer's disease cases and controls,1.206E-34;22685416,Gene expression of MRPL21 (probeID ILMN_1744835) in temporal cortex in Alzheimer's disease cases and controls,2.515E-21;22685416,Gene expression of MRPL21 (probeID ILMN_2348050) in cereb…	Ets_known2;Ets_known4;p300_disc4	ENSG00000250508.1	RP11-757G1.6	3	963	NM_181515	MRPL21	3	15770	0	rs619727
11	68646146	0.91	0.96	0	rs1249368	T	A	0.2	0.2	0.23	0.3	0	0			E002,H3K9ac_Pro;E007,H3K9ac_Pro;E083,H3K9ac_Pro;E011,H3K27ac_Enh;E066,H3K27ac_Enh;E085,H3K27ac_Enh;E091,H3K27ac_Enh;E105,H3K27ac_Enh;E022,H3K4me1_Enh;E056,H3K4me1_Enh;E066,H3K4me1_Enh;E083,H3K4me1_Enh;E085,H3K4me1_Enh;E091,H3K4me1_Enh;E095,H3K4me1_Enh;E104,H3K4me1_Enh;E105,H3K4me1_Enh;E123,H3K4me1_Enh		0	GTEx2015_v6,Adipose_Subcutaneous,IGHMBP2,5.39649917162915e-39;GTEx2015_v6,Adipose_Subcutaneous,MRGPRF,1.4711110567061e-06;GTEx2015_v6,Adipose_Subcutaneous,MRPL21,2.5775844208369e-42;GTEx2015_v6,Adipose_Subcutaneous,RP11-554A11.4,1.46323629468031e-07;GTEx2015_v6,Adipose_Subcutaneous,RP11-554A11.6,1.45097640117931e-10;GTEx2015_v6,Adipose_Subcutaneous,RP11-757G1.6,5.17447627642778e-12;GTEx2015_v6,Ad…	0	17873874,Gene expression of MRPL21 in CEU-CHB-JPT lymphoblastoid cell lines,1.50591E-21;22685416,Gene expression of MRPL21 (probeID ILMN_1744835) in cerebellum in Alzheimer's disease cases and controls,1.206E-34;22685416,Gene expression of MRPL21 (probeID ILMN_1744835) in temporal cortex in Alzheimer's disease cases and controls,2.515E-21;22685416,Gene expression of MRPL21 (probeID ILMN_2348050) …	GR_disc4;NF-kappaB_known6;Sin3Ak-20_disc3;YY1_known2	ENSG00000250508.1	RP11-757G1.6	3	4135	NM_181515	MRPL21	3	12598	0	rs619727
11	68646845	0.91	0.96	0	rs680130	G	A	0.18	0.21	0.23	0.3	0	0	E007,7_Enh;E083,7_Enh;E085,7_Enh;E095,7_Enh;E123,7_Enh	E001,19_DNase;E007,19_DNase;E011,19_DNase;E083,18_EnhAc	E002,H3K9ac_Pro;E083,H3K9ac_Pro;E117,H3K9ac_Pro;E004,H3K27ac_Enh;E008,H3K27ac_Enh;E011,H3K27ac_Enh;E104,H3K27ac_Enh;E105,H3K27ac_Enh;E004,H3K4me1_Enh;E007,H3K4me1_Enh;E011,H3K4me1_Enh;E015,H3K4me1_Enh;E021,H3K4me1_Enh;E022,H3K4me1_Enh;E024,H3K4me1_Enh;E056,H3K4me1_Enh;E083,H3K4me1_Enh;E085,H3K4me1_Enh;E095,H3K4me1_Enh;E100,H3K4me1_Enh;E104,H3K4me1_Enh;E105,H3K4me1_Enh;E108,H3K4me1_Enh;E123,H3K4me…		0	GTEx2015_v6,Adipose_Subcutaneous,IGHMBP2,1.8306145463862e-41;GTEx2015_v6,Adipose_Subcutaneous,MRGPRF,3.72387735383401e-06;GTEx2015_v6,Adipose_Subcutaneous,MRPL21,3.23565783143455e-45;GTEx2015_v6,Adipose_Subcutaneous,RP11-554A11.4,6.82138004829409e-08;GTEx2015_v6,Adipose_Subcutaneous,RP11-554A11.6,2.21576682122139e-09;GTEx2015_v6,Adipose_Subcutaneous,RP11-757G1.6,4.81405029699121e-12;GTEx2015_v6,A…	0	0	NRSF_disc10;SETDB1_disc1	ENSG00000250508.1	RP11-757G1.6	3	4834	NM_181515	MRPL21	3	11899	0	rs619727
11	68650064	0.91	0.96	0	rs592697	G	A	0.19	0.2	0.23	0.3	0	0			E058,H3K27ac_Enh;E059,H3K27ac_Enh		0	GTEx2015_v6,Adipose_Subcutaneous,IGHMBP2,1.67443008853748e-42;GTEx2015_v6,Adipose_Subcutaneous,MRGPRF,1.0442111681747e-05;GTEx2015_v6,Adipose_Subcutaneous,MRPL21,4.91496808804262e-46;GTEx2015_v6,Adipose_Subcutaneous,RP11-554A11.4,3.06207173062039e-08;GTEx2015_v6,Adipose_Subcutaneous,RP11-554A11.6,9.31632516583853e-09;GTEx2015_v6,Adipose_Subcutaneous,RP11-757G1.6,4.78516541577827e-12;GTEx2015_v6,A…	0	17873874,Gene expression of MRPL21 in CEU-CHB-JPT lymphoblastoid cell lines,1.39733E-20;22685416,Gene expression of MRPL21 (probeID ILMN_1744835) in cerebellum in Alzheimer's disease cases and controls,1.206E-34;22685416,Gene expression of MRPL21 (probeID ILMN_1744835) in temporal cortex in Alzheimer's disease cases and controls,2.515E-21;22685416,Gene expression of MRPL21 (probeID ILMN_2348050) …	Ehf;Ets_known4;NERF1a;NRSF_disc9	ENSG00000250508.1	RP11-757G1.6	3	8053	NM_181515	MRPL21	3	8680	0	rs619727
11	68653232	0.9	0.95	0	rs544370	C	T	0.39	0.23	0.24	0.3	0	0					0	GTEx2015_v6,Adipose_Subcutaneous,IGHMBP2,4.54562185696732e-43;GTEx2015_v6,Adipose_Subcutaneous,MRPL21,7.30769507366871e-59;GTEx2015_v6,Adipose_Subcutaneous,RP11-554A11.4,3.55722656817263e-08;GTEx2015_v6,Adipose_Subcutaneous,RP11-554A11.6,1.57722698392464e-08;GTEx2015_v6,Adipose_Subcutaneous,RP11-757G1.6,5.05115623114267e-11;GTEx2015_v6,Adipose_Visceral_Omentum,IGHMBP2,1.75816757767206e-26;GTEx201…	0	0	COMP1;Hoxb13;SRF_known2;SRF_known4	ENSG00000197345.8	MRPL21	3	5511	NM_181515	MRPL21	3	5512	0	rs619727
11	68653432	0.9	0.95	0	rs654071	A	C	0.19	0.21	0.23	0.3	0	0					0	GTEx2015_v6,Adipose_Subcutaneous,IGHMBP2,1.00834959450541e-42;GTEx2015_v6,Adipose_Subcutaneous,MRGPRF,9.00115217389131e-06;GTEx2015_v6,Adipose_Subcutaneous,MRPL21,4.95782537605986e-46;GTEx2015_v6,Adipose_Subcutaneous,RP11-554A11.4,3.49711060316111e-08;GTEx2015_v6,Adipose_Subcutaneous,RP11-554A11.6,7.86408984455436e-09;GTEx2015_v6,Adipose_Subcutaneous,RP11-757G1.6,5.63233961886112e-12;GTEx2015_v6,…	0	0	HMG-IY_2	ENSG00000197345.8	MRPL21	3	5311	NM_181515	MRPL21	3	5312	0	rs619727
11	68654182	0.9	0.95	0	rs514296	G	T	0.33	0.22	0.24	0.3	0	0			E007,H3K9ac_Pro;E056,H3K27ac_Enh;E061,H3K27ac_Enh;E105,H3K27ac_Enh;E090,H3K4me1_Enh		0	GTEx2015_v6,Adipose_Subcutaneous,IGHMBP2,2.44118223431835e-42;GTEx2015_v6,Adipose_Subcutaneous,MRGPRF,1.57467652875116e-05;GTEx2015_v6,Adipose_Subcutaneous,MRPL21,4.18699419838513e-59;GTEx2015_v6,Adipose_Subcutaneous,RP11-554A11.4,2.55967186379175e-08;GTEx2015_v6,Adipose_Subcutaneous,RP11-554A11.6,3.15657267381667e-09;GTEx2015_v6,Adipose_Subcutaneous,RP11-757G1.6,3.10554502374897e-11;GTEx2015_v6,…	0	0	EBF_disc2;NRSF_disc4;Pax-5_disc1	ENSG00000197345.8	MRPL21	3	4561	NM_181515	MRPL21	3	4562	0	rs619727
11	68654774	0.9	0.95	0	rs1249474	C	T	0.18	0.21	0.23	0.3	0	0			E007,H3K9ac_Pro;E087,H3K9ac_Pro;E056,H3K27ac_Enh;E105,H3K27ac_Enh		0	GTEx2015_v6,Adipose_Subcutaneous,IGHMBP2,1.00775566880309e-42;GTEx2015_v6,Adipose_Subcutaneous,MRGPRF,9.65001169027774e-06;GTEx2015_v6,Adipose_Subcutaneous,MRPL21,5.57749590579225e-46;GTEx2015_v6,Adipose_Subcutaneous,RP11-554A11.4,3.63951847849956e-08;GTEx2015_v6,Adipose_Subcutaneous,RP11-554A11.6,8.87453603668128e-09;GTEx2015_v6,Adipose_Subcutaneous,RP11-757G1.6,4.19817664454366e-12;GTEx2015_v6,…	0	20502693,Gene expression of IGHMBP2 in peripheral blood monocytes,7.99E-40;20502693,Gene expression of MRPL21 in peripheral blood monocytes,3.21E-101	AP-1_disc1;ATF3_known1;ATF3_known10;ATF3_known5;ATF3_known7;ATF3_known9;ATF4;ATF6;E2F_disc1;Foxp3;HEY1_disc1;Jundm2;TATA_disc2	ENSG00000197345.8	MRPL21	3	3969	NM_181515	MRPL21	3	3970	0	rs619727
11	68655063	0.9	0.95	0	rs2444765	C	A	0.39	0.23	0.24	0.3	0	0			E007,H3K9ac_Pro;E056,H3K27ac_Enh;E105,H3K27ac_Enh		0	GTEx2015_v6,Adipose_Subcutaneous,IGHMBP2,1.61218486460925e-43;GTEx2015_v6,Adipose_Subcutaneous,MRGPRF,1.78929585438631e-05;GTEx2015_v6,Adipose_Subcutaneous,MRPL21,1.74342817787507e-59;GTEx2015_v6,Adipose_Subcutaneous,RP11-554A11.4,3.8020497651412e-08;GTEx2015_v6,Adipose_Subcutaneous,RP11-554A11.6,1.66071941835297e-08;GTEx2015_v6,Adipose_Subcutaneous,RP11-757G1.6,1.1017927646729e-10;GTEx2015_v6,Ad…	0	0	ATF3_known8;HNF4_known4;Zbtb3	ENSG00000197345.8	MRPL21	3	3680	NM_181515	MRPL21	3	3681	0	rs619727
11	68656077	0.9	0.95	0	rs686390	T	C	0.04	0.19	0.23	0.3	0	0			E002,H3K4me3_Pro		0	GTEx2015_v6,Adipose_Subcutaneous,IGHMBP2,6.01086696172682e-41;GTEx2015_v6,Adipose_Subcutaneous,MRGPRF,7.7049556612947e-06;GTEx2015_v6,Adipose_Subcutaneous,MRPL21,2.87589135646279e-44;GTEx2015_v6,Adipose_Subcutaneous,RP11-554A11.4,3.95714279844608e-09;GTEx2015_v6,Adipose_Subcutaneous,RP11-554A11.6,1.10203880045868e-08;GTEx2015_v6,Adipose_Subcutaneous,RP11-757G1.6,4.28177254901295e-13;GTEx2015_v6,A…	0	17873874,Gene expression of MRPL21 in JPT lymphoblastoid cell lines,4.68598E-11;22685416,Gene expression of MRPL21 (probeID ILMN_1744835) in cerebellum in Alzheimer's disease cases and controls,1.206E-34;22685416,Gene expression of MRPL21 (probeID ILMN_1744835) in temporal cortex in Alzheimer's disease cases and controls,2.515E-21;22685416,Gene expression of MRPL21 (probeID ILMN_2348050) in cereb…	0	ENSG00000197345.8	MRPL21	3	2666	NM_181515	MRPL21	3	2667	0	rs619727
11	68656769	0.9	0.95	0	rs595882	T	C	0.15	0.19	0.23	0.3	0	0			E007,H3K9ac_Pro;E055,H3K4me1_Enh;E080,H3K4me1_Enh;E090,H3K4me1_Enh;E056,H3K27ac_Enh;E098,H3K27ac_Enh		0	GTEx2015_v6,Adipose_Subcutaneous,IGHMBP2,3.74496689792139e-42;GTEx2015_v6,Adipose_Subcutaneous,MRGPRF,1.25732707562398e-05;GTEx2015_v6,Adipose_Subcutaneous,MRPL21,1.11269559436858e-45;GTEx2015_v6,Adipose_Subcutaneous,RP11-554A11.4,2.55695902731319e-09;GTEx2015_v6,Adipose_Subcutaneous,RP11-554A11.6,1.00938825824827e-08;GTEx2015_v6,Adipose_Subcutaneous,RP11-757G1.6,1.40818610230984e-12;GTEx2015_v6,…	0	0	AP-1_disc1;ATF3_disc2;Zbtb3	ENSG00000197345.8	MRPL21	3	1974	NM_181515	MRPL21	3	1975	0	rs619727
11	68657734	0.9	0.95	0	rs514833	C	T	0.19	0.21	0.23	0.3	0	0	E003,7_Enh;E006,6_EnhG;E014,6_EnhG;E015,6_EnhG;E018,6_EnhG;E022,6_EnhG;E023,7_Enh;E024,6_EnhG;E025,7_Enh;E055,2_TssAFlnk;E056,2_TssAFlnk;E063,7_Enh;E073,6_EnhG;E078,7_Enh;E083,7_Enh;E089,6_EnhG;E090,6_EnhG;E092,6_EnhG;E105,7_Enh;E107,6_EnhG;E121,7_Enh;E125,7_Enh;E126,7_Enh;E128,7_Enh	E001,11_TxEnh3;E002,11_TxEnh3;E003,11_TxEnh3;E004,11_TxEnh3;E005,11_TxEnh3;E006,14_EnhA2;E007,11_TxEnh3;E008,11_TxEnh3;E011,11_TxEnh3;E013,11_TxEnh3;E014,11_TxEnh3;E015,11_TxEnh3;E016,11_TxEnh3;E017,15_EnhAF;E018,11_TxEnh3;E019,11_TxEnh3;E020,11_TxEnh3;E021,11_TxEnh3;E022,11_TxEnh3;E023,17_EnhW2;E024,11_TxEnh3;E025,13_EnhA1;E026,19_DNase;E027,17_EnhW2;E028,11_TxEnh3;E049,19_DNase;E050,11_TxEnh3;E…	E003,H3K27ac_Enh;E004,H3K27ac_Enh;E006,H3K27ac_Enh;E014,H3K27ac_Enh;E015,H3K27ac_Enh;E022,H3K27ac_Enh;E026,H3K27ac_Enh;E050,H3K27ac_Enh;E055,H3K27ac_Enh;E056,H3K27ac_Enh;E063,H3K27ac_Enh;E065,H3K27ac_Enh;E066,H3K27ac_Enh;E067,H3K27ac_Enh;E068,H3K27ac_Enh;E069,H3K27ac_Enh;E071,H3K27ac_Enh;E072,H3K27ac_Enh;E073,H3K27ac_Enh;E074,H3K27ac_Enh;E075,H3K27ac_Enh;E076,H3K27ac_Enh;E079,H3K27ac_Enh;E080,H3K…	E003;E004;E006;E007;E008;E017;E021;E022;E055;E056;E057;E080;E083;E086;E088;E089;E090;E091;E092;E100;E109;E114;E117;E118;E121;E122;E125;E126;E127;E128	A549,CTCF,HudsonAlpha,DEX_100nM;A549,CTCF,HudsonAlpha,EtOH_0.02pct;AG04449,CTCF,UW,None;AG04450,CTCF,UW,None;AG09309,CTCF,UW,None;AG09319,CTCF,UW,None;AG10803,CTCF,UW,None;AoAF,CTCF,UW,None;BJ,CTCF,UW,None;Caco-2,CTCF,UW,None;Fibrobl,CTCF,UT-A,None;GM06990,CTCF,UW,None;GM12864,CTCF,UW,None;GM12872,CTCF,UW,None;GM12874,CTCF,UW,None;GM12878,CTCF,Broad,None;GM12878,CTCF,UT-A,None;Gliobla,CTCF,UT-A,N…	GTEx2015_v6,Adipose_Subcutaneous,IGHMBP2,1.01641277506143e-42;GTEx2015_v6,Adipose_Subcutaneous,MRGPRF,9.01148467864467e-06;GTEx2015_v6,Adipose_Subcutaneous,MRPL21,5.04566954741667e-46;GTEx2015_v6,Adipose_Subcutaneous,RP11-554A11.4,3.50378389297022e-08;GTEx2015_v6,Adipose_Subcutaneous,RP11-554A11.6,7.87970603926364e-09;GTEx2015_v6,Adipose_Subcutaneous,RP11-757G1.6,5.61239002653675e-12;GTEx2015_v6,…	0	17873874,Gene expression of MRPL21 in JPT lymphoblastoid cell lines,4.87753E-09	Irf_disc4;SP1_known2;Sp4	ENSG00000197345.8	MRPL21	3	1009	NM_181515	MRPL21	3	1010	0	rs619727
11	68658298	0.9	0.95	0	rs488363	C	G	0.2	0.21	0.23	0.3	0	0	E005,6_EnhG;E006,6_EnhG;E015,6_EnhG;E018,6_EnhG;E022,6_EnhG;E023,7_Enh;E024,6_EnhG;E025,7_Enh;E026,7_Enh;E035,6_EnhG;E049,6_EnhG;E050,6_EnhG;E051,6_EnhG;E052,2_TssAFlnk;E055,2_TssAFlnk;E056,3_TxFlnk;E063,7_Enh;E065,7_Enh;E066,7_Enh;E067,7_Enh;E068,6_EnhG;E069,7_Enh;E071,6_EnhG;E072,6_EnhG;E073,6_EnhG;E074,7_Enh;E075,6_EnhG;E078,7_Enh;E080,6_EnhG;E083,7_Enh;E089,6_EnhG;E090,6_EnhG;E091,6_EnhG;E092…	E001,11_TxEnh3;E002,11_TxEnh3;E003,11_TxEnh3;E004,11_TxEnh3;E005,11_TxEnh3;E006,13_EnhA1;E007,11_TxEnh3;E008,11_TxEnh3;E009,11_TxEnh3;E010,11_TxEnh3;E011,11_TxEnh3;E013,11_TxEnh3;E014,11_TxEnh3;E015,11_TxEnh3;E016,11_TxEnh3;E017,14_EnhA2;E018,11_TxEnh3;E019,11_TxEnh3;E021,11_TxEnh3;E022,11_TxEnh3;E023,13_EnhA1;E024,11_TxEnh3;E025,13_EnhA1;E026,13_EnhA1;E027,11_TxEnh3;E028,11_TxEnh3;E030,11_TxEnh3…	E003,H3K27ac_Enh;E004,H3K27ac_Enh;E006,H3K27ac_Enh;E014,H3K27ac_Enh;E015,H3K27ac_Enh;E022,H3K27ac_Enh;E026,H3K27ac_Enh;E049,H3K27ac_Enh;E050,H3K27ac_Enh;E055,H3K27ac_Enh;E056,H3K27ac_Enh;E063,H3K27ac_Enh;E065,H3K27ac_Enh;E066,H3K27ac_Enh;E067,H3K27ac_Enh;E068,H3K27ac_Enh;E069,H3K27ac_Enh;E071,H3K27ac_Enh;E072,H3K27ac_Enh;E073,H3K27ac_Enh;E074,H3K27ac_Enh;E075,H3K27ac_Enh;E076,H3K27ac_Enh;E079,H3K…	E055;E056;E083;E086;E089;E090;E093;E100;E118;E120;E121;E126;E128	GM12878,POL2,HudsonAlpha,None;GM12891,POL2,HudsonAlpha,None;K562,POL24H8,HudsonAlpha,None;SH-SY5Y,GATA2,UCD,None	GTEx2015_v6,Adipose_Subcutaneous,IGHMBP2,8.6759768318701e-42;GTEx2015_v6,Adipose_Subcutaneous,MRGPRF,1.09702142339428e-05;GTEx2015_v6,Adipose_Subcutaneous,MRPL21,4.02490488333902e-45;GTEx2015_v6,Adipose_Subcutaneous,RP11-554A11.4,1.73660216424911e-08;GTEx2015_v6,Adipose_Subcutaneous,RP11-554A11.6,1.02779956705473e-08;GTEx2015_v6,Adipose_Subcutaneous,RP11-757G1.6,9.90736249848482e-12;GTEx2015_v6,A…	0	17873874,Gene expression of MRPL21 in CEU-CHB-JPT lymphoblastoid cell lines,5.94429E-22;22233810,Gene expression of IGHMBP2 (ENSG00000132740) in dendritic cells treated with Mycobacterium tuberculosis,0.026563918;22685416,Gene expression of MRPL21 (probeID ILMN_1744835) in cerebellum in Alzheimer's disease cases and controls,1.206E-34;22685416,Gene expression of MRPL21 (probeID ILMN_1744835) in t…	TCF12_known1	ENSG00000197345.8	MRPL21	3	445	NM_181515	MRPL21	3	446	0	rs619727
11	68659488	0.9	0.95	0	rs660614	G	A	0.19	0.21	0.23	0.3	0	0	E006,6_EnhG;E022,6_EnhG;E023,6_EnhG;E026,6_EnhG;E035,6_EnhG;E049,6_EnhG;E052,6_EnhG;E055,6_EnhG;E056,3_TxFlnk;E063,6_EnhG;E066,6_EnhG;E068,6_EnhG;E069,6_EnhG;E072,6_EnhG;E073,6_EnhG;E074,6_EnhG;E076,6_EnhG;E077,6_EnhG;E078,6_EnhG;E080,6_EnhG;E083,7_Enh;E089,6_EnhG;E090,6_EnhG;E094,6_EnhG;E095,6_EnhG;E102,6_EnhG;E104,7_Enh;E105,6_EnhG;E107,6_EnhG;E108,6_EnhG;E111,6_EnhG;E120,6_EnhG;E121,7_Enh;E122…	E006,11_TxEnh3;E007,11_TxEnh3;E017,11_TxEnh3;E023,11_TxEnh3;E025,11_TxEnh3;E026,11_TxEnh3;E027,11_TxEnh3;E028,11_TxEnh3;E049,11_TxEnh3;E050,11_TxEnh3;E051,11_TxEnh3;E052,11_TxEnh3;E053,11_TxEnh3;E055,11_TxEnh3;E056,11_TxEnh3;E057,11_TxEnh3;E058,11_TxEnh3;E059,11_TxEnh3;E061,11_TxEnh3;E063,11_TxEnh3;E065,11_TxEnh3;E066,11_TxEnh3;E067,11_TxEnh3;E068,11_TxEnh3;E069,11_TxEnh3;E070,11_TxEnh3;E071,11_T…	E006,H3K4me1_Enh;E017,H3K4me1_Enh;E022,H3K4me1_Enh;E023,H3K4me1_Enh;E025,H3K4me1_Enh;E026,H3K4me1_Enh;E035,H3K4me1_Enh;E049,H3K4me1_Enh;E050,H3K4me1_Enh;E051,H3K4me1_Enh;E052,H3K4me1_Enh;E055,H3K4me1_Enh;E056,H3K4me1_Enh;E063,H3K4me1_Enh;E066,H3K4me1_Enh;E067,H3K4me1_Enh;E068,H3K4me1_Enh;E069,H3K4me1_Enh;E071,H3K4me1_Enh;E072,H3K4me1_Enh;E073,H3K4me1_Enh;E074,H3K4me1_Enh;E075,H3K4me1_Enh;E076,H3K…		0	GTEx2015_v6,Adipose_Subcutaneous,IGHMBP2,1.05266277137965e-42;GTEx2015_v6,Adipose_Subcutaneous,MRGPRF,1.00062108061342e-05;GTEx2015_v6,Adipose_Subcutaneous,MRPL21,6.36897883374609e-46;GTEx2015_v6,Adipose_Subcutaneous,RP11-554A11.4,3.60655387736693e-08;GTEx2015_v6,Adipose_Subcutaneous,RP11-554A11.6,9.32927789692308e-09;GTEx2015_v6,Adipose_Subcutaneous,RP11-757G1.6,4.14829185795026e-12;GTEx2015_v6,…	0	17873874,Gene expression of MRPL21 in CEU-CHB-JPT lymphoblastoid cell lines,2.60675E-22;22685416,Gene expression of MRPL21 (probeID ILMN_1744835) in cerebellum in Alzheimer's disease cases and controls,1.206E-34;22685416,Gene expression of MRPL21 (probeID ILMN_1744835) in temporal cortex in Alzheimer's disease cases and controls,2.515E-21;22685416,Gene expression of MRPL21 (probeID ILMN_2348050) …	Nr2f2;Znf143_known1	ENSG00000197345.8	MRPL21	0	0	NM_181515	MRPL21	0	0	INT	rs619727
11	68662076	0.89	0.95	0	rs602805	A	T	0.19	0.21	0.23	0.3	0	0			E050,H3K27ac_Enh;E055,H3K27ac_Enh;E056,H3K27ac_Enh;E056,H3K4me1_Enh		0	GTEx2015_v6,Adipose_Subcutaneous,IGHMBP2,1.03884792836882e-42;GTEx2015_v6,Adipose_Subcutaneous,MRGPRF,8.98066130969618e-06;GTEx2015_v6,Adipose_Subcutaneous,MRPL21,5.49940380219222e-46;GTEx2015_v6,Adipose_Subcutaneous,RP11-554A11.4,3.55673498980551e-08;GTEx2015_v6,Adipose_Subcutaneous,RP11-554A11.6,7.86856305714047e-09;GTEx2015_v6,Adipose_Subcutaneous,RP11-757G1.6,5.46623365694262e-12;GTEx2015_v6,…	0	0	0	ENSG00000197345.8	MRPL21	0	0	NM_181515	MRPL21	0	0	INT	rs619727
11	68662167	0.9	0.95	0	rs602364	C	T	0.19	0.21	0.23	0.3	0	0			E050,H3K27ac_Enh;E056,H3K4me1_Enh	E086	0	GTEx2015_v6,Adipose_Subcutaneous,IGHMBP2,1.0573433297561e-42;GTEx2015_v6,Adipose_Subcutaneous,MRGPRF,9.05862087905519e-06;GTEx2015_v6,Adipose_Subcutaneous,MRPL21,5.5151501611621e-46;GTEx2015_v6,Adipose_Subcutaneous,RP11-554A11.4,3.53559012034822e-08;GTEx2015_v6,Adipose_Subcutaneous,RP11-554A11.6,7.94219019450724e-09;GTEx2015_v6,Adipose_Subcutaneous,RP11-757G1.6,5.51486086219055e-12;GTEx2015_v6,Ad…	0	0	0	ENSG00000197345.8	MRPL21	0	0	NM_181515	MRPL21	0	0	INT	rs619727
11	68666054	0.9	0.95	0	rs507520	C	T	0.15	0.2	0.23	0.3	0	0	E063,6_EnhG;E069,6_EnhG;E071,6_EnhG	E067,11_TxEnh3;E069,11_TxEnh3;E071,11_TxEnh3;E072,11_TxEnh3;E074,11_TxEnh3	E006,H3K4me3_Pro;E056,H3K4me3_Pro;E113,H3K4me3_Pro;E007,H3K9ac_Pro;E049,H3K9ac_Pro;E067,H3K9ac_Pro;E072,H3K9ac_Pro;E107,H3K9ac_Pro;E117,H3K9ac_Pro;E027,H3K4me1_Enh;E034,H3K4me1_Enh;E055,H3K4me1_Enh;E056,H3K4me1_Enh;E063,H3K4me1_Enh;E067,H3K4me1_Enh;E068,H3K4me1_Enh;E069,H3K4me1_Enh;E071,H3K4me1_Enh;E072,H3K4me1_Enh;E073,H3K4me1_Enh;E074,H3K4me1_Enh;E089,H3K4me1_Enh;E048,H3K27ac_Enh;E055,H3K27ac_E…	E116	0	GTEx2015_v6,Adipose_Subcutaneous,IGHMBP2,3.59751750388166e-42;GTEx2015_v6,Adipose_Subcutaneous,MRGPRF,1.34193625012515e-05;GTEx2015_v6,Adipose_Subcutaneous,MRPL21,1.19184619019331e-45;GTEx2015_v6,Adipose_Subcutaneous,RP11-554A11.4,2.63379546463986e-09;GTEx2015_v6,Adipose_Subcutaneous,RP11-554A11.6,1.12642617468335e-08;GTEx2015_v6,Adipose_Subcutaneous,RP11-757G1.6,1.01915009001615e-12;GTEx2015_v6,…	0	17873874,Gene expression of MRPL21 in CEU-CHB-JPT lymphoblastoid cell lines,6.71274E-21;22685416,Gene expression of MRPL21 (probeID ILMN_1744835) in cerebellum in Alzheimer's disease cases and controls,1.206E-34;22685416,Gene expression of MRPL21 (probeID ILMN_1744835) in temporal cortex in Alzheimer's disease cases and controls,2.515E-21;22685416,Gene expression of MRPL21 (probeID ILMN_2348050) …	GR_known2;GR_known4	ENSG00000197345.8	MRPL21	0	0	NM_181515	MRPL21	0	0	INT	rs619727
11	68667198	0.9	0.95	0	rs636049	A	C	0.33	0.22	0.23	0.3	0	0			E007,H3K9ac_Pro;E027,H3K9ac_Pro;E049,H3K9ac_Pro;E067,H3K9ac_Pro;E072,H3K9ac_Pro;E107,H3K9ac_Pro;E117,H3K9ac_Pro;E011,H3K27ac_Enh;E041,H3K27ac_Enh;E048,H3K27ac_Enh;E055,H3K27ac_Enh;E056,H3K27ac_Enh;E072,H3K27ac_Enh;E073,H3K27ac_Enh;E105,H3K27ac_Enh;E124,H3K27ac_Enh;E034,H3K4me1_Enh;E048,H3K4me1_Enh;E055,H3K4me1_Enh;E056,H3K4me1_Enh;E071,H3K4me1_Enh;E089,H3K4me1_Enh;E117,H3K4me3_Pro		0	GTEx2015_v6,Adipose_Subcutaneous,IGHMBP2,1.19816959341516e-42;GTEx2015_v6,Adipose_Subcutaneous,MRGPRF,7.93665949659089e-06;GTEx2015_v6,Adipose_Subcutaneous,MRPL21,1.69612252841833e-59;GTEx2015_v6,Adipose_Subcutaneous,RP11-554A11.4,7.31628398530611e-08;GTEx2015_v6,Adipose_Subcutaneous,RP11-554A11.6,1.93448658011961e-09;GTEx2015_v6,Adipose_Subcutaneous,RP11-757G1.6,4.91331290431147e-11;GTEx2015_v6,…	0	17873874,Gene expression of MRPL21 in CEU-CHB-JPT-YRI lymphoblastoid cell lines,2.96415E-24;19361613,Gene expression of MRPL21 probe [GI_31652223-A] in brain cortex with no Alzheimer's interaction,1.41E-34;20502693,Gene expression of IGHMBP2 in peripheral blood monocytes,3.03E-41;20502693,Gene expression of MRPL21 in peripheral blood monocytes,8.70E-103;22685416,Gene expression of MRPL21 (probeID…	0	ENSG00000197345.8	MRPL21	0	0	NM_181515	MRPL21	0	0	INT	rs619727
11	68668208	0.9	0.95	0	rs668576	A	G	0.19	0.21	0.23	0.3	0	0	E059,1_TssA;E089,6_EnhG;E123,6_EnhG		E003,H3K9ac_Pro;E007,H3K9ac_Pro;E016,H3K9ac_Pro;E018,H3K9ac_Pro;E025,H3K9ac_Pro;E027,H3K9ac_Pro;E049,H3K9ac_Pro;E067,H3K9ac_Pro;E068,H3K9ac_Pro;E069,H3K9ac_Pro;E073,H3K9ac_Pro;E083,H3K9ac_Pro;E107,H3K9ac_Pro;E117,H3K9ac_Pro;E125,H3K9ac_Pro;E011,H3K27ac_Enh;E013,H3K27ac_Enh;E039,H3K27ac_Enh;E040,H3K27ac_Enh;E041,H3K27ac_Enh;E048,H3K27ac_Enh;E050,H3K27ac_Enh;E056,H3K27ac_Enh;E073,H3K27ac_Enh;E115,H…	E032;E034	0	GTEx2015_v6,Adipose_Subcutaneous,IGHMBP2,1.54143126825566e-42;GTEx2015_v6,Adipose_Subcutaneous,MRGPRF,5.42827241156901e-06;GTEx2015_v6,Adipose_Subcutaneous,MRPL21,6.67028730268096e-46;GTEx2015_v6,Adipose_Subcutaneous,RP11-554A11.4,1.07937916522996e-07;GTEx2015_v6,Adipose_Subcutaneous,RP11-554A11.6,7.1318511882621e-09;GTEx2015_v6,Adipose_Subcutaneous,RP11-757G1.6,8.87650065017206e-12;GTEx2015_v6,A…	0	17873874,Gene expression of MRPL21 in CEU-CHB-JPT lymphoblastoid cell lines,4.57826E-22;22685416,Gene expression of MRPL21 (probeID ILMN_1744835) in cerebellum in Alzheimer's disease cases and controls,1.447E-34;22685416,Gene expression of MRPL21 (probeID ILMN_1744835) in temporal cortex in Alzheimer's disease cases and controls,2.445E-21;22685416,Gene expression of MRPL21 (probeID ILMN_2348050) …	Brachyury_1;NF-I_1;NRSF_known3	ENSG00000197345.8	MRPL21	0	0	NM_181515	MRPL21	0	0	INT	rs619727
11	68668437	0.9	0.95	0	rs482172	C	A	0.19	0.21	0.23	0.3	0	0	E059,3_TxFlnk;E089,6_EnhG;E095,7_Enh;E096,6_EnhG;E115,6_EnhG;E123,6_EnhG		E003,H3K9ac_Pro;E007,H3K9ac_Pro;E016,H3K9ac_Pro;E018,H3K9ac_Pro;E020,H3K9ac_Pro;E025,H3K9ac_Pro;E027,H3K9ac_Pro;E049,H3K9ac_Pro;E067,H3K9ac_Pro;E068,H3K9ac_Pro;E069,H3K9ac_Pro;E073,H3K9ac_Pro;E083,H3K9ac_Pro;E107,H3K9ac_Pro;E117,H3K9ac_Pro;E125,H3K9ac_Pro;E006,H3K4me1_Enh;E022,H3K4me1_Enh;E024,H3K4me1_Enh;E025,H3K4me1_Enh;E027,H3K4me1_Enh;E028,H3K4me1_Enh;E034,H3K4me1_Enh;E037,H3K4me1_Enh;E038,H3…	E114;E116;E118;E123	K562,MAX,HudsonAlpha,None;K562,POL24H8,HudsonAlpha,None	GTEx2015_v6,Adipose_Subcutaneous,IGHMBP2,1.5218577388845e-42;GTEx2015_v6,Adipose_Subcutaneous,MRGPRF,5.54289783843875e-06;GTEx2015_v6,Adipose_Subcutaneous,MRPL21,6.23054823032991e-46;GTEx2015_v6,Adipose_Subcutaneous,RP11-554A11.4,1.0607104873342e-07;GTEx2015_v6,Adipose_Subcutaneous,RP11-554A11.6,7.43122119113711e-09;GTEx2015_v6,Adipose_Subcutaneous,RP11-757G1.6,8.50981743673073e-12;GTEx2015_v6,Ad…	0	17873874,Gene expression of MRPL21 in CEU-CHB-JPT lymphoblastoid cell lines,1.86896E-22;22685416,Gene expression of MRPL21 (probeID ILMN_1744835) in cerebellum in Alzheimer's disease cases and controls,1.447E-34;22685416,Gene expression of MRPL21 (probeID ILMN_1744835) in temporal cortex in Alzheimer's disease cases and controls,2.445E-21;22685416,Gene expression of MRPL21 (probeID ILMN_2348050) …	EBF_disc1;EBF_known1;PLAG1;Rad21_disc10;Zic_4	ENSG00000197345.8	MRPL21	0	0	NM_181515	MRPL21	0	0	INT	rs619727
11	68669496	0.9	0.95	0	rs513359	T	A	0.19	0.21	0.23	0.3	0	0	E004,7_Enh;E025,7_Enh;E027,7_Enh;E028,7_Enh;E038,7_Enh;E040,7_Enh;E041,7_Enh;E043,7_Enh;E047,7_Enh;E048,7_Enh;E055,2_TssAFlnk;E056,6_EnhG;E058,7_Enh;E070,7_Enh;E071,7_Enh;E077,7_Enh;E078,7_Enh;E080,7_Enh;E094,7_Enh;E105,7_Enh;E107,7_Enh;E115,7_Enh;E116,2_TssAFlnk;E117,7_Enh;E118,2_TssAFlnk;E123,6_EnhG;E124,7_Enh	E008,12_TxEnhW;E009,12_TxEnhW;E017,12_TxEnhW;E018,12_TxEnhW;E020,12_TxEnhW;E023,12_TxEnhW;E025,12_TxEnhW;E027,12_TxEnhW;E028,12_TxEnhW;E030,12_TxEnhW;E033,12_TxEnhW;E036,12_TxEnhW;E037,12_TxEnhW;E038,12_TxEnhW;E039,12_TxEnhW;E040,12_TxEnhW;E041,12_TxEnhW;E042,12_TxEnhW;E043,12_TxEnhW;E044,12_TxEnhW;E045,12_TxEnhW;E047,12_TxEnhW;E048,12_TxEnhW;E049,12_TxEnhW;E054,12_TxEnhW;E055,12_TxEnhW;E056,12_T…	E001,H3K4me3_Pro;E003,H3K4me3_Pro;E008,H3K4me3_Pro;E009,H3K4me3_Pro;E010,H3K4me3_Pro;E014,H3K4me3_Pro;E015,H3K4me3_Pro;E016,H3K4me3_Pro;E017,H3K4me3_Pro;E018,H3K4me3_Pro;E019,H3K4me3_Pro;E020,H3K4me3_Pro;E021,H3K4me3_Pro;E022,H3K4me3_Pro;E028,H3K4me3_Pro;E036,H3K4me3_Pro;E040,H3K4me3_Pro;E043,H3K4me3_Pro;E044,H3K4me3_Pro;E047,H3K4me3_Pro;E049,H3K4me3_Pro;E050,H3K4me3_Pro;E051,H3K4me3_Pro;E053,H3K…		0	GTEx2015_v6,Adipose_Subcutaneous,IGHMBP2,1.8116322763006e-42;GTEx2015_v6,Adipose_Subcutaneous,MRGPRF,6.00478820848522e-06;GTEx2015_v6,Adipose_Subcutaneous,MRPL21,5.09206422960549e-46;GTEx2015_v6,Adipose_Subcutaneous,RP11-554A11.4,1.01744424770322e-07;GTEx2015_v6,Adipose_Subcutaneous,RP11-554A11.6,9.073829951526e-09;GTEx2015_v6,Adipose_Subcutaneous,RP11-757G1.6,7.34721134257734e-12;GTEx2015_v6,Adi…	0	17873874,Gene expression of MRPL21 in CEU-CHB-JPT lymphoblastoid cell lines,4.57826E-22;22685416,Gene expression of MRPL21 (probeID ILMN_1744835) in cerebellum in Alzheimer's disease cases and controls,1.447E-34;22685416,Gene expression of MRPL21 (probeID ILMN_1744835) in temporal cortex in Alzheimer's disease cases and controls,2.445E-21;22685416,Gene expression of MRPL21 (probeID ILMN_2348050) …	Nr2e3;Prrx1	ENSG00000197345.8	MRPL21	0	0	NM_181515	MRPL21	0	0	INT	rs619727
11	68671104	0.9	0.95	0	rs629426	A	G	0.19	0.21	0.23	0.3	0	0	E001,1_TssA;E002,1_TssA;E003,1_TssA;E004,1_TssA;E005,1_TssA;E006,1_TssA;E007,1_TssA;E008,1_TssA;E009,2_TssAFlnk;E010,2_TssAFlnk;E011,1_TssA;E012,1_TssA;E013,1_TssA;E014,1_TssA;E015,1_TssA;E016,1_TssA;E017,1_TssA;E018,1_TssA;E019,1_TssA;E020,1_TssA;E021,1_TssA;E022,3_TxFlnk;E023,1_TssA;E024,1_TssA;E025,1_TssA;E026,1_TssA;E027,1_TssA;E028,1_TssA;E029,2_TssAFlnk;E030,2_TssAFlnk;E031,2_TssAFlnk;E032,…	E001,3_PromD1;E002,3_PromD1;E003,3_PromD1;E004,3_PromD1;E005,3_PromD1;E006,3_PromD1;E007,3_PromD1;E008,3_PromD1;E009,3_PromD1;E010,3_PromD1;E011,3_PromD1;E012,3_PromD1;E013,3_PromD1;E014,3_PromD1;E015,3_PromD1;E016,3_PromD1;E017,3_PromD1;E018,3_PromD1;E019,3_PromD1;E020,3_PromD1;E021,3_PromD1;E022,3_PromD1;E023,3_PromD1;E024,3_PromD1;E025,3_PromD1;E026,3_PromD1;E027,3_PromD1;E028,3_PromD1;E029,3_…	E001,H3K4me3_Pro;E002,H3K4me3_Pro;E003,H3K4me3_Pro;E004,H3K4me3_Pro;E005,H3K4me3_Pro;E006,H3K4me3_Pro;E007,H3K4me3_Pro;E008,H3K4me3_Pro;E009,H3K4me3_Pro;E010,H3K4me3_Pro;E011,H3K4me3_Pro;E012,H3K4me3_Pro;E013,H3K4me3_Pro;E014,H3K4me3_Pro;E015,H3K4me3_Pro;E016,H3K4me3_Pro;E017,H3K4me3_Pro;E018,H3K4me3_Pro;E019,H3K4me3_Pro;E020,H3K4me3_Pro;E021,H3K4me3_Pro;E022,H3K4me3_Pro;E023,H3K4me3_Pro;E024,H3K…	E006;E007;E008;E021;E028;E032;E033;E034;E046;E050;E051;E055;E057;E059;E083;E084;E088;E089;E090;E091;E092;E093;E100;E109;E116;E117;E118;E119;E120;E121;E122;E123;E124;E127	GM15510,POL2,Stanford,None;GM18951,POL2,Stanford,None;HEK293(b),POL2,Stanford,None;HeLa-S3,POL2,Stanford,None;HeLa-S3,POL2,UT-A,None;K562,CMYC,Stanford,IFNa6h;K562,POL2,Stanford,None;K562,POL2B,Broad,None;MCF10A-Er-Src,POL2,Harvard(Weissman),TAM_1uM_36hr;MCF10A-Er-Src,POL2,Stanford,EtOH_0.01pct;Raji,POL2,UCD,None	GTEx2015_v6,Adipose_Subcutaneous,IGHMBP2,2.091336452729e-42;GTEx2015_v6,Adipose_Subcutaneous,MRGPRF,7.12928138131785e-06;GTEx2015_v6,Adipose_Subcutaneous,MRPL21,5.03254892503122e-46;GTEx2015_v6,Adipose_Subcutaneous,RP11-554A11.4,9.40502940372394e-08;GTEx2015_v6,Adipose_Subcutaneous,RP11-554A11.6,1.21528062863423e-08;GTEx2015_v6,Adipose_Subcutaneous,RP11-757G1.6,5.89583272788962e-12;GTEx2015_v6,Ad…	0	17873874,Gene expression of MRPL21 in CEU-CHB-JPT lymphoblastoid cell lines,1.87932E-21;19222302,Differential exon level expression of MRPL21 [probe 3379723] in brain cortex,5.96E-05;19966804,Gene expression of MRPL21 [probe ILMN_1801909] in peripheral leukocytes,4.00682E-09;20833654,Gene expression of IGHMBP2 in CD4+ lymphocytes,1.20E-05;20833654,Gene expression of MRPL21 in CD4+ lymphocytes,5.2…	0	ENSG00000197345.8	MRPL21	0	0	NM_181515	MRPL21	0	0	INT	rs619727
11	68672800	0.86	0.93	0	rs496616	G	C	0.19	0.21	0.24	0.3	0	0	E001,2_TssAFlnk;E002,1_TssA;E003,7_Enh;E006,7_Enh;E008,2_TssAFlnk;E009,2_TssAFlnk;E010,2_TssAFlnk;E011,2_TssAFlnk;E012,7_Enh;E013,1_TssA;E014,7_Enh;E015,2_TssAFlnk;E016,1_TssA;E017,7_Enh;E018,2_TssAFlnk;E019,2_TssAFlnk;E020,1_TssA;E022,7_Enh;E023,2_TssAFlnk;E025,2_TssAFlnk;E026,2_TssAFlnk;E027,2_TssAFlnk;E028,7_Enh;E029,7_Enh;E030,7_Enh;E031,7_Enh;E032,7_Enh;E033,2_TssAFlnk;E034,7_Enh;E035,7_Enh;…	E001,4_PromD2;E002,4_PromD2;E003,4_PromD2;E004,4_PromD2;E005,4_PromD2;E006,4_PromD2;E007,4_PromD2;E008,4_PromD2;E009,4_PromD2;E010,4_PromD2;E011,4_PromD2;E012,4_PromD2;E013,4_PromD2;E014,4_PromD2;E015,4_PromD2;E016,4_PromD2;E017,4_PromD2;E018,4_PromD2;E019,4_PromD2;E020,4_PromD2;E021,4_PromD2;E022,4_PromD2;E023,4_PromD2;E024,4_PromD2;E025,3_PromD1;E026,4_PromD2;E027,3_PromD1;E028,9_TxReg;E029,4_P…	E001,H3K4me1_Enh;E003,H3K4me1_Enh;E005,H3K4me1_Enh;E006,H3K4me1_Enh;E007,H3K4me1_Enh;E009,H3K4me1_Enh;E010,H3K4me1_Enh;E011,H3K4me1_Enh;E012,H3K4me1_Enh;E013,H3K4me1_Enh;E014,H3K4me1_Enh;E015,H3K4me1_Enh;E016,H3K4me1_Enh;E017,H3K4me1_Enh;E018,H3K4me1_Enh;E019,H3K4me1_Enh;E020,H3K4me1_Enh;E021,H3K4me1_Enh;E022,H3K4me1_Enh;E023,H3K4me1_Enh;E024,H3K4me1_Enh;E025,H3K4me1_Enh;E026,H3K4me1_Enh;E027,H3K…	E028;E097;E116;E123	0	GTEx2015_v6,Adipose_Subcutaneous,IGHMBP2,3.2732241523585e-42;GTEx2015_v6,Adipose_Subcutaneous,MRGPRF,4.45456583638832e-06;GTEx2015_v6,Adipose_Subcutaneous,MRPL21,2.76824444909887e-44;GTEx2015_v6,Adipose_Subcutaneous,RP11-554A11.4,8.10611742652157e-08;GTEx2015_v6,Adipose_Subcutaneous,RP11-554A11.6,1.1140643677559e-08;GTEx2015_v6,Adipose_Subcutaneous,RP11-757G1.6,1.65381555772834e-12;GTEx2015_v6,Ad…	0	0	ERalpha-a_known4;Hoxa9;TCF11::MafG	ENSG00000132740.4	IGHMBP2	0	0	NM_002180	IGHMBP2	0	0	INT	rs619727
11	68674203	0.86	0.93	0	rs35380202	G	A	0.29	0.21	0.24	0.3	0	0			E006,H3K4me1_Enh;E034,H3K4me1_Enh;E039,H3K4me1_Enh;E043,H3K4me1_Enh;E048,H3K4me1_Enh;E056,H3K4me1_Enh;E058,H3K4me1_Enh;E109,H3K4me1_Enh;E006,H3K4me3_Pro;E008,H3K4me3_Pro;E028,H3K4me3_Pro;E045,H3K4me3_Pro;E094,H3K4me3_Pro;E099,H3K4me3_Pro;E113,H3K4me3_Pro;E018,H3K9ac_Pro;E038,H3K9ac_Pro;E049,H3K9ac_Pro;E067,H3K9ac_Pro;E117,H3K9ac_Pro;E124,H3K9ac_Pro;E125,H3K9ac_Pro;E061,H3K27ac_Enh;E068,H3K27ac_En…		0	GTEx2015_v6,Adipose_Subcutaneous,IGHMBP2,2.63739624053897e-41;GTEx2015_v6,Adipose_Subcutaneous,MRGPRF,8.87562315737031e-07;GTEx2015_v6,Adipose_Subcutaneous,MRPL21,3.32414525544292e-40;GTEx2015_v6,Adipose_Subcutaneous,RP11-554A11.4,1.39534567008789e-06;GTEx2015_v6,Adipose_Subcutaneous,RP11-554A11.6,6.49656571505027e-09;GTEx2015_v6,Adipose_Subcutaneous,RP11-757G1.6,1.82621102332032e-12;GTEx2015_v6,…	0	0	AP-2_known4;AP-2_known6;ELF1_disc2;Egr-1_disc4;Ets_disc9;HNF4_known4;HNF4_known5;RXRA_known3;SMC3_disc3;SP1_disc3;TR4_disc3	ENSG00000132740.4	IGHMBP2	0	0	NM_002180	IGHMBP2	0	0	INT	rs619727
11	68678634	0.84	0.92	0	rs583182	C	T	0.33	0.22	0.24	0.3	0	0			E005,H3K4me3_Pro;E024,H3K4me3_Pro;E113,H3K4me3_Pro;E006,H3K4me1_Enh;E055,H3K4me1_Enh;E113,H3K4me1_Enh;E007,H3K9ac_Pro;E018,H3K9ac_Pro;E047,H3K9ac_Pro;E067,H3K9ac_Pro;E055,H3K27ac_Enh;E061,H3K27ac_Enh		0	GTEx2015_v6,Adipose_Subcutaneous,IGHMBP2,8.59937512874986e-43;GTEx2015_v6,Adipose_Subcutaneous,MRGPRF,7.42840278634306e-06;GTEx2015_v6,Adipose_Subcutaneous,MRPL21,6.54801849250409e-58;GTEx2015_v6,Adipose_Subcutaneous,RP11-554A11.4,3.82124864195743e-08;GTEx2015_v6,Adipose_Subcutaneous,RP11-554A11.6,4.02736593309071e-09;GTEx2015_v6,Adipose_Subcutaneous,RP11-757G1.6,7.83909188417147e-12;GTEx2015_v6,…	0	17873874,Gene expression of MRPL21 in CEU-CHB-JPT-YRI lymphoblastoid cell lines,9.09494E-26;22685416,Gene expression of MRPL21 (probeID ILMN_1744835) in cerebellum in Alzheimer's disease cases and controls,1.653E-34;22685416,Gene expression of MRPL21 (probeID ILMN_1744835) in temporal cortex in Alzheimer's disease cases and controls,1.855E-21;22685416,Gene expression of MRPL21 (probeID ILMN_23480…	Pou2f2_known10;Pou2f2_known2;Rad21_disc9	ENSG00000132740.4	IGHMBP2	0	0	NM_002180	IGHMBP2	0	0	INT	rs619727
11	68678718	0.84	0.92	0	rs673821	G	T	0.14	0.2	0.23	0.3	0	0			E005,H3K4me3_Pro;E024,H3K4me3_Pro;E113,H3K4me3_Pro;E006,H3K4me1_Enh;E055,H3K4me1_Enh;E113,H3K4me1_Enh;E007,H3K9ac_Pro;E018,H3K9ac_Pro;E047,H3K9ac_Pro;E067,H3K9ac_Pro;E055,H3K27ac_Enh;E061,H3K27ac_Enh		0	GTEx2015_v6,Adipose_Subcutaneous,IGHMBP2,6.01209058328541e-42;GTEx2015_v6,Adipose_Subcutaneous,MRGPRF,7.79612546465203e-06;GTEx2015_v6,Adipose_Subcutaneous,MRPL21,1.93905549495238e-45;GTEx2015_v6,Adipose_Subcutaneous,RP11-554A11.4,6.93397622042632e-09;GTEx2015_v6,Adipose_Subcutaneous,RP11-554A11.6,9.62336413504433e-09;GTEx2015_v6,Adipose_Subcutaneous,RP11-757G1.6,2.9372993388416e-12;GTEx2015_v6,A…	0	17873874,Gene expression of MRPL21 in CEU-CHB-JPT lymphoblastoid cell lines,3.85567E-15;20502693,Gene expression of IGHMBP2 in peripheral blood monocytes,1.14E-41;20502693,Gene expression of MRPL21 in peripheral blood monocytes,4.54E-102;22685416,Gene expression of MRPL21 (probeID ILMN_1744835) in cerebellum in Alzheimer's disease cases and controls,1.366E-33;22685416,Gene expression of MRPL21 (p…	0	ENSG00000132740.4	IGHMBP2	0	0	NM_002180	IGHMBP2	0	0	INT	rs619727
11	68679868	0.84	0.92	0	rs664930	G	T	0.19	0.21	0.23	0.3	0	0	E052,6_EnhG;E055,6_EnhG	E055,11_TxEnh3	E006,H3K4me1_Enh;E017,H3K4me1_Enh;E025,H3K4me1_Enh;E052,H3K4me1_Enh;E055,H3K4me1_Enh;E113,H3K4me1_Enh;E125,H3K4me1_Enh;E129,H3K4me1_Enh;E055,H3K27ac_Enh;E076,H3K27ac_Enh;E067,H3K9ac_Pro;E113,H3K4me3_Pro	E055;E056;E125	HUVEC,GATA2,UCD,None;T-47D,GATA3,HudsonAlpha,DMSO_0.02pct	GTEx2015_v6,Adipose_Subcutaneous,IGHMBP2,3.42552677290756e-42;GTEx2015_v6,Adipose_Subcutaneous,MRGPRF,5.17387699446447e-06;GTEx2015_v6,Adipose_Subcutaneous,MRPL21,1.83761798222679e-44;GTEx2015_v6,Adipose_Subcutaneous,RP11-554A11.4,4.54319771396864e-08;GTEx2015_v6,Adipose_Subcutaneous,RP11-554A11.6,1.43158884720663e-08;GTEx2015_v6,Adipose_Subcutaneous,RP11-757G1.6,1.92881954496635e-12;GTEx2015_v6,…	0	0	DMRT2;SETDB1_disc1	ENSG00000132740.4	IGHMBP2	0	0	NM_002180	IGHMBP2	0	0	INT	rs619727
11	68695144	0.8	0.91	0	rs553875	T	G	0.03	0.19	0.23	0.31	0	0	E029,7_Enh;E030,6_EnhG;E031,6_EnhG;E032,6_EnhG;E055,6_EnhG;E063,6_EnhG;E065,7_Enh;E076,7_Enh;E078,7_Enh;E080,6_EnhG;E083,7_Enh;E089,6_EnhG;E092,6_EnhG;E095,7_Enh;E096,6_EnhG;E100,7_Enh;E103,7_Enh;E105,7_Enh;E108,7_Enh;E111,6_EnhG;E116,6_EnhG;E124,2_TssAFlnk	E027,11_TxEnh3;E029,13_EnhA1;E030,14_EnhA2;E031,11_TxEnh3;E032,11_TxEnh3;E033,11_TxEnh3;E034,11_TxEnh3;E035,11_TxEnh3;E036,11_TxEnh3;E037,11_TxEnh3;E039,11_TxEnh3;E040,11_TxEnh3;E041,11_TxEnh3;E043,11_TxEnh3;E044,11_TxEnh3;E045,11_TxEnh3;E046,11_TxEnh3;E048,11_TxEnh3;E050,11_TxEnh3;E051,11_TxEnh3;E053,11_TxEnh3;E055,11_TxEnh3;E056,11_TxEnh3;E062,11_TxEnh3;E063,11_TxEnh3;E065,17_EnhW2;E066,18_EnhA…	E006,H3K4me1_Enh;E017,H3K4me1_Enh;E029,H3K4me1_Enh;E030,H3K4me1_Enh;E031,H3K4me1_Enh;E032,H3K4me1_Enh;E046,H3K4me1_Enh;E055,H3K4me1_Enh;E056,H3K4me1_Enh;E063,H3K4me1_Enh;E065,H3K4me1_Enh;E066,H3K4me1_Enh;E067,H3K4me1_Enh;E068,H3K4me1_Enh;E069,H3K4me1_Enh;E071,H3K4me1_Enh;E073,H3K4me1_Enh;E075,H3K4me1_Enh;E076,H3K4me1_Enh;E077,H3K4me1_Enh;E078,H3K4me1_Enh;E080,H3K4me1_Enh;E083,H3K4me1_Enh;E085,H3K…	E088;E090;E116	0	GTEx2015_v6,Adipose_Subcutaneous,IGHMBP2,1.00516314120317e-38;GTEx2015_v6,Adipose_Subcutaneous,MRGPRF,7.59410639520365e-06;GTEx2015_v6,Adipose_Subcutaneous,MRPL21,2.24872650634681e-42;GTEx2015_v6,Adipose_Subcutaneous,RP11-554A11.4,1.34696501688008e-09;GTEx2015_v6,Adipose_Subcutaneous,RP11-554A11.6,1.11319023874107e-08;GTEx2015_v6,Adipose_Subcutaneous,RP11-757G1.6,4.94860558149968e-13;GTEx2015_v6,…	0	17873874,Gene expression of MRPL21 in JPT lymphoblastoid cell lines,9.89236E-12;22685416,Gene expression of MRPL21 (probeID ILMN_1744835) in cerebellum in Alzheimer's disease cases and controls,1.543E-33;22685416,Gene expression of MRPL21 (probeID ILMN_1744835) in temporal cortex in Alzheimer's disease cases and controls,2.451E-21;22685416,Gene expression of MRPL21 (probeID ILMN_2348050) in cereb…	Barx1;Bsx;Dlx5;Foxk1;Nkx6-1_3;Sox_14;Sox_15;Sox_16	ENSG00000132740.4	IGHMBP2	0	0	NM_002180	IGHMBP2	0	0	INT	rs619727
11	68698762	0.8	0.91	0	rs674654	G	T	0.1	0.2	0.23	0.31	0	0	E030,6_EnhG;E076,6_EnhG;E111,6_EnhG	E030,11_TxEnh3;E076,11_TxEnh3;E103,11_TxEnh3	E005,H3K9ac_Pro;E007,H3K9ac_Pro;E076,H3K9ac_Pro;E108,H3K9ac_Pro;E111,H3K9ac_Pro;E117,H3K9ac_Pro;E006,H3K4me1_Enh;E022,H3K4me1_Enh;E030,H3K4me1_Enh;E055,H3K4me1_Enh;E056,H3K4me1_Enh;E068,H3K4me1_Enh;E073,H3K4me1_Enh;E076,H3K4me1_Enh;E078,H3K4me1_Enh;E079,H3K4me1_Enh;E089,H3K4me1_Enh;E092,H3K4me1_Enh;E103,H3K4me1_Enh;E105,H3K4me1_Enh;E111,H3K4me1_Enh;E113,H3K4me1_Enh;E029,H3K27ac_Enh;E055,H3K27ac_E…		0	GTEx2015_v6,Adipose_Subcutaneous,IGHMBP2,2.60890230116366e-39;GTEx2015_v6,Adipose_Subcutaneous,MRGPRF,2.82407933720756e-06;GTEx2015_v6,Adipose_Subcutaneous,MRPL21,2.55383837089697e-42;GTEx2015_v6,Adipose_Subcutaneous,RP11-554A11.4,5.88504438995876e-09;GTEx2015_v6,Adipose_Subcutaneous,RP11-554A11.6,4.92672747336434e-09;GTEx2015_v6,Adipose_Subcutaneous,RP11-757G1.6,8.71416125992668e-13;GTEx2015_v6,…	0	0	Hoxa7_1;Pou2f2_disc2;TAL1_disc1	ENSG00000132740.4	IGHMBP2	0	0	NM_002180	IGHMBP2	0	0	INT	rs619727
11	68698996	0.8	0.91	0	rs513476	C	T	0.1	0.2	0.23	0.31	0	0	E030,6_EnhG;E076,6_EnhG;E111,6_EnhG	E030,11_TxEnh3;E076,11_TxEnh3	E005,H3K9ac_Pro;E007,H3K9ac_Pro;E076,H3K9ac_Pro;E108,H3K9ac_Pro;E111,H3K9ac_Pro;E117,H3K9ac_Pro;E006,H3K4me1_Enh;E022,H3K4me1_Enh;E030,H3K4me1_Enh;E055,H3K4me1_Enh;E056,H3K4me1_Enh;E068,H3K4me1_Enh;E073,H3K4me1_Enh;E076,H3K4me1_Enh;E078,H3K4me1_Enh;E079,H3K4me1_Enh;E089,H3K4me1_Enh;E092,H3K4me1_Enh;E103,H3K4me1_Enh;E105,H3K4me1_Enh;E111,H3K4me1_Enh;E113,H3K4me1_Enh;E029,H3K27ac_Enh;E055,H3K27ac_E…	E022	0	GTEx2015_v6,Adipose_Subcutaneous,IGHMBP2,2.60890230116366e-39;GTEx2015_v6,Adipose_Subcutaneous,MRGPRF,2.82407933720756e-06;GTEx2015_v6,Adipose_Subcutaneous,MRPL21,2.55383837089697e-42;GTEx2015_v6,Adipose_Subcutaneous,RP11-554A11.4,5.88504438995876e-09;GTEx2015_v6,Adipose_Subcutaneous,RP11-554A11.6,4.92672747336434e-09;GTEx2015_v6,Adipose_Subcutaneous,RP11-757G1.6,8.71416125992668e-13;GTEx2015_v6,…	0	0	HEY1_disc2;Irf_disc4;Klf4;Klf7;SP1_disc3;SP1_known2;SP1_known4;TATA_disc4	ENSG00000132740.4	IGHMBP2	0	0	NM_002180	IGHMBP2	0	0	INT	rs619727
11	68700424	0.8	0.91	0	rs478647	C	T	0.1	0.2	0.23	0.31	0	0	E055,6_EnhG;E076,6_EnhG;E092,6_EnhG;E103,7_Enh;E111,6_EnhG	E076,10_TxEnh5;E078,18_EnhAc;E080,11_TxEnh3;E089,11_TxEnh3;E090,11_TxEnh3;E092,11_TxEnh3;E103,11_TxEnh3;E111,11_TxEnh3	E005,H3K4me3_Pro;E022,H3K4me3_Pro;E056,H3K4me3_Pro;E076,H3K4me3_Pro;E113,H3K4me3_Pro;E007,H3K9ac_Pro;E076,H3K9ac_Pro;E107,H3K9ac_Pro;E108,H3K9ac_Pro;E117,H3K9ac_Pro;E011,H3K27ac_Enh;E022,H3K27ac_Enh;E055,H3K27ac_Enh;E056,H3K27ac_Enh;E059,H3K27ac_Enh;E075,H3K27ac_Enh;E076,H3K27ac_Enh;E079,H3K27ac_Enh;E092,H3K27ac_Enh;E101,H3K27ac_Enh;E103,H3K27ac_Enh;E111,H3K27ac_Enh;E124,H3K27ac_Enh;E012,H3K4me1_…		0	GTEx2015_v6,Adipose_Subcutaneous,IGHMBP2,4.12997606241532e-39;GTEx2015_v6,Adipose_Subcutaneous,MRGPRF,1.36032524789176e-06;GTEx2015_v6,Adipose_Subcutaneous,MRPL21,3.72195884585896e-42;GTEx2015_v6,Adipose_Subcutaneous,RP11-554A11.4,2.11990352628183e-08;GTEx2015_v6,Adipose_Subcutaneous,RP11-554A11.6,3.10750889444079e-09;GTEx2015_v6,Adipose_Subcutaneous,RP11-757G1.6,2.80479583167963e-12;GTEx2015_v6,…	0	17873874,Gene expression of MRPL21 in CEU-CHB-JPT lymphoblastoid cell lines,1.00346E-19;19361613,Gene expression of MRPL21 probe [GI_31652223-A] in brain cortex with no Alzheimer's interaction,1.85E-35;20502693,Gene expression of FAM111B in peripheral blood monocytes,7.55E-06;20502693,Gene expression of IGHMBP2 in peripheral blood monocytes,1.92E-39;20502693,Gene expression of MRPL21 in periphera…	ERalpha-a_disc4;Gfi1b;MAZ;RXRA_known4	ENSG00000132740.4	IGHMBP2	0	0	NM_002180	IGHMBP2	0	0	INT	rs619727
11	68703959	0.8	0.91	0	rs622082	A	G	0.1	0.2	0.23	0.31	0	0	E076,6_EnhG;E103,6_EnhG;E111,6_EnhG	E076,10_TxEnh5;E078,11_TxEnh3;E103,11_TxEnh3;E111,10_TxEnh5	E005,H3K4me3_Pro;E006,H3K4me3_Pro;E022,H3K4me3_Pro;E056,H3K4me3_Pro;E076,H3K4me3_Pro;E094,H3K4me3_Pro;E113,H3K4me3_Pro;E007,H3K9ac_Pro;E015,H3K9ac_Pro;E076,H3K9ac_Pro;E107,H3K9ac_Pro;E111,H3K9ac_Pro;E022,H3K4me1_Enh;E055,H3K4me1_Enh;E056,H3K4me1_Enh;E076,H3K4me1_Enh;E103,H3K4me1_Enh;E111,H3K4me1_Enh;E055,H3K27ac_Enh;E056,H3K27ac_Enh;E059,H3K27ac_Enh;E074,H3K27ac_Enh;E075,H3K27ac_Enh;E076,H3K27ac_…		0	GTEx2015_v6,Adipose_Subcutaneous,IGHMBP2,4.2128069409619e-39;GTEx2015_v6,Adipose_Subcutaneous,MRGPRF,1.36824626443736e-06;GTEx2015_v6,Adipose_Subcutaneous,MRPL21,3.73412622971023e-42;GTEx2015_v6,Adipose_Subcutaneous,RP11-554A11.4,2.11660059998139e-08;GTEx2015_v6,Adipose_Subcutaneous,RP11-554A11.6,3.11736757872281e-09;GTEx2015_v6,Adipose_Subcutaneous,RP11-757G1.6,2.79737489416788e-12;GTEx2015_v6,A…	0	17873874,Gene expression of MRPL21 in CEU-CHB-JPT lymphoblastoid cell lines,3.78181E-20;19222302,Differential exon level expression of MRPL21 [probe 3379723] in brain cortex,3.44E-05;19222302,Gene expression of MRPL21 [probe 3379708] in brain cortex,8.77E-04;20833654,Gene expression of IGHMBP2 in CD4+ lymphocytes,8.13E-06;20833654,Gene expression of MRPL21 in CD4+ lymphocytes,5.13E-06;21829388,Ge…	BHLHE40_disc2;CTCF_disc10;NF-E2_disc4;TCF12_known1	ENSG00000132740.4	IGHMBP2	0	0	NM_002180	IGHMBP2	0	0	NSM	rs619727
11	68704264	0.8	0.91	0	rs546382	C	T	0.1	0.2	0.23	0.31	0	0	E059,6_EnhG;E076,6_EnhG;E103,6_EnhG;E111,6_EnhG	E076,10_TxEnh5;E078,11_TxEnh3;E103,11_TxEnh3;E111,10_TxEnh5	E005,H3K4me3_Pro;E006,H3K4me3_Pro;E022,H3K4me3_Pro;E056,H3K4me3_Pro;E076,H3K4me3_Pro;E094,H3K4me3_Pro;E113,H3K4me3_Pro;E007,H3K9ac_Pro;E015,H3K9ac_Pro;E076,H3K9ac_Pro;E107,H3K9ac_Pro;E022,H3K4me1_Enh;E055,H3K4me1_Enh;E056,H3K4me1_Enh;E076,H3K4me1_Enh;E103,H3K4me1_Enh;E111,H3K4me1_Enh;E055,H3K27ac_Enh;E056,H3K27ac_Enh;E059,H3K27ac_Enh;E074,H3K27ac_Enh;E075,H3K27ac_Enh;E076,H3K27ac_Enh;E097,H3K27ac…		0	GTEx2015_v6,Adipose_Subcutaneous,IGHMBP2,4.2128069409619e-39;GTEx2015_v6,Adipose_Subcutaneous,MRGPRF,1.36824626443736e-06;GTEx2015_v6,Adipose_Subcutaneous,MRPL21,3.73412622971023e-42;GTEx2015_v6,Adipose_Subcutaneous,RP11-554A11.4,2.11660059998139e-08;GTEx2015_v6,Adipose_Subcutaneous,RP11-554A11.6,3.11736757872281e-09;GTEx2015_v6,Adipose_Subcutaneous,RP11-757G1.6,2.79737489416788e-12;GTEx2015_v6,A…	0	17873874,Gene expression of MRPL21 in CEU-CHB-JPT lymphoblastoid cell lines,3.78181E-20;22685416,Gene expression of MRPL21 (probeID ILMN_1744835) in cerebellum in Alzheimer's disease cases and controls,2.378E-33;22685416,Gene expression of MRPL21 (probeID ILMN_1744835) in temporal cortex in Alzheimer's disease cases and controls,7.593E-21;22685416,Gene expression of MRPL21 (probeID ILMN_2348050) …	AhR_1;STAT_known10;STAT_known11	ENSG00000132740.4	IGHMBP2	0	0	NM_002180	IGHMBP2	0	0	SYN	rs619727
11	68705504	0.8	0.91	0	rs513615	G	T	0.03	0.19	0.23	0.31	0	0	E076,6_EnhG;E103,6_EnhG;E111,6_EnhG	E076,10_TxEnh5;E103,11_TxEnh3;E111,10_TxEnh5	E007,H3K9ac_Pro;E015,H3K9ac_Pro;E076,H3K9ac_Pro;E107,H3K9ac_Pro;E111,H3K9ac_Pro;E022,H3K4me1_Enh;E055,H3K4me1_Enh;E056,H3K4me1_Enh;E075,H3K4me1_Enh;E076,H3K4me1_Enh;E078,H3K4me1_Enh;E089,H3K4me1_Enh;E103,H3K4me1_Enh;E111,H3K4me1_Enh;E022,H3K4me3_Pro;E055,H3K4me3_Pro;E076,H3K4me3_Pro;E111,H3K4me3_Pro;E113,H3K4me3_Pro;E056,H3K27ac_Enh;E059,H3K27ac_Enh;E073,H3K27ac_Enh;E075,H3K27ac_Enh;E076,H3K27ac_…		0	GTEx2015_v6,Adipose_Subcutaneous,IGHMBP2,4.05464799530555e-39;GTEx2015_v6,Adipose_Subcutaneous,MRGPRF,3.19710134687509e-06;GTEx2015_v6,Adipose_Subcutaneous,MRPL21,6.99984351611055e-43;GTEx2015_v6,Adipose_Subcutaneous,RP11-554A11.4,4.46314245643355e-09;GTEx2015_v6,Adipose_Subcutaneous,RP11-554A11.6,5.62346273172223e-09;GTEx2015_v6,Adipose_Subcutaneous,RP11-757G1.6,1.23121871188974e-12;GTEx2015_v6,…	0	0	Nr2f2	ENSG00000132740.4	IGHMBP2	0	0	NM_002180	IGHMBP2	0	0	INT	rs619727
11	68706848	0.8	0.91	0	rs569777	G	A	0.11	0.21	0.23	0.31	0	0	E022,6_EnhG;E056,6_EnhG;E059,6_EnhG;E103,6_EnhG;E111,6_EnhG	E055,11_TxEnh3;E056,11_TxEnh3;E076,10_TxEnh5;E078,11_TxEnh3;E103,11_TxEnh3;E111,10_TxEnh5	E003,H3K9ac_Pro;E007,H3K9ac_Pro;E015,H3K9ac_Pro;E018,H3K9ac_Pro;E076,H3K9ac_Pro;E107,H3K9ac_Pro;E111,H3K9ac_Pro;E006,H3K4me3_Pro;E055,H3K4me3_Pro;E056,H3K4me3_Pro;E076,H3K4me3_Pro;E078,H3K4me3_Pro;E098,H3K4me3_Pro;E111,H3K4me3_Pro;E113,H3K4me3_Pro;E011,H3K27ac_Enh;E055,H3K27ac_Enh;E056,H3K27ac_Enh;E059,H3K27ac_Enh;E065,H3K27ac_Enh;E073,H3K27ac_Enh;E075,H3K27ac_Enh;E076,H3K27ac_Enh;E092,H3K27ac_En…		0	GTEx2015_v6,Adipose_Subcutaneous,IGHMBP2,4.18676656350825e-39;GTEx2015_v6,Adipose_Subcutaneous,MRGPRF,1.36972820523689e-06;GTEx2015_v6,Adipose_Subcutaneous,MRPL21,3.69227178163499e-42;GTEx2015_v6,Adipose_Subcutaneous,RP11-554A11.4,2.11116951865143e-08;GTEx2015_v6,Adipose_Subcutaneous,RP11-554A11.6,3.12166177471427e-09;GTEx2015_v6,Adipose_Subcutaneous,RP11-757G1.6,2.80530886319129e-12;GTEx2015_v6,…	0	0	BDP1_disc1;E2F_disc3;HEY1_disc2;Sin3Ak-20_disc6;Sin3Ak-20_disc7;UF1H3BETA	ENSG00000132740.4	IGHMBP2	0	0	NM_002180	IGHMBP2	0	0	INT	rs619727
11	68710847	0.8	0.91	0	rs559032	C	A	0.1	0.2	0.23	0.31	0	0	E017,7_Enh;E025,7_Enh;E026,7_Enh;E027,7_Enh;E035,7_Enh;E036,7_Enh;E049,7_Enh;E050,7_Enh;E051,7_Enh;E053,7_Enh;E065,7_Enh;E076,7_Enh;E092,7_Enh;E097,7_Enh;E103,7_Enh;E111,2_TssAFlnk	E005,18_EnhAc;E006,18_EnhAc;E007,18_EnhAc;E017,15_EnhAF;E022,18_EnhAc;E023,15_EnhAF;E025,15_EnhAF;E026,13_EnhA1;E027,15_EnhAF;E028,18_EnhAc;E035,17_EnhW2;E036,17_EnhW2;E049,13_EnhA1;E050,15_EnhAF;E051,15_EnhAF;E052,15_EnhAF;E053,18_EnhAc;E055,17_EnhW2;E056,18_EnhAc;E059,18_EnhAc;E061,18_EnhAc;E063,18_EnhAc;E065,17_EnhW2;E066,18_EnhAc;E067,18_EnhAc;E069,15_EnhAF;E070,18_EnhAc;E071,15_EnhAF;E072,17…	E007,H3K9ac_Pro;E017,H3K9ac_Pro;E018,H3K9ac_Pro;E023,H3K9ac_Pro;E026,H3K9ac_Pro;E049,H3K9ac_Pro;E067,H3K9ac_Pro;E069,H3K9ac_Pro;E073,H3K9ac_Pro;E075,H3K9ac_Pro;E076,H3K9ac_Pro;E102,H3K9ac_Pro;E103,H3K9ac_Pro;E110,H3K9ac_Pro;E111,H3K9ac_Pro;E011,H3K27ac_Enh;E015,H3K27ac_Enh;E017,H3K27ac_Enh;E022,H3K27ac_Enh;E026,H3K27ac_Enh;E049,H3K27ac_Enh;E059,H3K27ac_Enh;E065,H3K27ac_Enh;E069,H3K27ac_Enh;E072,H…		0	GTEx2015_v6,Adipose_Subcutaneous,IGHMBP2,4.2128069409619e-39;GTEx2015_v6,Adipose_Subcutaneous,MRGPRF,1.36824626443736e-06;GTEx2015_v6,Adipose_Subcutaneous,MRPL21,3.73412622971023e-42;GTEx2015_v6,Adipose_Subcutaneous,RP11-554A11.4,2.11660059998139e-08;GTEx2015_v6,Adipose_Subcutaneous,RP11-554A11.6,3.11736757872281e-09;GTEx2015_v6,Adipose_Subcutaneous,RP11-757G1.6,2.79737489416788e-12;GTEx2015_v6,A…	0	17873874,Gene expression of MRPL21 in CEU-CHB-JPT lymphoblastoid cell lines,2.9363E-20;18462017,Gene expression of IGHMBP2 in liver,1.17461E-13;18462017,Gene expression of MTL5 in liver,0.00012861;20502693,Gene expression of FAM111B in peripheral blood monocytes,7.02E-06;20502693,Gene expression of IGHMBP2 in peripheral blood monocytes,1.45E-39;20502693,Gene expression of MRPL21 in peripheral blo…	Evi-1_3	ENSG00000255741.1	RP11-757G1.5	5	526	NM_002180	IGHMBP2	3	2777	0	rs619727
chr	pos_hg19	r2	D'	is_query_snp	rsID	ref	alt	AFR	AMR	ASN	EUR	GERP_cons	SiPhy_cons	Chromatin_States	Chromatin_States_Imputed	Chromatin_Marks	DNAse	Proteins	eQTL	gwas	grasp	Motifs	GENCODE_id	GENCODE_name	GENCODE_direction	GENCODE_distance	RefSeq_id	RefSeq_name	RefSeq_direction	RefSeq_distance	dbSNP_functional_annotation	query_snp_rsid
11	68617022	0.82	0.93	0	rs71465408	A	G	0.22	0.21	0.23	0.31	0	0	E118,7_Enh		E118,H3K4me1_Enh		0	GTEx2015_v6,Adipose_Subcutaneous,IGHMBP2,2.8502714306536e-34;GTEx2015_v6,Adipose_Subcutaneous,MRPL21,2.00189851891694e-32;GTEx2015_v6,Adipose_Subcutaneous,RP11-554A11.4,1.58699286432558e-07;GTEx2015_v6,Adipose_Subcutaneous,RP11-554A11.6,1.71861938841465e-08;GTEx2015_v6,Adipose_Subcutaneous,RP11-757G1.6,2.1708155798503e-08;GTEx2015_v6,Adipose_Visceral_Omentum,IGHMBP2,5.99177428811197e-20;GTEx2015_…	0	0	GR_disc4;Myc_disc5;Spz1_2	ENSG00000110090.7	CPT1A	5	5143	NM_001876	CPT1A	5	7622	0	rs1249368
11	68617886	0.88	0.94	0	rs7104351	A	G	0.18	0.19	0.22	0.3	0	0			E118,H3K4me1_Enh	E022	0	GTEx2015_v6,Adipose_Subcutaneous,IGHMBP2,3.90894604481075e-37;GTEx2015_v6,Adipose_Subcutaneous,MRPL21,1.41111300067555e-35;GTEx2015_v6,Adipose_Subcutaneous,RP11-554A11.4,2.02496821750527e-07;GTEx2015_v6,Adipose_Subcutaneous,RP11-554A11.6,1.32909619145949e-07;GTEx2015_v6,Adipose_Subcutaneous,RP11-757G1.6,2.39276457121565e-10;GTEx2015_v6,Adipose_Visceral_Omentum,IGHMBP2,3.77365357558773e-22;GTEx201…	0	0	AP-1_disc7;ATF3_disc2;BHLHE40_disc2;ELF1_disc3;Egr-1_disc6;Ets_disc7;Mtf1_1;NRSF_disc9;YY1_disc4;Zfp161_2	ENSG00000110090.7	CPT1A	5	6007	NM_001876	CPT1A	5	8486	0	rs1249368
11	68617987	0.8	0.91	0	rs7104487	A	G	0.23	0.2	0.23	0.31	0	0			E118,H3K4me1_Enh		0	GTEx2015_v6,Adipose_Subcutaneous,IGHMBP2,2.03538388457637e-36;GTEx2015_v6,Adipose_Subcutaneous,MRGPRF,1.48901085776655e-05;GTEx2015_v6,Adipose_Subcutaneous,MRPL21,1.70024260647541e-38;GTEx2015_v6,Adipose_Subcutaneous,RP11-554A11.4,6.3048194165158e-08;GTEx2015_v6,Adipose_Subcutaneous,RP11-554A11.6,4.56717605811792e-09;GTEx2015_v6,Adipose_Subcutaneous,RP11-757G1.6,8.08405457828571e-10;GTEx2015_v6,A…	0	0	GATA_known12;GATA_known3;Lmo2-complex_2;Mef2_known5	ENSG00000110090.7	CPT1A	5	6108	NM_001876	CPT1A	5	8587	0	rs1249368
11	68618182	0.89	0.94	0	rs1272609	T	C	0.17	0.2	0.22	0.3	0	0			E118,H3K4me1_Enh		0	GTEx2015_v6,Adipose_Subcutaneous,IGHMBP2,3.90894604481075e-37;GTEx2015_v6,Adipose_Subcutaneous,MRPL21,1.41111300067555e-35;GTEx2015_v6,Adipose_Subcutaneous,RP11-554A11.4,2.02496821750527e-07;GTEx2015_v6,Adipose_Subcutaneous,RP11-554A11.6,1.32909619145949e-07;GTEx2015_v6,Adipose_Subcutaneous,RP11-757G1.6,2.39276457121565e-10;GTEx2015_v6,Adipose_Visceral_Omentum,IGHMBP2,3.77365357558773e-22;GTEx201…	0	0	Foxj2_1;Foxk1;HNF1_7;Hoxa13;Zfp105	ENSG00000110090.7	CPT1A	5	6303	NM_001876	CPT1A	5	8782	0	rs1249368
11	68618279	0.89	0.94	0	rs1249359	C	T	0.17	0.2	0.22	0.3	0	0			E118,H3K4me1_Enh	E086	0	GTEx2015_v6,Adipose_Subcutaneous,IGHMBP2,3.90894604481075e-37;GTEx2015_v6,Adipose_Subcutaneous,MRPL21,1.41111300067555e-35;GTEx2015_v6,Adipose_Subcutaneous,RP11-554A11.4,2.02496821750527e-07;GTEx2015_v6,Adipose_Subcutaneous,RP11-554A11.6,1.32909619145949e-07;GTEx2015_v6,Adipose_Subcutaneous,RP11-757G1.6,2.39276457121565e-10;GTEx2015_v6,Adipose_Visceral_Omentum,IGHMBP2,3.77365357558773e-22;GTEx201…	0	0	BATF_disc2;Nr2e3;Pbx-1_4;STAT_known14;STAT_known7	ENSG00000110090.7	CPT1A	5	6400	NM_001876	CPT1A	5	8879	0	rs1249368
11	68618964	0.89	0.94	0	rs659465	T	G	0.17	0.2	0.22	0.3	0	0			E038,H3K9ac_Pro;E056,H3K4me1_Enh;E118,H3K4me1_Enh;E113,H3K4me3_Pro	E017	0	GTEx2015_v6,Adipose_Subcutaneous,IGHMBP2,3.90894604481075e-37;GTEx2015_v6,Adipose_Subcutaneous,MRPL21,1.41111300067555e-35;GTEx2015_v6,Adipose_Subcutaneous,RP11-554A11.4,2.02496821750527e-07;GTEx2015_v6,Adipose_Subcutaneous,RP11-554A11.6,1.32909619145949e-07;GTEx2015_v6,Adipose_Subcutaneous,RP11-757G1.6,2.39276457121565e-10;GTEx2015_v6,Adipose_Visceral_Omentum,IGHMBP2,3.77365357558773e-22;GTEx201…	0	0	HNF4_disc3;Pou2f2_known10	ENSG00000110090.7	CPT1A	5	7085	NM_001876	CPT1A	5	9564	0	rs1249368
11	68620271	0.89	0.94	0	rs632984	C	T	0.17	0.2	0.22	0.3	0	0	E022,7_Enh;E089,12_EnhBiv		E001,H3K9ac_Pro;E038,H3K9ac_Pro;E107,H3K9ac_Pro;E006,H3K4me1_Enh;E021,H3K4me1_Enh;E036,H3K4me1_Enh;E056,H3K4me1_Enh;E061,H3K4me1_Enh;E089,H3K4me1_Enh;E105,H3K4me1_Enh;E118,H3K4me1_Enh;E124,H3K4me1_Enh;E013,H3K4me3_Pro;E059,H3K4me3_Pro;E088,H3K4me3_Pro;E113,H3K4me3_Pro;E055,H3K27ac_Enh;E105,H3K27ac_Enh	E007	0	GTEx2015_v6,Adipose_Subcutaneous,IGHMBP2,3.90894604481075e-37;GTEx2015_v6,Adipose_Subcutaneous,MRPL21,1.41111300067555e-35;GTEx2015_v6,Adipose_Subcutaneous,RP11-554A11.4,2.02496821750527e-07;GTEx2015_v6,Adipose_Subcutaneous,RP11-554A11.6,1.32909619145949e-07;GTEx2015_v6,Adipose_Subcutaneous,RP11-757G1.6,2.39276457121565e-10;GTEx2015_v6,Adipose_Visceral_Omentum,IGHMBP2,3.77365357558773e-22;GTEx201…	0	0	GR_disc6;GR_known1;NRSF_known1;RXRA_disc2;TAL1_known2	ENSG00000110090.7	CPT1A	5	8392	NM_001876	CPT1A	5	10871	0	rs1249368
11	68620849	0.86	0.94	0	rs611268	C	T	0.18	0.21	0.22	0.3	0	0	E118,7_Enh		E001,H3K9ac_Pro;E038,H3K9ac_Pro;E107,H3K9ac_Pro;E006,H3K4me1_Enh;E044,H3K4me1_Enh;E047,H3K4me1_Enh;E061,H3K4me1_Enh;E118,H3K4me1_Enh;E124,H3K4me1_Enh;E011,H3K4me3_Pro;E013,H3K4me3_Pro;E059,H3K4me3_Pro;E068,H3K4me3_Pro;E071,H3K4me3_Pro;E076,H3K4me3_Pro;E088,H3K4me3_Pro;E059,H3K27ac_Enh;E105,H3K27ac_Enh		0	GTEx2015_v6,Adipose_Subcutaneous,IGHMBP2,3.70321532503474e-36;GTEx2015_v6,Adipose_Subcutaneous,MRPL21,4.84493755392971e-35;GTEx2015_v6,Adipose_Subcutaneous,RP11-554A11.4,1.13468043020236e-07;GTEx2015_v6,Adipose_Subcutaneous,RP11-554A11.6,3.28382737103672e-07;GTEx2015_v6,Adipose_Subcutaneous,RP11-757G1.6,1.87192044913853e-10;GTEx2015_v6,Adipose_Visceral_Omentum,IGHMBP2,7.54628521638816e-21;GTEx201…	0	0	BDP1_disc3;GR_disc5;HNF1_3	ENSG00000110090.7	CPT1A	5	8970	NM_001876	CPT1A	5	11449	0	rs1249368
11	68621003	0.88	0.94	0	rs610442	T	C	0.17	0.2	0.22	0.3	0	0	E061,7_Enh;E118,7_Enh		E001,H3K9ac_Pro;E038,H3K9ac_Pro;E107,H3K9ac_Pro;E006,H3K4me1_Enh;E034,H3K4me1_Enh;E044,H3K4me1_Enh;E047,H3K4me1_Enh;E061,H3K4me1_Enh;E069,H3K4me1_Enh;E118,H3K4me1_Enh;E124,H3K4me1_Enh;E011,H3K4me3_Pro;E013,H3K4me3_Pro;E017,H3K4me3_Pro;E059,H3K4me3_Pro;E068,H3K4me3_Pro;E071,H3K4me3_Pro;E076,H3K4me3_Pro;E088,H3K4me3_Pro;E059,H3K27ac_Enh		0	GTEx2015_v6,Adipose_Subcutaneous,IGHMBP2,5.04320176386553e-37;GTEx2015_v6,Adipose_Subcutaneous,MRPL21,1.13255794432494e-35;GTEx2015_v6,Adipose_Subcutaneous,RP11-554A11.4,2.21648716524867e-07;GTEx2015_v6,Adipose_Subcutaneous,RP11-554A11.6,1.23999476293178e-07;GTEx2015_v6,Adipose_Subcutaneous,RP11-757G1.6,2.77456410396303e-10;GTEx2015_v6,Adipose_Visceral_Omentum,IGHMBP2,3.9157892824777e-22;GTEx2015…	0	0	E2A_2;TBX5_3;ZEB1_disc1;ZEB1_known4	ENSG00000110090.7	CPT1A	5	9124	NM_001876	CPT1A	5	11603	0	rs1249368
11	68621440	0.86	0.95	0	rs564849	C	T	0.23	0.22	0.23	0.31	0	0	E001,10_TssBiv;E003,12_EnhBiv;E008,11_BivFlnk;E015,12_EnhBiv;E018,11_BivFlnk;E020,10_TssBiv;E035,1_TssA;E045,12_EnhBiv;E059,2_TssAFlnk;E061,7_Enh;E071,12_EnhBiv;E072,12_EnhBiv;E074,12_EnhBiv;E085,12_EnhBiv;E107,10_TssBiv;E113,7_Enh;E118,7_Enh	E001,23_PromBiv;E008,23_PromBiv;E015,23_PromBiv;E018,23_PromBiv;E020,23_PromBiv;E059,23_PromBiv;E061,23_PromBiv	E001,H3K4me3_Pro;E002,H3K4me3_Pro;E008,H3K4me3_Pro;E009,H3K4me3_Pro;E011,H3K4me3_Pro;E013,H3K4me3_Pro;E014,H3K4me3_Pro;E016,H3K4me3_Pro;E017,H3K4me3_Pro;E018,H3K4me3_Pro;E021,H3K4me3_Pro;E035,H3K4me3_Pro;E036,H3K4me3_Pro;E050,H3K4me3_Pro;E051,H3K4me3_Pro;E052,H3K4me3_Pro;E056,H3K4me3_Pro;E059,H3K4me3_Pro;E061,H3K4me3_Pro;E067,H3K4me3_Pro;E068,H3K4me3_Pro;E071,H3K4me3_Pro;E073,H3K4me3_Pro;E076,H3K…	E059;E118	0	GTEx2015_v6,Adipose_Subcutaneous,IGHMBP2,2.39749503417928e-36;GTEx2015_v6,Adipose_Subcutaneous,MRGPRF,1.42716022578654e-05;GTEx2015_v6,Adipose_Subcutaneous,MRPL21,2.24087757656244e-38;GTEx2015_v6,Adipose_Subcutaneous,RP11-554A11.4,7.00548005002076e-08;GTEx2015_v6,Adipose_Subcutaneous,RP11-554A11.6,3.73838655588063e-09;GTEx2015_v6,Adipose_Subcutaneous,RP11-757G1.6,5.45259475702101e-10;GTEx2015_v6,…	0	0	E2A_3	ENSG00000110090.7	CPT1A	5	9561	NM_001876	CPT1A	5	12040	0	rs1249368
11	68621806	0.9	0.95	0	rs615644	G	C	0.17	0.2	0.22	0.3	0	0	E001,10_TssBiv;E002,1_TssA;E003,11_BivFlnk;E004,11_BivFlnk;E005,12_EnhBiv;E006,11_BivFlnk;E008,10_TssBiv;E009,12_EnhBiv;E010,12_EnhBiv;E011,10_TssBiv;E012,10_TssBiv;E014,10_TssBiv;E015,10_TssBiv;E016,10_TssBiv;E017,12_EnhBiv;E018,10_TssBiv;E019,10_TssBiv;E020,10_TssBiv;E021,10_TssBiv;E022,1_TssA;E024,2_TssAFlnk;E027,12_EnhBiv;E029,12_EnhBiv;E030,12_EnhBiv;E034,12_EnhBiv;E035,2_TssAFlnk;E037,12_En…	E001,2_PromU;E002,23_PromBiv;E003,23_PromBiv;E004,2_PromU;E005,23_PromBiv;E006,23_PromBiv;E007,23_PromBiv;E008,23_PromBiv;E009,23_PromBiv;E010,23_PromBiv;E011,23_PromBiv;E012,23_PromBiv;E013,23_PromBiv;E014,23_PromBiv;E015,23_PromBiv;E016,23_PromBiv;E017,23_PromBiv;E018,23_PromBiv;E019,23_PromBiv;E020,23_PromBiv;E021,23_PromBiv;E022,23_PromBiv;E024,23_PromBiv;E025,23_PromBiv;E027,23_PromBiv;E029,…	E001,H3K4me3_Pro;E002,H3K4me3_Pro;E003,H3K4me3_Pro;E004,H3K4me3_Pro;E005,H3K4me3_Pro;E006,H3K4me3_Pro;E007,H3K4me3_Pro;E008,H3K4me3_Pro;E009,H3K4me3_Pro;E011,H3K4me3_Pro;E013,H3K4me3_Pro;E014,H3K4me3_Pro;E015,H3K4me3_Pro;E016,H3K4me3_Pro;E017,H3K4me3_Pro;E018,H3K4me3_Pro;E019,H3K4me3_Pro;E020,H3K4me3_Pro;E021,H3K4me3_Pro;E022,H3K4me3_Pro;E023,H3K4me3_Pro;E024,H3K4me3_Pro;E025,H3K4me3_Pro;E026,H3K…	E007;E059	0	GTEx2015_v6,Adipose_Subcutaneous,IGHMBP2,4.61769226784968e-37;GTEx2015_v6,Adipose_Subcutaneous,MRPL21,1.48702306279791e-35;GTEx2015_v6,Adipose_Subcutaneous,RP11-554A11.4,2.11396002750607e-07;GTEx2015_v6,Adipose_Subcutaneous,RP11-554A11.6,1.21873125809485e-07;GTEx2015_v6,Adipose_Subcutaneous,RP11-757G1.6,1.88940124480463e-10;GTEx2015_v6,Adipose_Visceral_Omentum,IGHMBP2,3.7302909581334e-22;GTEx2015…	0	0	0	ENSG00000110090.7	CPT1A	5	9927	NM_001876	CPT1A	5	12406	0	rs1249368
11	68622456	0.9	0.95	0	rs7129960	A	G	0.17	0.2	0.22	0.3	0	0	E001,1_TssA;E002,1_TssA;E003,10_TssBiv;E004,1_TssA;E005,12_EnhBiv;E006,7_Enh;E007,10_TssBiv;E008,1_TssA;E009,10_TssBiv;E011,1_TssA;E012,10_TssBiv;E013,1_TssA;E014,10_TssBiv;E015,1_TssA;E016,10_TssBiv;E017,11_BivFlnk;E018,1_TssA;E019,10_TssBiv;E020,10_TssBiv;E021,1_TssA;E022,1_TssA;E024,1_TssA;E025,1_TssA;E026,10_TssBiv;E027,7_Enh;E029,2_TssAFlnk;E030,2_TssAFlnk;E031,12_EnhBiv;E032,12_EnhBiv;E034,…	E001,1_TssA;E002,23_PromBiv;E003,23_PromBiv;E004,23_PromBiv;E005,23_PromBiv;E006,23_PromBiv;E007,23_PromBiv;E008,23_PromBiv;E009,23_PromBiv;E010,23_PromBiv;E011,23_PromBiv;E012,23_PromBiv;E013,23_PromBiv;E014,23_PromBiv;E015,23_PromBiv;E016,23_PromBiv;E017,23_PromBiv;E018,23_PromBiv;E019,23_PromBiv;E020,23_PromBiv;E021,23_PromBiv;E022,23_PromBiv;E023,23_PromBiv;E024,23_PromBiv;E025,23_PromBiv;E02…	E001,H3K4me3_Pro;E002,H3K4me3_Pro;E003,H3K4me3_Pro;E004,H3K4me3_Pro;E005,H3K4me3_Pro;E006,H3K4me3_Pro;E007,H3K4me3_Pro;E008,H3K4me3_Pro;E009,H3K4me3_Pro;E010,H3K4me3_Pro;E011,H3K4me3_Pro;E012,H3K4me3_Pro;E013,H3K4me3_Pro;E014,H3K4me3_Pro;E015,H3K4me3_Pro;E016,H3K4me3_Pro;E017,H3K4me3_Pro;E018,H3K4me3_Pro;E019,H3K4me3_Pro;E020,H3K4me3_Pro;E021,H3K4me3_Pro;E022,H3K4me3_Pro;E023,H3K4me3_Pro;E024,H3K…	E032;E086	0	GTEx2015_v6,Adipose_Subcutaneous,IGHMBP2,3.88398026531757e-37;GTEx2015_v6,Adipose_Subcutaneous,MRPL21,1.40117285650213e-35;GTEx2015_v6,Adipose_Subcutaneous,RP11-554A11.4,2.02251658067591e-07;GTEx2015_v6,Adipose_Subcutaneous,RP11-554A11.6,1.32538292053902e-07;GTEx2015_v6,Adipose_Subcutaneous,RP11-757G1.6,2.39804629759304e-10;GTEx2015_v6,Adipose_Visceral_Omentum,IGHMBP2,3.78234262627238e-22;GTEx201…	0	0	Smad_1	ENSG00000110090.7	CPT1A	5	10577	NM_001876	CPT1A	5	13056	0	rs1249368
11	68623093	0.89	0.94	0	rs11381570	C	CT	0.22	0.2	0.22	0.3	0	0	E001,1_TssA;E002,1_TssA;E003,10_TssBiv;E004,1_TssA;E005,1_TssA;E006,2_TssAFlnk;E007,10_TssBiv;E008,1_TssA;E011,1_TssA;E012,10_TssBiv;E013,1_TssA;E014,10_TssBiv;E015,1_TssA;E016,10_TssBiv;E017,1_TssA;E018,1_TssA;E019,10_TssBiv;E020,10_TssBiv;E021,1_TssA;E022,1_TssA;E023,1_TssA;E024,2_TssAFlnk;E025,1_TssA;E026,10_TssBiv;E027,2_TssAFlnk;E029,1_TssA;E030,2_TssAFlnk;E031,2_TssAFlnk;E032,10_TssBiv;E033…	E001,2_PromU;E002,23_PromBiv;E003,23_PromBiv;E004,2_PromU;E005,1_TssA;E006,1_TssA;E007,23_PromBiv;E008,1_TssA;E009,23_PromBiv;E010,23_PromBiv;E011,23_PromBiv;E012,23_PromBiv;E013,2_PromU;E014,23_PromBiv;E015,1_TssA;E016,23_PromBiv;E017,2_PromU;E018,23_PromBiv;E019,1_TssA;E020,23_PromBiv;E021,1_TssA;E022,1_TssA;E023,2_PromU;E024,1_TssA;E025,2_PromU;E026,2_PromU;E027,23_PromBiv;E028,23_PromBiv;E029…	E001,H3K4me3_Pro;E002,H3K4me3_Pro;E003,H3K4me3_Pro;E004,H3K4me3_Pro;E005,H3K4me3_Pro;E006,H3K4me3_Pro;E007,H3K4me3_Pro;E008,H3K4me3_Pro;E009,H3K4me3_Pro;E010,H3K4me3_Pro;E011,H3K4me3_Pro;E012,H3K4me3_Pro;E013,H3K4me3_Pro;E014,H3K4me3_Pro;E015,H3K4me3_Pro;E016,H3K4me3_Pro;E017,H3K4me3_Pro;E018,H3K4me3_Pro;E019,H3K4me3_Pro;E020,H3K4me3_Pro;E021,H3K4me3_Pro;E022,H3K4me3_Pro;E023,H3K4me3_Pro;E024,H3K…	E004;E006;E017;E021;E022;E029;E032;E033;E034;E046;E050;E051;E055;E056;E059;E080;E083;E085;E086;E088;E089;E090;E091;E092;E093;E097;E098;E109;E116;E119;E121;E122;E124;E125;E126;E128	AG09309,CTCF,UW,None;AG10803,CTCF,UW,None;HBMEC,CTCF,UW,None;HPAF,CTCF,UW,None;HUVEC,POL2,UT-A,None;NB4,POL2,Stanford,None;NHDF-Ad,CTCF,Broad,None;Osteobl,CTCF,Broad,None;ProgFib,CTCF,UT-A,None;SAEC,CTCF,UW,None	GTEx2015_v6,Adipose_Subcutaneous,IGHMBP2,3.33894931632733e-38;GTEx2015_v6,Adipose_Subcutaneous,MRPL21,7.80905694251863e-40;GTEx2015_v6,Adipose_Subcutaneous,RP11-554A11.4,3.71961509069082e-08;GTEx2015_v6,Adipose_Subcutaneous,RP11-554A11.6,2.34405425816652e-08;GTEx2015_v6,Adipose_Subcutaneous,RP11-757G1.6,1.54409071981805e-09;GTEx2015_v6,Adipose_Visceral_Omentum,IGHMBP2,7.67827427425526e-22;GTEx201…	0	0	AP-2_known2;AP-2_known3;BHLHE40_disc2;CTCF_disc2;CTCF_disc7;CTCF_disc8;E2F_disc8;EBF_disc2;Hic1_1;Hic1_2;Pou2f2_disc2;RXRA_disc2;Rad21_disc6;SMC3_disc1;Sin3Ak-20_disc6;Sin3Ak-20_disc7	ENSG00000110090.7	CPT1A	5	11213	NM_001876	CPT1A	5	13692	0	rs1249368
11	68623228	0.87	0.94	0	rs11228383	T	G	0.18	0.2	0.22	0.3	0	0	E001,1_TssA;E002,1_TssA;E003,10_TssBiv;E004,1_TssA;E006,7_Enh;E008,1_TssA;E010,12_EnhBiv;E011,1_TssA;E012,10_TssBiv;E013,1_TssA;E014,10_TssBiv;E015,1_TssA;E016,10_TssBiv;E017,2_TssAFlnk;E018,1_TssA;E019,10_TssBiv;E020,10_TssBiv;E021,1_TssA;E022,1_TssA;E023,1_TssA;E024,2_TssAFlnk;E025,1_TssA;E026,10_TssBiv;E027,7_Enh;E029,1_TssA;E030,1_TssA;E031,2_TssAFlnk;E032,11_BivFlnk;E034,11_BivFlnk;E035,2_Ts…	E001,2_PromU;E002,23_PromBiv;E003,23_PromBiv;E004,2_PromU;E005,2_PromU;E006,1_TssA;E007,23_PromBiv;E008,23_PromBiv;E009,23_PromBiv;E010,23_PromBiv;E011,23_PromBiv;E012,23_PromBiv;E013,1_TssA;E014,23_PromBiv;E015,2_PromU;E016,23_PromBiv;E017,2_PromU;E018,23_PromBiv;E019,1_TssA;E020,2_PromU;E021,1_TssA;E022,2_PromU;E023,2_PromU;E024,1_TssA;E025,1_TssA;E026,1_TssA;E027,23_PromBiv;E028,22_PromP;E029,…	E001,H3K4me3_Pro;E002,H3K4me3_Pro;E003,H3K4me3_Pro;E004,H3K4me3_Pro;E005,H3K4me3_Pro;E006,H3K4me3_Pro;E007,H3K4me3_Pro;E008,H3K4me3_Pro;E009,H3K4me3_Pro;E010,H3K4me3_Pro;E011,H3K4me3_Pro;E012,H3K4me3_Pro;E013,H3K4me3_Pro;E014,H3K4me3_Pro;E015,H3K4me3_Pro;E016,H3K4me3_Pro;E017,H3K4me3_Pro;E018,H3K4me3_Pro;E019,H3K4me3_Pro;E020,H3K4me3_Pro;E021,H3K4me3_Pro;E022,H3K4me3_Pro;E023,H3K4me3_Pro;E024,H3K…	E006;E007;E008;E021;E050;E055;E056;E059;E080;E083;E084;E086;E088;E089;E090;E091;E093;E097;E109;E122	HBMEC,CTCF,UW,None;HPAF,CTCF,UW,None;NB4,POL2,Stanford,None;Osteobl,CTCF,Broad,None	GTEx2015_v6,Adipose_Subcutaneous,IGHMBP2,4.18514303426179e-37;GTEx2015_v6,Adipose_Subcutaneous,MRPL21,1.21188149833199e-35;GTEx2015_v6,Adipose_Subcutaneous,RP11-554A11.4,2.13065177817984e-07;GTEx2015_v6,Adipose_Subcutaneous,RP11-554A11.6,1.86173199951525e-07;GTEx2015_v6,Adipose_Subcutaneous,RP11-757G1.6,2.76425059810712e-10;GTEx2015_v6,Adipose_Visceral_Omentum,IGHMBP2,3.43877448980429e-22;GTEx201…	0	0	Ets_disc8;TATA_disc3	ENSG00000110090.7	CPT1A	5	11349	NM_001876	CPT1A	5	13828	0	rs1249368
11	68623712	0.9	0.95	0	rs7107137	A	G	0.17	0.2	0.22	0.3	0	0	E001,1_TssA;E014,1_TssA;E020,10_TssBiv;E029,7_Enh;E032,11_BivFlnk;E035,7_Enh;E036,7_Enh;E050,2_TssAFlnk;E051,2_TssAFlnk;E063,2_TssAFlnk;E066,7_Enh;E077,7_Enh;E078,7_Enh;E084,7_Enh;E085,7_Enh;E086,1_TssA;E090,12_EnhBiv;E091,7_Enh;E097,1_TssA;E101,1_TssA;E103,7_Enh;E107,7_Enh;E118,7_Enh;E122,7_Enh;E124,7_Enh	E001,22_PromP;E002,22_PromP;E005,18_EnhAc;E014,22_PromP;E015,22_PromP;E016,22_PromP;E018,22_PromP;E019,22_PromP;E020,22_PromP;E023,22_PromP;E025,22_PromP;E029,16_EnhW1;E030,16_EnhW1;E031,16_EnhW1;E032,16_EnhW1;E033,17_EnhW2;E035,16_EnhW1;E036,16_EnhW1;E040,22_PromP;E044,22_PromP;E045,22_PromP;E046,23_PromBiv;E047,22_PromP;E050,16_EnhW1;E051,2_PromU;E055,22_PromP;E061,22_PromP;E062,22_PromP;E063,1…	E001,H3K4me3_Pro;E002,H3K4me3_Pro;E003,H3K4me3_Pro;E005,H3K4me3_Pro;E014,H3K4me3_Pro;E015,H3K4me3_Pro;E016,H3K4me3_Pro;E018,H3K4me3_Pro;E019,H3K4me3_Pro;E023,H3K4me3_Pro;E024,H3K4me3_Pro;E025,H3K4me3_Pro;E027,H3K4me3_Pro;E031,H3K4me3_Pro;E032,H3K4me3_Pro;E035,H3K4me3_Pro;E036,H3K4me3_Pro;E043,H3K4me3_Pro;E046,H3K4me3_Pro;E047,H3K4me3_Pro;E050,H3K4me3_Pro;E051,H3K4me3_Pro;E053,H3K4me3_Pro;E063,H3K…	E006;E059;E097	0	GTEx2015_v6,Adipose_Subcutaneous,IGHMBP2,3.90894604481075e-37;GTEx2015_v6,Adipose_Subcutaneous,MRPL21,1.41111300067555e-35;GTEx2015_v6,Adipose_Subcutaneous,RP11-554A11.4,2.02496821750527e-07;GTEx2015_v6,Adipose_Subcutaneous,RP11-554A11.6,1.32909619145949e-07;GTEx2015_v6,Adipose_Subcutaneous,RP11-757G1.6,2.39276457121565e-10;GTEx2015_v6,Adipose_Visceral_Omentum,IGHMBP2,3.77365357558773e-22;GTEx201…	0	0	ZBTB7A_disc1	ENSG00000110090.7	CPT1A	5	11833	NM_001876	CPT1A	5	14312	0	rs1249368
11	68623978	0.9	0.95	0	rs7107620	C	T	0.12	0.19	0.22	0.3	0	0	E066,7_Enh;E077,7_Enh;E078,7_Enh;E084,7_Enh;E085,7_Enh;E090,12_EnhBiv;E091,7_Enh;E101,7_Enh;E107,7_Enh;E118,7_Enh	E005,18_EnhAc;E063,17_EnhW2;E066,17_EnhW2;E077,17_EnhW2;E078,17_EnhW2;E080,18_EnhAc;E084,15_EnhAF;E085,15_EnhAF;E089,18_EnhAc;E090,18_EnhAc;E091,17_EnhW2;E092,18_EnhAc;E099,18_EnhAc;E101,17_EnhW2;E102,17_EnhW2;E103,17_EnhW2;E109,17_EnhW2;E110,17_EnhW2;E113,17_EnhW2;E118,18_EnhAc	E001,H3K4me3_Pro;E002,H3K4me3_Pro;E005,H3K4me3_Pro;E014,H3K4me3_Pro;E018,H3K4me3_Pro;E019,H3K4me3_Pro;E027,H3K4me3_Pro;E043,H3K4me3_Pro;E050,H3K4me3_Pro;E051,H3K4me3_Pro;E063,H3K4me3_Pro;E066,H3K4me3_Pro;E071,H3K4me3_Pro;E074,H3K4me3_Pro;E077,H3K4me3_Pro;E079,H3K4me3_Pro;E091,H3K4me3_Pro;E093,H3K4me3_Pro;E097,H3K4me3_Pro;E101,H3K4me3_Pro;E102,H3K4me3_Pro;E103,H3K4me3_Pro;E110,H3K4me3_Pro;E111,H3K…		0	GTEx2015_v6,Adipose_Subcutaneous,IGHMBP2,8.40140057328736e-35;GTEx2015_v6,Adipose_Subcutaneous,MRPL21,8.62539292980982e-37;GTEx2015_v6,Adipose_Subcutaneous,RP11-554A11.4,1.49535397823449e-07;GTEx2015_v6,Adipose_Subcutaneous,RP11-554A11.6,1.26232880494191e-07;GTEx2015_v6,Adipose_Subcutaneous,RP11-757G1.6,5.99473199038682e-11;GTEx2015_v6,Adipose_Visceral_Omentum,IGHMBP2,2.02428233615731e-23;GTEx201…	0	0	CACD_2;TCF12_disc1;ZEB1_disc1	ENSG00000110090.7	CPT1A	5	12099	NM_001876	CPT1A	5	14578	0	rs1249368
11	68624118	0.9	0.95	0	rs608810	G	C	0.12	0.2	0.22	0.3	0	0	E066,7_Enh;E077,7_Enh;E078,7_Enh;E084,7_Enh;E085,7_Enh;E091,7_Enh;E101,7_Enh;E102,7_Enh;E107,7_Enh;E117,7_Enh;E118,7_Enh	E001,19_DNase;E005,18_EnhAc;E063,17_EnhW2;E066,17_EnhW2;E075,17_EnhW2;E077,15_EnhAF;E078,17_EnhW2;E080,18_EnhAc;E084,15_EnhAF;E085,15_EnhAF;E089,18_EnhAc;E090,18_EnhAc;E091,17_EnhW2;E092,18_EnhAc;E099,18_EnhAc;E101,17_EnhW2;E102,15_EnhAF;E103,17_EnhW2;E109,17_EnhW2;E110,17_EnhW2;E113,17_EnhW2;E118,14_EnhA2	E001,H3K4me1_Enh;E005,H3K4me1_Enh;E006,H3K4me1_Enh;E015,H3K4me1_Enh;E016,H3K4me1_Enh;E017,H3K4me1_Enh;E022,H3K4me1_Enh;E024,H3K4me1_Enh;E025,H3K4me1_Enh;E028,H3K4me1_Enh;E035,H3K4me1_Enh;E036,H3K4me1_Enh;E042,H3K4me1_Enh;E044,H3K4me1_Enh;E045,H3K4me1_Enh;E046,H3K4me1_Enh;E051,H3K4me1_Enh;E055,H3K4me1_Enh;E056,H3K4me1_Enh;E059,H3K4me1_Enh;E063,H3K4me1_Enh;E066,H3K4me1_Enh;E068,H3K4me1_Enh;E071,H3K…	E003;E021	0	GTEx2015_v6,Adipose_Subcutaneous,IGHMBP2,1.61689885226159e-38;GTEx2015_v6,Adipose_Subcutaneous,MRPL21,1.1891842128668e-39;GTEx2015_v6,Adipose_Subcutaneous,RP11-554A11.4,6.6708564738587e-08;GTEx2015_v6,Adipose_Subcutaneous,RP11-554A11.6,1.17675371892883e-07;GTEx2015_v6,Adipose_Subcutaneous,RP11-757G1.6,2.32538730396753e-11;GTEx2015_v6,Adipose_Visceral_Omentum,IGHMBP2,1.13990650618221e-24;GTEx2015_…	0	0	NERF1a	ENSG00000110090.7	CPT1A	5	12239	NM_001876	CPT1A	5	14718	0	rs1249368
11	68624483	0.9	0.95	0	rs664229	C	G	0.15	0.2	0.22	0.3	0	0	E017,7_Enh;E058,7_Enh;E066,7_Enh;E075,7_Enh;E077,7_Enh;E078,7_Enh;E084,7_Enh;E085,7_Enh;E091,7_Enh;E101,7_Enh;E102,7_Enh;E107,7_Enh;E110,7_Enh;E114,7_Enh;E117,7_Enh;E118,2_TssAFlnk	E001,19_DNase;E005,18_EnhAc;E022,19_DNase;E063,17_EnhW2;E066,14_EnhA2;E075,15_EnhAF;E077,15_EnhAF;E078,15_EnhAF;E079,17_EnhW2;E080,18_EnhAc;E084,13_EnhA1;E085,13_EnhA1;E088,17_EnhW2;E089,18_EnhAc;E090,15_EnhAF;E091,15_EnhAF;E092,15_EnhAF;E099,18_EnhAc;E101,14_EnhA2;E102,14_EnhA2;E103,17_EnhW2;E106,15_EnhAF;E109,15_EnhAF;E110,15_EnhAF;E114,15_EnhAF;E117,14_EnhA2;E118,14_EnhA2	E001,H3K4me1_Enh;E005,H3K4me1_Enh;E006,H3K4me1_Enh;E015,H3K4me1_Enh;E016,H3K4me1_Enh;E017,H3K4me1_Enh;E022,H3K4me1_Enh;E025,H3K4me1_Enh;E028,H3K4me1_Enh;E044,H3K4me1_Enh;E045,H3K4me1_Enh;E046,H3K4me1_Enh;E051,H3K4me1_Enh;E055,H3K4me1_Enh;E056,H3K4me1_Enh;E057,H3K4me1_Enh;E058,H3K4me1_Enh;E059,H3K4me1_Enh;E063,H3K4me1_Enh;E066,H3K4me1_Enh;E068,H3K4me1_Enh;E071,H3K4me1_Enh;E075,H3K4me1_Enh;E076,H3K…	E091;E093	0	GTEx2015_v6,Adipose_Subcutaneous,IGHMBP2,1.16545729306232e-38;GTEx2015_v6,Adipose_Subcutaneous,MRPL21,2.0292714966175e-40;GTEx2015_v6,Adipose_Subcutaneous,RP11-554A11.4,5.35876571864142e-08;GTEx2015_v6,Adipose_Subcutaneous,RP11-554A11.6,9.23928961146472e-08;GTEx2015_v6,Adipose_Subcutaneous,RP11-757G1.6,3.36478502009048e-11;GTEx2015_v6,Adipose_Visceral_Omentum,IGHMBP2,1.13990650618221e-24;GTEx2015…	0	0	NF-E2_disc3	ENSG00000110090.7	CPT1A	5	12604	NM_001876	CPT1A	5	15083	0	rs1249368
11	68625286	0.9	0.95	0	rs552517	T	G	0.15	0.2	0.22	0.3	0	0	E017,7_Enh;E025,7_Enh;E055,7_Enh;E063,7_Enh;E066,7_Enh;E075,7_Enh;E076,7_Enh;E077,7_Enh;E080,7_Enh;E083,7_Enh;E084,7_Enh;E085,7_Enh;E091,7_Enh;E101,7_Enh;E102,7_Enh;E107,7_Enh;E110,7_Enh;E114,2_TssAFlnk;E117,7_Enh;E118,2_TssAFlnk;E123,7_Enh;E127,7_Enh	E005,18_EnhAc;E006,19_DNase;E013,19_DNase;E017,19_DNase;E023,19_DNase;E025,19_DNase;E026,19_DNase;E027,19_DNase;E028,19_DNase;E029,19_DNase;E049,19_DNase;E052,19_DNase;E055,19_DNase;E056,17_EnhW2;E057,17_EnhW2;E058,19_DNase;E059,19_DNase;E061,19_DNase;E062,18_EnhAc;E063,18_EnhAc;E065,19_DNase;E066,13_EnhA1;E068,19_DNase;E069,19_DNase;E071,19_DNase;E072,19_DNase;E073,19_DNase;E074,19_DNase;E075,15…	E001,H3K4me1_Enh;E005,H3K4me1_Enh;E006,H3K4me1_Enh;E017,H3K4me1_Enh;E025,H3K4me1_Enh;E028,H3K4me1_Enh;E044,H3K4me1_Enh;E055,H3K4me1_Enh;E056,H3K4me1_Enh;E058,H3K4me1_Enh;E063,H3K4me1_Enh;E066,H3K4me1_Enh;E075,H3K4me1_Enh;E076,H3K4me1_Enh;E077,H3K4me1_Enh;E078,H3K4me1_Enh;E079,H3K4me1_Enh;E080,H3K4me1_Enh;E083,H3K4me1_Enh;E084,H3K4me1_Enh;E085,H3K4me1_Enh;E087,H3K4me1_Enh;E089,H3K4me1_Enh;E090,H3K…	E006;E017;E057;E084;E085;E091;E109;E117;E118;E119;E121	A549,GR,HudsonAlpha,DEX_100nM;A549,GR,HudsonAlpha,DEX_50nM;HeLa-S3,E2F6,UCD,None;HeLa-S3,MAX,Stanford,None;HeLa-S3,STAT1,Stanford,IFNg30;HepG2,FOSL2,HudsonAlpha,None;HepG2,FOXA1,HudsonAlpha,None;HepG2,FOXA1,HudsonAlpha,None;HepG2,FOXA2,HudsonAlpha,None;HepG2,HNF4A,Stanford,forskolin;HepG2,JUND,HudsonAlpha,None;HepG2,JUND,Stanford,None;HepG2,MAFF,Stanford,None;HepG2,MAFK,Stanford,None;HepG2,MAFK,S…	GTEx2015_v6,Adipose_Subcutaneous,IGHMBP2,8.2245968266621e-38;GTEx2015_v6,Adipose_Subcutaneous,MRGPRF,1.79262054807554e-05;GTEx2015_v6,Adipose_Subcutaneous,MRPL21,1.7006824812703e-38;GTEx2015_v6,Adipose_Subcutaneous,RP11-554A11.4,4.71330248771164e-08;GTEx2015_v6,Adipose_Subcutaneous,RP11-554A11.6,9.18756427242657e-08;GTEx2015_v6,Adipose_Subcutaneous,RP11-757G1.6,8.84546935875192e-12;GTEx2015_v6,Ad…	0	0	Zfp410	ENSG00000250508.1	RP11-757G1.6	5	12845	NM_001876	CPT1A	5	15886	0	rs1249368
11	68625809	0.91	0.96	0	rs578791	C	T	0.15	0.2	0.22	0.3	0	0	E066,7_Enh;E084,7_Enh;E085,7_Enh;E091,7_Enh;E117,7_Enh;E118,7_Enh	E066,13_EnhA1;E075,17_EnhW2;E077,15_EnhAF;E084,13_EnhA1;E085,13_EnhA1;E091,15_EnhAF;E092,17_EnhW2;E099,18_EnhAc;E101,17_EnhW2;E102,15_EnhAF;E109,17_EnhW2;E110,17_EnhW2;E117,18_EnhAc;E118,14_EnhA2	E043,H3K4me3_Pro;E050,H3K4me3_Pro;E066,H3K4me3_Pro;E101,H3K4me3_Pro;E102,H3K4me3_Pro;E103,H3K4me3_Pro;E110,H3K4me3_Pro;E118,H3K4me3_Pro;E050,H3K27ac_Enh;E066,H3K27ac_Enh;E075,H3K27ac_Enh;E076,H3K27ac_Enh;E084,H3K27ac_Enh;E085,H3K27ac_Enh;E091,H3K27ac_Enh;E092,H3K27ac_Enh;E096,H3K27ac_Enh;E101,H3K27ac_Enh;E102,H3K27ac_Enh;E103,H3K27ac_Enh;E105,H3K27ac_Enh;E106,H3K27ac_Enh;E108,H3K27ac_Enh;E109,H3K…	E050	0	GTEx2015_v6,Adipose_Subcutaneous,IGHMBP2,9.23818686208094e-38;GTEx2015_v6,Adipose_Subcutaneous,MRPL21,2.28093952265005e-38;GTEx2015_v6,Adipose_Subcutaneous,RP11-554A11.4,4.55514868500866e-08;GTEx2015_v6,Adipose_Subcutaneous,RP11-554A11.6,8.99431506346213e-08;GTEx2015_v6,Adipose_Subcutaneous,RP11-757G1.6,8.79255053346978e-12;GTEx2015_v6,Adipose_Visceral_Omentum,IGHMBP2,9.69947134485601e-25;GTEx201…	0	0	COMP1;Nanog_disc1	ENSG00000250508.1	RP11-757G1.6	5	12322	NM_001876	CPT1A	5	16409	0	rs1249368
11	68625875	0.91	0.96	0	rs647661	T	C	0.15	0.2	0.22	0.3	0	0	E066,7_Enh;E084,7_Enh;E085,7_Enh;E091,7_Enh;E117,7_Enh;E118,7_Enh	E066,13_EnhA1;E075,17_EnhW2;E077,15_EnhAF;E084,13_EnhA1;E085,13_EnhA1;E091,15_EnhAF;E092,17_EnhW2;E099,18_EnhAc;E101,17_EnhW2;E102,15_EnhAF;E109,17_EnhW2;E110,17_EnhW2;E117,18_EnhAc;E118,14_EnhA2	E043,H3K4me3_Pro;E050,H3K4me3_Pro;E066,H3K4me3_Pro;E118,H3K4me3_Pro;E055,H3K4me1_Enh;E056,H3K4me1_Enh;E066,H3K4me1_Enh;E075,H3K4me1_Enh;E076,H3K4me1_Enh;E077,H3K4me1_Enh;E084,H3K4me1_Enh;E085,H3K4me1_Enh;E089,H3K4me1_Enh;E091,H3K4me1_Enh;E092,H3K4me1_Enh;E097,H3K4me1_Enh;E101,H3K4me1_Enh;E102,H3K4me1_Enh;E104,H3K4me1_Enh;E106,H3K4me1_Enh;E109,H3K4me1_Enh;E114,H3K4me1_Enh;E117,H3K4me1_Enh;E118,H3K…		0	GTEx2015_v6,Adipose_Subcutaneous,IGHMBP2,8.22089910249208e-38;GTEx2015_v6,Adipose_Subcutaneous,MRGPRF,1.79015492268159e-05;GTEx2015_v6,Adipose_Subcutaneous,MRPL21,1.70112777538074e-38;GTEx2015_v6,Adipose_Subcutaneous,RP11-554A11.4,4.71680624061761e-08;GTEx2015_v6,Adipose_Subcutaneous,RP11-554A11.6,9.17421941171837e-08;GTEx2015_v6,Adipose_Subcutaneous,RP11-757G1.6,8.79891029426033e-12;GTEx2015_v6,…	0	0	En-1_2;Maf_known2;Rad21_disc10;SMC3_disc3	ENSG00000250508.1	RP11-757G1.6	5	12256	NM_001876	CPT1A	5	16475	0	rs1249368
11	68626294	0.91	0.96	0	rs635529	C	T	0.03	0.19	0.22	0.3	0	0	E085,7_Enh		E063,H3K9ac_Pro;E066,H3K9ac_Pro;E102,H3K9ac_Pro;E124,H3K9ac_Pro;E066,H3K27ac_Enh;E076,H3K27ac_Enh;E084,H3K27ac_Enh;E085,H3K27ac_Enh;E091,H3K27ac_Enh;E101,H3K27ac_Enh;E103,H3K27ac_Enh;E105,H3K27ac_Enh;E108,H3K27ac_Enh;E066,H3K4me1_Enh;E077,H3K4me1_Enh;E084,H3K4me1_Enh;E085,H3K4me1_Enh;E101,H3K4me1_Enh;E102,H3K4me1_Enh;E117,H3K4me1_Enh;E118,H3K4me1_Enh		0	GTEx2015_v6,Adipose_Subcutaneous,IGHMBP2,7.15337586781249e-39;GTEx2015_v6,Adipose_Subcutaneous,MRGPRF,1.41411103033702e-05;GTEx2015_v6,Adipose_Subcutaneous,MRPL21,1.56774250929171e-41;GTEx2015_v6,Adipose_Subcutaneous,RP11-554A11.4,1.45067881949928e-08;GTEx2015_v6,Adipose_Subcutaneous,RP11-554A11.6,2.9011168214862e-08;GTEx2015_v6,Adipose_Subcutaneous,RP11-757G1.6,1.27770808773095e-11;GTEx2015_v6,A…	0	0	Duxl;Gfi1_3;Gfi1b;ZID	ENSG00000250508.1	RP11-757G1.6	5	11837	NM_001876	CPT1A	5	16894	0	rs1249368
11	68626405	0.91	0.96	0	rs655816	A	G	0.18	0.2	0.22	0.3	0	0	E085,7_Enh		E063,H3K9ac_Pro;E066,H3K9ac_Pro;E102,H3K9ac_Pro;E124,H3K9ac_Pro;E066,H3K27ac_Enh;E076,H3K27ac_Enh;E084,H3K27ac_Enh;E091,H3K27ac_Enh;E101,H3K27ac_Enh;E103,H3K27ac_Enh;E105,H3K27ac_Enh;E108,H3K27ac_Enh;E066,H3K4me1_Enh;E084,H3K4me1_Enh;E085,H3K4me1_Enh;E101,H3K4me1_Enh;E102,H3K4me1_Enh;E117,H3K4me1_Enh;E118,H3K4me1_Enh		0	GTEx2015_v6,Adipose_Subcutaneous,IGHMBP2,2.31324604619442e-38;GTEx2015_v6,Adipose_Subcutaneous,MRPL21,5.29212277146552e-42;GTEx2015_v6,Adipose_Subcutaneous,RP11-554A11.4,1.0713902595065e-08;GTEx2015_v6,Adipose_Subcutaneous,RP11-554A11.6,2.22994605037743e-08;GTEx2015_v6,Adipose_Subcutaneous,RP11-757G1.6,4.83328605196994e-11;GTEx2015_v6,Adipose_Visceral_Omentum,IGHMBP2,4.18499843378276e-24;GTEx2015…	0	0	Dbx1;Duxl	ENSG00000250508.1	RP11-757G1.6	5	11726	NM_001876	CPT1A	5	17005	0	rs1249368
11	68626639	0.91	0.96	0	rs497149	A	T	0.18	0.2	0.22	0.3	0	0	E081,10_TssBiv		E011,H3K4me3_Pro;E063,H3K9ac_Pro;E066,H3K9ac_Pro;E102,H3K9ac_Pro;E124,H3K9ac_Pro;E066,H3K27ac_Enh;E076,H3K27ac_Enh;E091,H3K27ac_Enh;E101,H3K27ac_Enh;E066,H3K4me1_Enh;E084,H3K4me1_Enh;E085,H3K4me1_Enh;E101,H3K4me1_Enh;E102,H3K4me1_Enh;E117,H3K4me1_Enh		0	GTEx2015_v6,Adipose_Subcutaneous,IGHMBP2,4.9536573638091e-39;GTEx2015_v6,Adipose_Subcutaneous,MRPL21,1.39045243748299e-42;GTEx2015_v6,Adipose_Subcutaneous,RP11-554A11.4,8.65674419212887e-09;GTEx2015_v6,Adipose_Subcutaneous,RP11-554A11.6,2.24881011147419e-08;GTEx2015_v6,Adipose_Subcutaneous,RP11-757G1.6,2.99856154099184e-11;GTEx2015_v6,Adipose_Visceral_Omentum,IGHMBP2,4.84313869545778e-25;GTEx2015…	0	17873874,Gene expression of MRPL21 in CEU-CHB-JPT lymphoblastoid cell lines,2.06395E-18;22685416,Gene expression of MRPL21 (probeID ILMN_1744835) in cerebellum in Alzheimer's disease cases and controls,1.8E-33;22685416,Gene expression of MRPL21 (probeID ILMN_1744835) in temporal cortex in Alzheimer's disease cases and controls,4.863E-21;22685416,Gene expression of MRPL21 (probeID ILMN_2348050) in…	0	ENSG00000250508.1	RP11-757G1.6	5	11492	NM_001876	CPT1A	5	17239	0	rs1249368
11	68627535	0.91	0.96	0	rs619727	T	C	0.23	0.21	0.23	0.3	0	0			E011,H3K4me3_Pro;E066,H3K9ac_Pro;E085,H3K4me1_Enh;E091,H3K27ac_Enh		0	GTEx2015_v6,Adipose_Subcutaneous,IGHMBP2,1.07329050887364e-40;GTEx2015_v6,Adipose_Subcutaneous,MRPL21,2.55194560087732e-41;GTEx2015_v6,Adipose_Subcutaneous,RP11-554A11.4,3.6268745425686e-08;GTEx2015_v6,Adipose_Subcutaneous,RP11-554A11.6,2.6833180596225e-07;GTEx2015_v6,Adipose_Subcutaneous,RP11-757G1.6,2.3485111133531e-12;GTEx2015_v6,Adipose_Visceral_Omentum,IGHMBP2,8.5099312798724e-28;GTEx2015_v6…	0	20502693,Gene expression of IGHMBP2 in peripheral blood monocytes,1.06E-40;20502693,Gene expression of MRPL21 in peripheral blood monocytes,7.26E-100;23474282,Gene expression of IGHMBP2 in normal prepouch ileum,5.53118E-12;23474282,Gene expression of MRPL21 in normal prepouch ileum,2.27189E-17	Hoxa9;Hoxb9;Smad3_2;Smad_1;TATA_known5	ENSG00000250508.1	RP11-757G1.6	5	10596	NM_001876	CPT1A	5	18135	0	rs1249368
11	68628298	0.92	0.96	0	rs146713622	C	A	0.12	0.2	0.23	0.3	0	0			E011,H3K4me3_Pro	E091	0	GTEx2015_v6,Adipose_Subcutaneous,IGHMBP2,4.60509139003492e-40;GTEx2015_v6,Adipose_Subcutaneous,MRPL21,2.81363059387855e-41;GTEx2015_v6,Adipose_Subcutaneous,RP11-554A11.4,4.14412135677911e-08;GTEx2015_v6,Adipose_Subcutaneous,RP11-554A11.6,1.33997708250272e-07;GTEx2015_v6,Adipose_Subcutaneous,RP11-757G1.6,1.26421439001802e-12;GTEx2015_v6,Adipose_Visceral_Omentum,IGHMBP2,4.2346293033126e-27;GTEx2015…	0	0	0	ENSG00000250508.1	RP11-757G1.6	5	9833	NM_001876	CPT1A	5	18898	0	rs1249368
11	68629929	0.96	0.99	0	rs604524	G	A	0.24	0.2	0.23	0.3	0	0	E018,7_Enh;E084,7_Enh;E085,7_Enh;E091,7_Enh;E118,7_Enh;E123,7_Enh	E084,18_EnhAc;E085,17_EnhW2;E118,18_EnhAc	E018,H3K4me1_Enh;E077,H3K4me1_Enh;E084,H3K4me1_Enh;E085,H3K4me1_Enh;E091,H3K4me1_Enh;E109,H3K4me1_Enh;E118,H3K4me1_Enh;E123,H3K4me1_Enh;E084,H3K27ac_Enh;E085,H3K27ac_Enh;E091,H3K27ac_Enh	E085;E091;E109	0	GTEx2015_v6,Adipose_Subcutaneous,IGHMBP2,7.64155061712402e-41;GTEx2015_v6,Adipose_Subcutaneous,MRPL21,9.5304227187679e-45;GTEx2015_v6,Adipose_Subcutaneous,RP11-554A11.4,7.20228286668635e-09;GTEx2015_v6,Adipose_Subcutaneous,RP11-554A11.6,1.29012562319879e-08;GTEx2015_v6,Adipose_Subcutaneous,RP11-757G1.6,1.17468835547491e-12;GTEx2015_v6,Adipose_Visceral_Omentum,IGHMBP2,3.0589239790387e-26;GTEx2015_…	0	17873874,Gene expression of MRPL21 in CEU-CHB-JPT lymphoblastoid cell lines,1.08643E-22;19222302,Gene expression of IGHMBP2 [transcript ID 3337835] in peripheral blood mononuclear cells,4.51E-10;20833654,Gene expression of IGHMBP2 in CD4+ lymphocytes,1.02E-05;20833654,Gene expression of MRPL21 in CD4+ lymphocytes,5.62E-07;21283786,Gene expression of MRGPRF [probe ILMN_517] in osteoblasts treated …	THAP1_disc1;YY1_disc2	ENSG00000250508.1	RP11-757G1.6	5	8202	NM_001876	CPT1A	5	20529	0	rs1249368
11	68630282	0.96	0.99	0	rs584108	T	A	0.12	0.2	0.23	0.3	0	0	E077,7_Enh;E084,7_Enh;E085,7_Enh;E091,7_Enh;E109,7_Enh;E118,7_Enh	E084,15_EnhAF;E085,17_EnhW2;E118,18_EnhAc	E077,H3K4me1_Enh;E084,H3K4me1_Enh;E085,H3K4me1_Enh;E091,H3K4me1_Enh;E109,H3K4me1_Enh;E113,H3K4me1_Enh;E118,H3K4me1_Enh;E123,H3K4me1_Enh;E084,H3K27ac_Enh;E085,H3K27ac_Enh;E091,H3K27ac_Enh	E091	0	GTEx2015_v6,Adipose_Subcutaneous,IGHMBP2,2.56310246456147e-40;GTEx2015_v6,Adipose_Subcutaneous,MRPL21,4.58877653277875e-42;GTEx2015_v6,Adipose_Subcutaneous,RP11-554A11.4,5.26153507280104e-08;GTEx2015_v6,Adipose_Subcutaneous,RP11-554A11.6,8.54447479948369e-08;GTEx2015_v6,Adipose_Subcutaneous,RP11-757G1.6,2.89937146890712e-13;GTEx2015_v6,Adipose_Visceral_Omentum,IGHMBP2,4.21440247467091e-27;GTEx201…	0	17873874,Gene expression of MRPL21 in CEU-CHB-JPT lymphoblastoid cell lines,4.30824E-20;19361613,Gene expression of MRPL21 probe [GI_31652223-A] in brain cortex with no Alzheimer's interaction,2.45E-34;22685416,Gene expression of MRPL21 (probeID ILMN_1744835) in cerebellum in Alzheimer's disease cases and controls,6.467E-34;22685416,Gene expression of MRPL21 (probeID ILMN_1744835) in temporal cor…	Evi-1_2;Evi-1_3;GATA_disc1;GATA_known1;GATA_known10;GATA_known2;GATA_known4;GATA_known6	ENSG00000250508.1	RP11-757G1.6	5	7849	NM_001876	CPT1A	5	20882	0	rs1249368
11	68630874	0.96	0.99	0	rs596874	T	C	0.24	0.2	0.23	0.3	0	0	E091,7_Enh;E118,7_Enh		E065,H3K27ac_Enh;E091,H3K27ac_Enh;E084,H3K4me1_Enh;E085,H3K4me1_Enh;E091,H3K4me1_Enh;E118,H3K4me1_Enh;E123,H3K4me1_Enh		0	GTEx2015_v6,Adipose_Subcutaneous,IGHMBP2,6.03010145473546e-42;GTEx2015_v6,Adipose_Subcutaneous,MRGPRF,1.56125703499739e-05;GTEx2015_v6,Adipose_Subcutaneous,MRPL21,1.22667255584165e-45;GTEx2015_v6,Adipose_Subcutaneous,RP11-554A11.4,5.43964565710716e-08;GTEx2015_v6,Adipose_Subcutaneous,RP11-554A11.6,1.26885512196851e-08;GTEx2015_v6,Adipose_Subcutaneous,RP11-757G1.6,2.77278235021577e-12;GTEx2015_v6,…	0	17873874,Gene expression of MRPL21 in CEU-CHB-JPT lymphoblastoid cell lines,4.57826E-22;19361613,Gene expression of MRPL21 probe [GI_31652223-A] in brain cortex with no Alzheimer's interaction,5.68E-34;22685416,Gene expression of MRPL21 (probeID ILMN_1744835) in cerebellum in Alzheimer's disease cases and controls,4.785E-33;22685416,Gene expression of MRPL21 (probeID ILMN_1744835) in temporal cor…	E2F_known2	ENSG00000250508.1	RP11-757G1.6	5	7257	NM_001876	CPT1A	5	21474	0	rs1249368
11	68631240	0.96	0.99	0	rs501799	G	T	0.24	0.2	0.23	0.3	0	0	E118,12_EnhBiv		E065,H3K27ac_Enh;E091,H3K27ac_Enh;E096,H3K27ac_Enh;E098,H3K27ac_Enh;E091,H3K4me1_Enh;E118,H3K4me1_Enh	E006;E057;E091	0	GTEx2015_v6,Adipose_Subcutaneous,IGHMBP2,7.64155061712402e-41;GTEx2015_v6,Adipose_Subcutaneous,MRPL21,9.5304227187679e-45;GTEx2015_v6,Adipose_Subcutaneous,RP11-554A11.4,7.20228286668635e-09;GTEx2015_v6,Adipose_Subcutaneous,RP11-554A11.6,1.29012562319879e-08;GTEx2015_v6,Adipose_Subcutaneous,RP11-757G1.6,1.17468835547491e-12;GTEx2015_v6,Adipose_Visceral_Omentum,IGHMBP2,3.0589239790387e-26;GTEx2015_…	0	17873874,Gene expression of MRPL21 in CEU-CHB-JPT lymphoblastoid cell lines,4.57826E-22;19361613,Gene expression of MRPL21 probe [GI_31652223-A] in brain cortex with no Alzheimer's interaction,1.52E-35;20502693,Gene expression of IGHMBP2 in peripheral blood monocytes,1.40E-40;20502693,Gene expression of MRPL21 in peripheral blood monocytes,1.11E-100;22685416,Gene expression of MRPL21 (probeID ILM…	0	ENSG00000250508.1	RP11-757G1.6	5	6891	NM_001876	CPT1A	5	21840	0	rs1249368
11	68631704	0.96	0.99	0	rs611046	T	C	0.24	0.2	0.23	0.3	0	0			E005,H3K4me3_Pro;E065,H3K27ac_Enh;E091,H3K27ac_Enh;E096,H3K27ac_Enh;E098,H3K27ac_Enh;E091,H3K4me1_Enh		0	GTEx2015_v6,Adipose_Subcutaneous,IGHMBP2,7.03217529058337e-41;GTEx2015_v6,Adipose_Subcutaneous,MRPL21,7.45622006281552e-45;GTEx2015_v6,Adipose_Subcutaneous,RP11-554A11.4,7.04809703083848e-09;GTEx2015_v6,Adipose_Subcutaneous,RP11-554A11.6,1.30979499862933e-08;GTEx2015_v6,Adipose_Subcutaneous,RP11-757G1.6,1.19055012848423e-12;GTEx2015_v6,Adipose_Visceral_Omentum,IGHMBP2,2.9509195346145e-26;GTEx2015…	0	20502693,Gene expression of IGHMBP2 in peripheral blood monocytes,1.07E-40;20502693,Gene expression of MRPL21 in peripheral blood monocytes,1.40E-99	GR_disc6;LXR_3;Pax-4_3	ENSG00000250508.1	RP11-757G1.6	5	6427	NM_001876	CPT1A	5	22304	0	rs1249368
11	68632225	0.96	0.99	0	rs7928157	T	C	0.24	0.2	0.23	0.3	0	0			E022,H3K4me1_Enh		0	GTEx2015_v6,Adipose_Subcutaneous,IGHMBP2,1.73245242449384e-37;GTEx2015_v6,Adipose_Subcutaneous,MRPL21,2.2783533934904e-42;GTEx2015_v6,Adipose_Subcutaneous,RP11-554A11.4,1.27620222481306e-08;GTEx2015_v6,Adipose_Subcutaneous,RP11-554A11.6,1.28250497979067e-08;GTEx2015_v6,Adipose_Subcutaneous,RP11-757G1.6,2.24083546499144e-12;GTEx2015_v6,Adipose_Visceral_Omentum,IGHMBP2,7.19498927252603e-25;GTEx2015…	0	0	Spz1_2;ZBTB33_disc4	ENSG00000250508.1	RP11-757G1.6	5	5906	NM_001876	CPT1A	5	22825	0	rs1249368
11	68633358	0.95	0.97	0	rs72945243	T	C	0.24	0.19	0.23	0.3	0	0	E014,7_Enh;E015,7_Enh		E007,H3K9ac_Pro;E027,H3K9ac_Pro;E083,H3K9ac_Pro;E015,H3K4me1_Enh;E018,H3K4me1_Enh;E024,H3K4me1_Enh;E089,H3K4me1_Enh;E113,H3K4me1_Enh;E027,H3K4me3_Pro;E094,H3K4me3_Pro;E113,H3K4me3_Pro		0	GTEx2015_v6,Adipose_Subcutaneous,IGHMBP2,3.78692446156456e-41;GTEx2015_v6,Adipose_Subcutaneous,MRPL21,2.88990039572691e-46;GTEx2015_v6,Adipose_Subcutaneous,RP11-554A11.4,5.60285601561327e-09;GTEx2015_v6,Adipose_Subcutaneous,RP11-554A11.6,1.96837031415346e-08;GTEx2015_v6,Adipose_Subcutaneous,RP11-757G1.6,1.5954143034039e-12;GTEx2015_v6,Adipose_Visceral_Omentum,IGHMBP2,2.61931024309319e-26;GTEx2015…	0	0	EWSR1-FLI1;GR_disc6;Pbx3_disc2;RXRA_known6;SP1_known2;STAT_disc7;Sp4;TFII-I;Znf143_known1	ENSG00000250508.1	RP11-757G1.6	5	4773	NM_001876	CPT1A	5	23958	0	rs1249368
11	68633826	0.9	0.97	0	rs144010769	G	A	0.25	0.23	0.24	0.29	0	0			E006,H3K9ac_Pro;E083,H3K9ac_Pro;E015,H3K4me1_Enh;E018,H3K4me1_Enh;E089,H3K4me1_Enh;E027,H3K4me3_Pro;E113,H3K4me3_Pro	E021	0	GTEx2015_v6,Adipose_Subcutaneous,IGHMBP2,8.84403461424947e-38;GTEx2015_v6,Adipose_Subcutaneous,MRPL21,1.32914936614963e-44;GTEx2015_v6,Adipose_Subcutaneous,RP11-554A11.4,6.50440609243198e-09;GTEx2015_v6,Adipose_Subcutaneous,RP11-554A11.6,4.85625606768349e-07;GTEx2015_v6,Adipose_Subcutaneous,RP11-757G1.6,2.86740851420934e-12;GTEx2015_v6,Adipose_Visceral_Omentum,IGHMBP2,3.98801292373135e-25;GTEx201…	0	0	HNF4_known4	ENSG00000250508.1	RP11-757G1.6	5	4305	NM_001876	CPT1A	5	24426	0	rs1249368
11	68634722	0.99	1	0	rs557625	G	A	0.24	0.2	0.23	0.3	0	0	E015,7_Enh;E018,7_Enh;E080,7_Enh;E097,7_Enh;E107,7_Enh	E008,17_EnhW2;E080,16_EnhW1;E091,17_EnhW2;E092,17_EnhW2;E108,17_EnhW2	E002,H3K4me1_Enh;E006,H3K4me1_Enh;E012,H3K4me1_Enh;E014,H3K4me1_Enh;E015,H3K4me1_Enh;E016,H3K4me1_Enh;E018,H3K4me1_Enh;E022,H3K4me1_Enh;E056,H3K4me1_Enh;E080,H3K4me1_Enh;E089,H3K4me1_Enh;E092,H3K4me1_Enh;E097,H3K4me1_Enh;E105,H3K4me1_Enh;E107,H3K4me1_Enh;E113,H3K4me1_Enh;E007,H3K9ac_Pro;E069,H3K9ac_Pro;E077,H3K9ac_Pro;E083,H3K9ac_Pro;E055,H3K4me3_Pro;E098,H3K4me3_Pro;E110,H3K4me3_Pro;E113,H3K4me3…	E120;E121;E126	0	GTEx2015_v6,Adipose_Subcutaneous,IGHMBP2,3.5405093111031e-41;GTEx2015_v6,Adipose_Subcutaneous,MRPL21,1.64767412947387e-46;GTEx2015_v6,Adipose_Subcutaneous,RP11-554A11.4,5.30750077087754e-09;GTEx2015_v6,Adipose_Subcutaneous,RP11-554A11.6,2.10769888120442e-08;GTEx2015_v6,Adipose_Subcutaneous,RP11-757G1.6,1.79491965878433e-12;GTEx2015_v6,Adipose_Visceral_Omentum,IGHMBP2,2.40817778671497e-26;GTEx2015…	0	17873874,Gene expression of MRPL21 in JPT lymphoblastoid cell lines,4.8854E-11;22685416,Gene expression of MRPL21 (probeID ILMN_1744835) in cerebellum in Alzheimer's disease cases and controls,1.206E-34;22685416,Gene expression of MRPL21 (probeID ILMN_1744835) in temporal cortex in Alzheimer's disease cases and controls,2.515E-21;22685416,Gene expression of MRPL21 (probeID ILMN_2348050) in cerebe…	BCL_disc9;EBF_disc2;LBP-9;Rad21_disc7;SEF-1;YY1_disc4;ZID	ENSG00000250508.1	RP11-757G1.6	5	3409	NM_181515	MRPL21	3	24022	0	rs1249368
11	68635120	0.99	1	0	rs1631509	C	A	0.24	0.2	0.23	0.3	0	0	E018,7_Enh;E080,7_Enh		E001,H3K4me1_Enh;E002,H3K4me1_Enh;E012,H3K4me1_Enh;E014,H3K4me1_Enh;E015,H3K4me1_Enh;E016,H3K4me1_Enh;E018,H3K4me1_Enh;E056,H3K4me1_Enh;E080,H3K4me1_Enh;E089,H3K4me1_Enh;E092,H3K4me1_Enh;E097,H3K4me1_Enh;E077,H3K9ac_Pro;E083,H3K9ac_Pro;E080,H3K27ac_Enh;E098,H3K4me3_Pro;E110,H3K4me3_Pro		0	GTEx2015_v6,Adipose_Subcutaneous,IGHMBP2,3.50729003282879e-41;GTEx2015_v6,Adipose_Subcutaneous,MRPL21,1.62577311544346e-46;GTEx2015_v6,Adipose_Subcutaneous,RP11-554A11.4,5.29563290472082e-09;GTEx2015_v6,Adipose_Subcutaneous,RP11-554A11.6,2.1022719414539e-08;GTEx2015_v6,Adipose_Subcutaneous,RP11-757G1.6,1.7967690517261e-12;GTEx2015_v6,Adipose_Visceral_Omentum,IGHMBP2,2.36948116309462e-26;GTEx2015_…	0	0	KAP1_disc2;Nr2e3	ENSG00000250508.1	RP11-757G1.6	5	3011	NM_181515	MRPL21	3	23624	0	rs1249368
11	68635623	0.99	1	0	rs669659	G	C	0.25	0.2	0.23	0.3	0	0	E018,7_Enh;E024,7_Enh;E080,12_EnhBiv		E001,H3K4me1_Enh;E002,H3K4me1_Enh;E011,H3K4me1_Enh;E012,H3K4me1_Enh;E014,H3K4me1_Enh;E015,H3K4me1_Enh;E016,H3K4me1_Enh;E018,H3K4me1_Enh;E019,H3K4me1_Enh;E020,H3K4me1_Enh;E021,H3K4me1_Enh;E022,H3K4me1_Enh;E024,H3K4me1_Enh;E036,H3K4me1_Enh;E056,H3K4me1_Enh;E073,H3K4me1_Enh;E074,H3K4me1_Enh;E080,H3K4me1_Enh;E089,H3K4me1_Enh;E092,H3K4me1_Enh;E097,H3K4me1_Enh;E105,H3K4me1_Enh;E110,H3K4me1_Enh;E113,H3K…		0	GTEx2015_v6,Adipose_Subcutaneous,IGHMBP2,2.62696201332422e-42;GTEx2015_v6,Adipose_Subcutaneous,MRGPRF,1.45520550657622e-05;GTEx2015_v6,Adipose_Subcutaneous,MRPL21,1.88906635717709e-47;GTEx2015_v6,Adipose_Subcutaneous,RP11-554A11.4,4.16686734739442e-08;GTEx2015_v6,Adipose_Subcutaneous,RP11-554A11.6,2.04288754114837e-08;GTEx2015_v6,Adipose_Subcutaneous,RP11-757G1.6,4.21040616201099e-12;GTEx2015_v6,…	0	0	AP-2_known1;AP-2_known2;AP-2_known4;AP-2_known7;BDP1_disc1;EBF_disc2;MZF1::1-4_1	ENSG00000250508.1	RP11-757G1.6	5	2508	NM_181515	MRPL21	3	23121	0	rs1249368
11	68635770	0.99	1	0	rs598353	C	A	0.24	0.2	0.23	0.3	0	0	E018,7_Enh;E024,7_Enh;E080,12_EnhBiv		E001,H3K4me1_Enh;E002,H3K4me1_Enh;E011,H3K4me1_Enh;E012,H3K4me1_Enh;E014,H3K4me1_Enh;E015,H3K4me1_Enh;E016,H3K4me1_Enh;E018,H3K4me1_Enh;E019,H3K4me1_Enh;E020,H3K4me1_Enh;E021,H3K4me1_Enh;E022,H3K4me1_Enh;E024,H3K4me1_Enh;E036,H3K4me1_Enh;E055,H3K4me1_Enh;E056,H3K4me1_Enh;E073,H3K4me1_Enh;E074,H3K4me1_Enh;E078,H3K4me1_Enh;E080,H3K4me1_Enh;E089,H3K4me1_Enh;E092,H3K4me1_Enh;E097,H3K4me1_Enh;E105,H3K…		0	GTEx2015_v6,Adipose_Subcutaneous,IGHMBP2,3.45393607311207e-41;GTEx2015_v6,Adipose_Subcutaneous,MRPL21,1.56925403085459e-46;GTEx2015_v6,Adipose_Subcutaneous,RP11-554A11.4,5.27788989595366e-09;GTEx2015_v6,Adipose_Subcutaneous,RP11-554A11.6,2.08902705853747e-08;GTEx2015_v6,Adipose_Subcutaneous,RP11-757G1.6,1.80717148243135e-12;GTEx2015_v6,Adipose_Visceral_Omentum,IGHMBP2,2.31309458585275e-26;GTEx201…	0	0	EBF_known2;EWSR1-FLI1;GR_known4	ENSG00000250508.1	RP11-757G1.6	5	2361	NM_181515	MRPL21	3	22974	0	rs1249368
11	68636362	0.99	1	0	rs672853	G	A	0.03	0.19	0.23	0.3	0	0	E001,7_Enh;E002,7_Enh;E004,7_Enh;E008,7_Enh;E014,7_Enh;E015,7_Enh;E016,7_Enh;E018,7_Enh;E019,7_Enh;E021,7_Enh;E022,7_Enh;E024,7_Enh;E036,7_Enh;E066,7_Enh	E001,17_EnhW2;E002,17_EnhW2;E003,17_EnhW2;E004,17_EnhW2;E008,17_EnhW2;E014,17_EnhW2;E015,17_EnhW2;E016,17_EnhW2;E018,17_EnhW2;E019,16_EnhW1;E020,17_EnhW2;E021,17_EnhW2;E024,17_EnhW2	E001,H3K4me1_Enh;E002,H3K4me1_Enh;E004,H3K4me1_Enh;E008,H3K4me1_Enh;E009,H3K4me1_Enh;E011,H3K4me1_Enh;E012,H3K4me1_Enh;E014,H3K4me1_Enh;E015,H3K4me1_Enh;E016,H3K4me1_Enh;E018,H3K4me1_Enh;E019,H3K4me1_Enh;E020,H3K4me1_Enh;E021,H3K4me1_Enh;E022,H3K4me1_Enh;E024,H3K4me1_Enh;E036,H3K4me1_Enh;E050,H3K4me1_Enh;E051,H3K4me1_Enh;E053,H3K4me1_Enh;E055,H3K4me1_Enh;E056,H3K4me1_Enh;E062,H3K4me1_Enh;E066,H3K…		0	GTEx2015_v6,Adipose_Subcutaneous,IGHMBP2,1.56894745076595e-40;GTEx2015_v6,Adipose_Subcutaneous,MRGPRF,1.47937346985205e-05;GTEx2015_v6,Adipose_Subcutaneous,MRPL21,5.41294587157014e-44;GTEx2015_v6,Adipose_Subcutaneous,RP11-554A11.4,6.93093073579e-09;GTEx2015_v6,Adipose_Subcutaneous,RP11-554A11.6,3.67308393893096e-08;GTEx2015_v6,Adipose_Subcutaneous,RP11-757G1.6,2.78125624061336e-13;GTEx2015_v6,Adi…	0	0	0	ENSG00000250508.1	RP11-757G1.6	5	1769	NM_181515	MRPL21	3	22382	0	rs1249368
11	68636996	0.99	1	0	rs686348	A	G	0.24	0.2	0.23	0.3	0	0	E001,7_Enh;E002,7_Enh;E003,7_Enh;E007,7_Enh;E008,7_Enh;E014,7_Enh;E015,7_Enh;E018,7_Enh;E019,7_Enh;E020,7_Enh;E021,7_Enh;E022,7_Enh;E024,7_Enh;E034,12_EnhBiv;E035,7_Enh;E036,7_Enh;E042,12_EnhBiv;E044,12_EnhBiv;E048,7_Enh;E050,2_TssAFlnk;E051,2_TssAFlnk;E055,12_EnhBiv;E056,12_EnhBiv;E066,7_Enh;E072,7_Enh;E080,7_Enh;E083,7_Enh;E085,7_Enh;E088,7_Enh;E089,7_Enh;E091,7_Enh;E093,12_EnhBiv;E095,7_Enh;E0…	E001,16_EnhW1;E002,17_EnhW2;E003,17_EnhW2;E004,17_EnhW2;E005,17_EnhW2;E007,17_EnhW2;E008,17_EnhW2;E009,17_EnhW2;E011,17_EnhW2;E012,17_EnhW2;E013,17_EnhW2;E014,16_EnhW1;E015,16_EnhW1;E016,17_EnhW2;E018,17_EnhW2;E019,17_EnhW2;E020,17_EnhW2;E021,16_EnhW1;E022,17_EnhW2;E024,17_EnhW2;E025,22_PromP;E027,17_EnhW2;E029,16_EnhW1;E030,16_EnhW1;E031,17_EnhW2;E032,16_EnhW1;E034,17_EnhW2;E035,16_EnhW1;E036,16…	E001,H3K4me1_Enh;E002,H3K4me1_Enh;E004,H3K4me1_Enh;E005,H3K4me1_Enh;E006,H3K4me1_Enh;E007,H3K4me1_Enh;E008,H3K4me1_Enh;E009,H3K4me1_Enh;E010,H3K4me1_Enh;E011,H3K4me1_Enh;E012,H3K4me1_Enh;E014,H3K4me1_Enh;E015,H3K4me1_Enh;E016,H3K4me1_Enh;E018,H3K4me1_Enh;E019,H3K4me1_Enh;E020,H3K4me1_Enh;E021,H3K4me1_Enh;E022,H3K4me1_Enh;E024,H3K4me1_Enh;E025,H3K4me1_Enh;E028,H3K4me1_Enh;E029,H3K4me1_Enh;E030,H3K…	E021;E083;E088;E091	0	GTEx2015_v6,Adipose_Subcutaneous,IGHMBP2,3.3666111766292e-41;GTEx2015_v6,Adipose_Subcutaneous,MRPL21,1.49479918659153e-46;GTEx2015_v6,Adipose_Subcutaneous,RP11-554A11.4,5.25021494901493e-09;GTEx2015_v6,Adipose_Subcutaneous,RP11-554A11.6,2.07375835661919e-08;GTEx2015_v6,Adipose_Subcutaneous,RP11-757G1.6,1.82417984902734e-12;GTEx2015_v6,Adipose_Visceral_Omentum,IGHMBP2,2.21175037694764e-26;GTEx2015…	0	0	0	ENSG00000250508.1	RP11-757G1.6	5	1135	NM_181515	MRPL21	3	21748	0	rs1249368
11	68637169	0.99	1	0	rs686877	G	A	0.24	0.2	0.23	0.3	0	0	E001,7_Enh;E002,7_Enh;E003,7_Enh;E007,7_Enh;E008,7_Enh;E014,7_Enh;E015,7_Enh;E018,7_Enh;E019,12_EnhBiv;E021,7_Enh;E024,7_Enh;E029,7_Enh;E030,7_Enh;E032,12_EnhBiv;E033,10_TssBiv;E034,12_EnhBiv;E035,2_TssAFlnk;E036,2_TssAFlnk;E037,7_Enh;E038,7_Enh;E039,12_EnhBiv;E040,12_EnhBiv;E041,12_EnhBiv;E042,12_EnhBiv;E043,7_Enh;E044,12_EnhBiv;E046,12_EnhBiv;E048,12_EnhBiv;E049,2_TssAFlnk;E050,2_TssAFlnk;E051,…	E001,2_PromU;E002,17_EnhW2;E003,17_EnhW2;E004,17_EnhW2;E005,17_EnhW2;E007,17_EnhW2;E008,16_EnhW1;E009,16_EnhW1;E011,17_EnhW2;E012,16_EnhW1;E013,16_EnhW1;E014,16_EnhW1;E015,16_EnhW1;E016,17_EnhW2;E018,16_EnhW1;E019,16_EnhW1;E020,23_PromBiv;E021,17_EnhW2;E022,17_EnhW2;E023,16_EnhW1;E024,17_EnhW2;E025,16_EnhW1;E026,16_EnhW1;E027,16_EnhW1;E028,16_EnhW1;E029,16_EnhW1;E030,16_EnhW1;E031,16_EnhW1;E032,1…	E001,H3K4me1_Enh;E002,H3K4me1_Enh;E004,H3K4me1_Enh;E005,H3K4me1_Enh;E006,H3K4me1_Enh;E007,H3K4me1_Enh;E008,H3K4me1_Enh;E009,H3K4me1_Enh;E010,H3K4me1_Enh;E011,H3K4me1_Enh;E012,H3K4me1_Enh;E014,H3K4me1_Enh;E015,H3K4me1_Enh;E016,H3K4me1_Enh;E018,H3K4me1_Enh;E019,H3K4me1_Enh;E020,H3K4me1_Enh;E021,H3K4me1_Enh;E022,H3K4me1_Enh;E024,H3K4me1_Enh;E025,H3K4me1_Enh;E026,H3K4me1_Enh;E028,H3K4me1_Enh;E029,H3K…	E003;E004;E006;E046;E050;E055;E083;E085;E088;E091;E097;E109;E116;E122;E123;E124	A549,CTCF,HudsonAlpha,DEX_100nM;A549,CTCF,HudsonAlpha,EtOH_0.02pct;AG09309,CTCF,UW,None;AG09319,CTCF,UW,None;Caco-2,CTCF,UW,None;GM12878,CTCF,Broad,None;GM12878,CTCF,Stanford,None;GM12878,CTCF,UT-A,None;H1-hESC,RAD21,Stanford,None;HBMEC,CTCF,UW,None;HCPEpiC,CTCF,UW,None;HPAF,CTCF,UW,None;HPF,CTCF,UW,None;HSMMtube,CTCF,Broad,None;HUVEC,CTCF,Broad,None;HUVEC,CTCF,UT-A,None;HUVEC,CTCF,UW,None;HeLa-S…	GTEx2015_v6,Adipose_Subcutaneous,IGHMBP2,3.36035350455818e-41;GTEx2015_v6,Adipose_Subcutaneous,MRPL21,1.48490299736252e-46;GTEx2015_v6,Adipose_Subcutaneous,RP11-554A11.4,5.24560294932069e-09;GTEx2015_v6,Adipose_Subcutaneous,RP11-554A11.6,2.07341402667548e-08;GTEx2015_v6,Adipose_Subcutaneous,RP11-757G1.6,1.8267360707405e-12;GTEx2015_v6,Adipose_Visceral_Omentum,IGHMBP2,2.20174383748043e-26;GTEx2015…	0	17873874,Gene expression of MRPL21 in JPT lymphoblastoid cell lines,2.78356E-08	Nanog_disc2;PLZF;TATA_known2	ENSG00000250508.1	RP11-757G1.6	5	962	NM_181515	MRPL21	3	21575	0	rs1249368
11	68637476	0.99	1	0	rs579136	C	G	0.24	0.2	0.23	0.3	0	0	E001,1_TssA;E003,1_TssA;E005,7_Enh;E006,12_EnhBiv;E007,7_Enh;E008,7_Enh;E012,7_Enh;E014,1_TssA;E015,2_TssAFlnk;E018,7_Enh;E019,12_EnhBiv;E021,7_Enh;E023,1_TssA;E024,7_Enh;E025,1_TssA;E026,1_TssA;E027,1_TssA;E028,2_TssAFlnk;E029,1_TssA;E030,2_TssAFlnk;E031,1_TssA;E032,11_BivFlnk;E033,1_TssA;E034,11_BivFlnk;E035,2_TssAFlnk;E036,2_TssAFlnk;E037,7_Enh;E039,11_BivFlnk;E040,12_EnhBiv;E041,11_BivFlnk;E0…	E001,2_PromU;E002,2_PromU;E003,16_EnhW1;E004,16_EnhW1;E005,22_PromP;E006,23_PromBiv;E007,16_EnhW1;E008,16_EnhW1;E009,16_EnhW1;E010,16_EnhW1;E011,16_EnhW1;E012,16_EnhW1;E013,16_EnhW1;E014,2_PromU;E015,2_PromU;E016,16_EnhW1;E017,22_PromP;E018,2_PromU;E019,2_PromU;E020,23_PromBiv;E021,22_PromP;E022,16_EnhW1;E023,2_PromU;E024,16_EnhW1;E025,2_PromU;E026,2_PromU;E027,2_PromU;E028,2_PromU;E029,2_PromU;E…	E001,H3K4me1_Enh;E002,H3K4me1_Enh;E005,H3K4me1_Enh;E006,H3K4me1_Enh;E007,H3K4me1_Enh;E008,H3K4me1_Enh;E009,H3K4me1_Enh;E010,H3K4me1_Enh;E011,H3K4me1_Enh;E012,H3K4me1_Enh;E014,H3K4me1_Enh;E015,H3K4me1_Enh;E016,H3K4me1_Enh;E018,H3K4me1_Enh;E019,H3K4me1_Enh;E020,H3K4me1_Enh;E021,H3K4me1_Enh;E024,H3K4me1_Enh;E025,H3K4me1_Enh;E026,H3K4me1_Enh;E028,H3K4me1_Enh;E029,H3K4me1_Enh;E030,H3K4me1_Enh;E032,H3K…	E006;E028;E059;E085;E090;E091;E121;E122;E123;E124	K562,EGR1,HudsonAlpha,None	GTEx2015_v6,Adipose_Subcutaneous,IGHMBP2,3.34109797945324e-41;GTEx2015_v6,Adipose_Subcutaneous,MRPL21,1.46475190047405e-46;GTEx2015_v6,Adipose_Subcutaneous,RP11-554A11.4,5.2381106635147e-09;GTEx2015_v6,Adipose_Subcutaneous,RP11-554A11.6,2.06975059249609e-08;GTEx2015_v6,Adipose_Subcutaneous,RP11-757G1.6,1.83133437469692e-12;GTEx2015_v6,Adipose_Visceral_Omentum,IGHMBP2,2.17762127691293e-26;GTEx2015…	0	0	DMRT4;EWSR1-FLI1;PU.1_disc1;p300_disc5	ENSG00000250508.1	RP11-757G1.6	5	655	NM_181515	MRPL21	3	21268	0	rs1249368
11	68637737	0.99	1	0	rs10792001	G	C	0.24	0.2	0.23	0.3	0	0			E001,H3K4me1_Enh;E005,H3K4me1_Enh;E006,H3K4me1_Enh;E007,H3K4me1_Enh;E009,H3K4me1_Enh;E010,H3K4me1_Enh;E011,H3K4me1_Enh;E012,H3K4me1_Enh;E014,H3K4me1_Enh;E015,H3K4me1_Enh;E016,H3K4me1_Enh;E018,H3K4me1_Enh;E019,H3K4me1_Enh;E020,H3K4me1_Enh;E021,H3K4me1_Enh;E024,H3K4me1_Enh;E025,H3K4me1_Enh;E026,H3K4me1_Enh;E028,H3K4me1_Enh;E029,H3K4me1_Enh;E030,H3K4me1_Enh;E032,H3K4me1_Enh;E033,H3K4me1_Enh;E034,H3K…	E003;E004;E006;E007;E021;E055;E059;E083;E084;E085;E088;E089;E090;E091;E092;E097;E109;E122;E123	0	GTEx2015_v6,Adipose_Subcutaneous,IGHMBP2,3.26011556805223e-41;GTEx2015_v6,Adipose_Subcutaneous,MRPL21,1.41615313348672e-46;GTEx2015_v6,Adipose_Subcutaneous,RP11-554A11.4,5.21342800290658e-09;GTEx2015_v6,Adipose_Subcutaneous,RP11-554A11.6,2.06630301610837e-08;GTEx2015_v6,Adipose_Subcutaneous,RP11-757G1.6,1.83019251358252e-12;GTEx2015_v6,Adipose_Visceral_Omentum,IGHMBP2,2.13977982387344e-26;GTEx201…	0	17873874,Gene expression of MRPL21 in CEU-CHB-JPT lymphoblastoid cell lines,8.56052E-22;22685416,Gene expression of MRPL21 (probeID ILMN_1744835) in cerebellum in Alzheimer's disease cases and controls,1.206E-34;22685416,Gene expression of MRPL21 (probeID ILMN_1744835) in temporal cortex in Alzheimer's disease cases and controls,2.515E-21;22685416,Gene expression of MRPL21 (probeID ILMN_2348050) …	Evi-1_4;HDAC2_disc5	ENSG00000250508.1	RP11-757G1.6	5	394	NM_181515	MRPL21	3	21007	0	rs1249368
11	68637808	0.9	1	0	rs10792002	G	A	0.22	0.19	0.23	0.28	0	0			E001,H3K4me1_Enh;E005,H3K4me1_Enh;E006,H3K4me1_Enh;E007,H3K4me1_Enh;E009,H3K4me1_Enh;E010,H3K4me1_Enh;E011,H3K4me1_Enh;E012,H3K4me1_Enh;E014,H3K4me1_Enh;E015,H3K4me1_Enh;E016,H3K4me1_Enh;E018,H3K4me1_Enh;E019,H3K4me1_Enh;E020,H3K4me1_Enh;E021,H3K4me1_Enh;E024,H3K4me1_Enh;E025,H3K4me1_Enh;E026,H3K4me1_Enh;E028,H3K4me1_Enh;E029,H3K4me1_Enh;E030,H3K4me1_Enh;E032,H3K4me1_Enh;E034,H3K4me1_Enh;E035,H3K…	E006;E021;E022;E055;E086;E091;E097;E123	0	GTEx2015_v6,Adipose_Subcutaneous,IGHMBP2,6.46937446681947e-38;GTEx2015_v6,Adipose_Subcutaneous,MRGPRF,7.12949592628231e-06;GTEx2015_v6,Adipose_Subcutaneous,MRPL21,2.97554545853977e-45;GTEx2015_v6,Adipose_Subcutaneous,RP11-554A11.4,4.5389175710133e-08;GTEx2015_v6,Adipose_Subcutaneous,RP11-554A11.6,7.48378936035127e-09;GTEx2015_v6,Adipose_Subcutaneous,RP11-757G1.6,2.67981122970129e-12;GTEx2015_v6,A…	0	0	ATF3_disc2;AhR::Arnt_1;Arnt_1;CAC-binding-protein;NF-E2_disc4;NF-kappaB_disc2;Nanog_disc2;PRDM1_known1;Rad21_disc6;STAT_disc7;UF1H3BETA	ENSG00000250508.1	RP11-757G1.6	5	323	NM_181515	MRPL21	3	20936	0	rs1249368
11	68638058	0.99	1	0	rs613128	G	T	0.24	0.2	0.23	0.3	0	0	E001,1_TssA;E003,1_TssA;E004,1_TssA;E005,7_Enh;E007,7_Enh;E008,1_TssA;E014,2_TssAFlnk;E015,2_TssAFlnk;E018,2_TssAFlnk;E019,10_TssBiv;E020,1_TssA;E021,7_Enh;E022,1_TssA;E023,1_TssA;E024,7_Enh;E025,1_TssA;E026,1_TssA;E027,1_TssA;E028,2_TssAFlnk;E029,1_TssA;E030,2_TssAFlnk;E031,1_TssA;E032,12_EnhBiv;E033,1_TssA;E035,2_TssAFlnk;E036,2_TssAFlnk;E039,7_Enh;E046,12_EnhBiv;E048,7_Enh;E049,2_TssAFlnk;E050…	E001,2_PromU;E002,2_PromU;E003,2_PromU;E004,2_PromU;E005,22_PromP;E006,23_PromBiv;E007,16_EnhW1;E008,2_PromU;E009,22_PromP;E010,16_EnhW1;E011,22_PromP;E012,16_EnhW1;E013,22_PromP;E014,16_EnhW1;E015,2_PromU;E016,2_PromU;E017,22_PromP;E018,2_PromU;E019,2_PromU;E020,23_PromBiv;E021,22_PromP;E022,16_EnhW1;E023,2_PromU;E024,16_EnhW1;E025,2_PromU;E026,2_PromU;E027,2_PromU;E028,2_PromU;E029,2_PromU;E030…	E001,H3K4me1_Enh;E005,H3K4me1_Enh;E007,H3K4me1_Enh;E009,H3K4me1_Enh;E010,H3K4me1_Enh;E011,H3K4me1_Enh;E012,H3K4me1_Enh;E014,H3K4me1_Enh;E015,H3K4me1_Enh;E016,H3K4me1_Enh;E018,H3K4me1_Enh;E019,H3K4me1_Enh;E020,H3K4me1_Enh;E021,H3K4me1_Enh;E024,H3K4me1_Enh;E025,H3K4me1_Enh;E026,H3K4me1_Enh;E027,H3K4me1_Enh;E028,H3K4me1_Enh;E029,H3K4me1_Enh;E030,H3K4me1_Enh;E032,H3K4me1_Enh;E034,H3K4me1_Enh;E035,H3K…	E003;E004;E005;E006;E022;E028;E083;E088;E091;E092;E094;E109;E123;E124	K562,CTCF,Broad,None;NHLF,CTCF,Broad,None;T-47D,GATA3,HudsonAlpha,DMSO_0.02pct	GTEx2015_v6,Adipose_Subcutaneous,IGHMBP2,3.24177663158855e-41;GTEx2015_v6,Adipose_Subcutaneous,MRPL21,1.39710526981865e-46;GTEx2015_v6,Adipose_Subcutaneous,RP11-554A11.4,5.20605953358011e-09;GTEx2015_v6,Adipose_Subcutaneous,RP11-554A11.6,2.06268072025019e-08;GTEx2015_v6,Adipose_Subcutaneous,RP11-757G1.6,1.834841060756e-12;GTEx2015_v6,Adipose_Visceral_Omentum,IGHMBP2,2.11718414146547e-26;GTEx2015_…	0	0	CEBPB_known4;EBF_known2	ENSG00000250508.1	RP11-757G1.6	5	73	NM_181515	MRPL21	3	20686	0	rs1249368
11	68639481	0.99	1	0	rs473997	C	T	0.03	0.19	0.23	0.3	0	0	E065,7_Enh;E083,7_Enh;E094,7_Enh;E095,7_Enh;E110,7_Enh;E118,12_EnhBiv;E122,7_Enh;E129,7_Enh	E065,17_EnhW2;E083,22_PromP	E006,H3K9ac_Pro;E019,H3K9ac_Pro;E023,H3K9ac_Pro;E025,H3K9ac_Pro;E026,H3K9ac_Pro;E062,H3K9ac_Pro;E066,H3K9ac_Pro;E076,H3K9ac_Pro;E083,H3K9ac_Pro;E088,H3K9ac_Pro;E101,H3K9ac_Pro;E103,H3K9ac_Pro;E110,H3K9ac_Pro;E114,H3K9ac_Pro;E124,H3K9ac_Pro;E125,H3K9ac_Pro;E011,H3K4me1_Enh;E013,H3K4me1_Enh;E015,H3K4me1_Enh;E018,H3K4me1_Enh;E021,H3K4me1_Enh;E025,H3K4me1_Enh;E026,H3K4me1_Enh;E028,H3K4me1_Enh;E048,H3…	E034	0	GTEx2015_v6,Adipose_Subcutaneous,IGHMBP2,1.53331148823004e-40;GTEx2015_v6,Adipose_Subcutaneous,MRGPRF,1.47829378761583e-05;GTEx2015_v6,Adipose_Subcutaneous,MRPL21,5.33240900655721e-44;GTEx2015_v6,Adipose_Subcutaneous,RP11-554A11.4,6.90740149826302e-09;GTEx2015_v6,Adipose_Subcutaneous,RP11-554A11.6,3.66894204739147e-08;GTEx2015_v6,Adipose_Subcutaneous,RP11-757G1.6,2.76685121146225e-13;GTEx2015_v6,…	0	17873874,Gene expression of MRPL21 in JPT lymphoblastoid cell lines,2.30144E-11;22685416,Gene expression of MRPL21 (probeID ILMN_1744835) in cerebellum in Alzheimer's disease cases and controls,1.206E-34;22685416,Gene expression of MRPL21 (probeID ILMN_1744835) in temporal cortex in Alzheimer's disease cases and controls,2.515E-21;22685416,Gene expression of MRPL21 (probeID ILMN_2348050) in cereb…	EBF_known3;MIF-1;Zfp161_1;p53_3	ENSG00000250508.1	RP11-757G1.6	0	0	NM_181515	MRPL21	3	19263	0	rs1249368
11	68642974	0.99	1	0	rs631001	C	T	0.03	0.19	0.23	0.3	0	0	E017,12_EnhBiv;E025,7_Enh;E026,7_Enh;E055,7_Enh;E082,7_Enh;E083,7_Enh;E089,12_EnhBiv;E090,7_Enh;E095,7_Enh;E096,7_Enh;E104,7_Enh;E105,7_Enh;E112,7_Enh;E115,7_Enh;E121,7_Enh;E122,7_Enh;E125,7_Enh;E129,7_Enh	E006,19_DNase;E013,19_DNase;E017,19_DNase;E023,17_EnhW2;E025,19_DNase;E026,19_DNase;E033,19_DNase;E035,19_DNase;E036,19_DNase;E049,19_DNase;E050,19_DNase;E051,19_DNase;E052,17_EnhW2;E055,19_DNase;E056,17_EnhW2;E059,19_DNase;E062,19_DNase;E063,19_DNase;E066,19_DNase;E067,19_DNase;E068,19_DNase;E069,19_DNase;E071,19_DNase;E073,19_DNase;E074,19_DNase;E076,19_DNase;E078,19_DNase;E080,19_DNase;E081,19…	E006,H3K4me1_Enh;E025,H3K4me1_Enh;E026,H3K4me1_Enh;E050,H3K4me1_Enh;E055,H3K4me1_Enh;E063,H3K4me1_Enh;E069,H3K4me1_Enh;E073,H3K4me1_Enh;E079,H3K4me1_Enh;E083,H3K4me1_Enh;E085,H3K4me1_Enh;E088,H3K4me1_Enh;E089,H3K4me1_Enh;E090,H3K4me1_Enh;E091,H3K4me1_Enh;E094,H3K4me1_Enh;E095,H3K4me1_Enh;E096,H3K4me1_Enh;E104,H3K4me1_Enh;E105,H3K4me1_Enh;E113,H3K4me1_Enh;E115,H3K4me1_Enh;E121,H3K4me1_Enh;E122,H3K…	E017;E050;E051;E055;E056;E081;E083;E086;E088;E089;E090;E092;E093;E094;E097;E098;E100;E120;E121;E122;E125;E126;E128	0	GTEx2015_v6,Adipose_Subcutaneous,IGHMBP2,2.14711925617899e-40;GTEx2015_v6,Adipose_Subcutaneous,MRGPRF,1.12996674560256e-05;GTEx2015_v6,Adipose_Subcutaneous,MRPL21,1.91993996106434e-43;GTEx2015_v6,Adipose_Subcutaneous,RP11-554A11.4,5.8418038956362e-09;GTEx2015_v6,Adipose_Subcutaneous,RP11-554A11.6,2.19155530466562e-08;GTEx2015_v6,Adipose_Subcutaneous,RP11-757G1.6,1.56140074055855e-13;GTEx2015_v6,A…	0	17873874,Gene expression of MRPL21 in JPT lymphoblastoid cell lines,1.09901E-10;22685416,Gene expression of MRPL21 (probeID ILMN_1744835) in cerebellum in Alzheimer's disease cases and controls,1.206E-34;22685416,Gene expression of MRPL21 (probeID ILMN_1744835) in temporal cortex in Alzheimer's disease cases and controls,2.515E-21;22685416,Gene expression of MRPL21 (probeID ILMN_2348050) in cereb…	Ets_known2;Ets_known4;p300_disc4	ENSG00000250508.1	RP11-757G1.6	3	963	NM_181515	MRPL21	3	15770	0	rs1249368
11	68646146	1	1	1	rs1249368	T	A	0.2	0.2	0.23	0.3	0	0			E002,H3K9ac_Pro;E007,H3K9ac_Pro;E083,H3K9ac_Pro;E011,H3K27ac_Enh;E066,H3K27ac_Enh;E085,H3K27ac_Enh;E091,H3K27ac_Enh;E105,H3K27ac_Enh;E022,H3K4me1_Enh;E056,H3K4me1_Enh;E066,H3K4me1_Enh;E083,H3K4me1_Enh;E085,H3K4me1_Enh;E091,H3K4me1_Enh;E095,H3K4me1_Enh;E104,H3K4me1_Enh;E105,H3K4me1_Enh;E123,H3K4me1_Enh		0	GTEx2015_v6,Adipose_Subcutaneous,IGHMBP2,5.39649917162915e-39;GTEx2015_v6,Adipose_Subcutaneous,MRGPRF,1.4711110567061e-06;GTEx2015_v6,Adipose_Subcutaneous,MRPL21,2.5775844208369e-42;GTEx2015_v6,Adipose_Subcutaneous,RP11-554A11.4,1.46323629468031e-07;GTEx2015_v6,Adipose_Subcutaneous,RP11-554A11.6,1.45097640117931e-10;GTEx2015_v6,Adipose_Subcutaneous,RP11-757G1.6,5.17447627642778e-12;GTEx2015_v6,Ad…	0	17873874,Gene expression of MRPL21 in CEU-CHB-JPT lymphoblastoid cell lines,1.50591E-21;22685416,Gene expression of MRPL21 (probeID ILMN_1744835) in cerebellum in Alzheimer's disease cases and controls,1.206E-34;22685416,Gene expression of MRPL21 (probeID ILMN_1744835) in temporal cortex in Alzheimer's disease cases and controls,2.515E-21;22685416,Gene expression of MRPL21 (probeID ILMN_2348050) …	GR_disc4;NF-kappaB_known6;Sin3Ak-20_disc3;YY1_known2	ENSG00000250508.1	RP11-757G1.6	3	4135	NM_181515	MRPL21	3	12598	0	rs1249368
11	68646845	1	1	0	rs680130	G	A	0.18	0.21	0.23	0.3	0	0	E007,7_Enh;E083,7_Enh;E085,7_Enh;E095,7_Enh;E123,7_Enh	E001,19_DNase;E007,19_DNase;E011,19_DNase;E083,18_EnhAc	E002,H3K9ac_Pro;E083,H3K9ac_Pro;E117,H3K9ac_Pro;E004,H3K27ac_Enh;E008,H3K27ac_Enh;E011,H3K27ac_Enh;E104,H3K27ac_Enh;E105,H3K27ac_Enh;E004,H3K4me1_Enh;E007,H3K4me1_Enh;E011,H3K4me1_Enh;E015,H3K4me1_Enh;E021,H3K4me1_Enh;E022,H3K4me1_Enh;E024,H3K4me1_Enh;E056,H3K4me1_Enh;E083,H3K4me1_Enh;E085,H3K4me1_Enh;E095,H3K4me1_Enh;E100,H3K4me1_Enh;E104,H3K4me1_Enh;E105,H3K4me1_Enh;E108,H3K4me1_Enh;E123,H3K4me…		0	GTEx2015_v6,Adipose_Subcutaneous,IGHMBP2,1.8306145463862e-41;GTEx2015_v6,Adipose_Subcutaneous,MRGPRF,3.72387735383401e-06;GTEx2015_v6,Adipose_Subcutaneous,MRPL21,3.23565783143455e-45;GTEx2015_v6,Adipose_Subcutaneous,RP11-554A11.4,6.82138004829409e-08;GTEx2015_v6,Adipose_Subcutaneous,RP11-554A11.6,2.21576682122139e-09;GTEx2015_v6,Adipose_Subcutaneous,RP11-757G1.6,4.81405029699121e-12;GTEx2015_v6,A…	0	0	NRSF_disc10;SETDB1_disc1	ENSG00000250508.1	RP11-757G1.6	3	4834	NM_181515	MRPL21	3	11899	0	rs1249368
11	68650064	0.98	0.99	0	rs592697	G	A	0.19	0.2	0.23	0.3	0	0			E058,H3K27ac_Enh;E059,H3K27ac_Enh		0	GTEx2015_v6,Adipose_Subcutaneous,IGHMBP2,1.67443008853748e-42;GTEx2015_v6,Adipose_Subcutaneous,MRGPRF,1.0442111681747e-05;GTEx2015_v6,Adipose_Subcutaneous,MRPL21,4.91496808804262e-46;GTEx2015_v6,Adipose_Subcutaneous,RP11-554A11.4,3.06207173062039e-08;GTEx2015_v6,Adipose_Subcutaneous,RP11-554A11.6,9.31632516583853e-09;GTEx2015_v6,Adipose_Subcutaneous,RP11-757G1.6,4.78516541577827e-12;GTEx2015_v6,A…	0	17873874,Gene expression of MRPL21 in CEU-CHB-JPT lymphoblastoid cell lines,1.39733E-20;22685416,Gene expression of MRPL21 (probeID ILMN_1744835) in cerebellum in Alzheimer's disease cases and controls,1.206E-34;22685416,Gene expression of MRPL21 (probeID ILMN_1744835) in temporal cortex in Alzheimer's disease cases and controls,2.515E-21;22685416,Gene expression of MRPL21 (probeID ILMN_2348050) …	Ehf;Ets_known4;NERF1a;NRSF_disc9	ENSG00000250508.1	RP11-757G1.6	3	8053	NM_181515	MRPL21	3	8680	0	rs1249368
11	68653232	0.97	0.99	0	rs544370	C	T	0.39	0.23	0.24	0.3	0	0					0	GTEx2015_v6,Adipose_Subcutaneous,IGHMBP2,4.54562185696732e-43;GTEx2015_v6,Adipose_Subcutaneous,MRPL21,7.30769507366871e-59;GTEx2015_v6,Adipose_Subcutaneous,RP11-554A11.4,3.55722656817263e-08;GTEx2015_v6,Adipose_Subcutaneous,RP11-554A11.6,1.57722698392464e-08;GTEx2015_v6,Adipose_Subcutaneous,RP11-757G1.6,5.05115623114267e-11;GTEx2015_v6,Adipose_Visceral_Omentum,IGHMBP2,1.75816757767206e-26;GTEx201…	0	0	COMP1;Hoxb13;SRF_known2;SRF_known4	ENSG00000197345.8	MRPL21	3	5511	NM_181515	MRPL21	3	5512	0	rs1249368
11	68653432	0.97	0.99	0	rs654071	A	C	0.19	0.21	0.23	0.3	0	0					0	GTEx2015_v6,Adipose_Subcutaneous,IGHMBP2,1.00834959450541e-42;GTEx2015_v6,Adipose_Subcutaneous,MRGPRF,9.00115217389131e-06;GTEx2015_v6,Adipose_Subcutaneous,MRPL21,4.95782537605986e-46;GTEx2015_v6,Adipose_Subcutaneous,RP11-554A11.4,3.49711060316111e-08;GTEx2015_v6,Adipose_Subcutaneous,RP11-554A11.6,7.86408984455436e-09;GTEx2015_v6,Adipose_Subcutaneous,RP11-757G1.6,5.63233961886112e-12;GTEx2015_v6,…	0	0	HMG-IY_2	ENSG00000197345.8	MRPL21	3	5311	NM_181515	MRPL21	3	5312	0	rs1249368
11	68654182	0.97	0.99	0	rs514296	G	T	0.33	0.22	0.24	0.3	0	0			E007,H3K9ac_Pro;E056,H3K27ac_Enh;E061,H3K27ac_Enh;E105,H3K27ac_Enh;E090,H3K4me1_Enh		0	GTEx2015_v6,Adipose_Subcutaneous,IGHMBP2,2.44118223431835e-42;GTEx2015_v6,Adipose_Subcutaneous,MRGPRF,1.57467652875116e-05;GTEx2015_v6,Adipose_Subcutaneous,MRPL21,4.18699419838513e-59;GTEx2015_v6,Adipose_Subcutaneous,RP11-554A11.4,2.55967186379175e-08;GTEx2015_v6,Adipose_Subcutaneous,RP11-554A11.6,3.15657267381667e-09;GTEx2015_v6,Adipose_Subcutaneous,RP11-757G1.6,3.10554502374897e-11;GTEx2015_v6,…	0	0	EBF_disc2;NRSF_disc4;Pax-5_disc1	ENSG00000197345.8	MRPL21	3	4561	NM_181515	MRPL21	3	4562	0	rs1249368
11	68654774	0.97	0.99	0	rs1249474	C	T	0.18	0.21	0.23	0.3	0	0			E007,H3K9ac_Pro;E087,H3K9ac_Pro;E056,H3K27ac_Enh;E105,H3K27ac_Enh		0	GTEx2015_v6,Adipose_Subcutaneous,IGHMBP2,1.00775566880309e-42;GTEx2015_v6,Adipose_Subcutaneous,MRGPRF,9.65001169027774e-06;GTEx2015_v6,Adipose_Subcutaneous,MRPL21,5.57749590579225e-46;GTEx2015_v6,Adipose_Subcutaneous,RP11-554A11.4,3.63951847849956e-08;GTEx2015_v6,Adipose_Subcutaneous,RP11-554A11.6,8.87453603668128e-09;GTEx2015_v6,Adipose_Subcutaneous,RP11-757G1.6,4.19817664454366e-12;GTEx2015_v6,…	0	20502693,Gene expression of IGHMBP2 in peripheral blood monocytes,7.99E-40;20502693,Gene expression of MRPL21 in peripheral blood monocytes,3.21E-101	AP-1_disc1;ATF3_known1;ATF3_known10;ATF3_known5;ATF3_known7;ATF3_known9;ATF4;ATF6;E2F_disc1;Foxp3;HEY1_disc1;Jundm2;TATA_disc2	ENSG00000197345.8	MRPL21	3	3969	NM_181515	MRPL21	3	3970	0	rs1249368
11	68655063	0.97	0.99	0	rs2444765	C	A	0.39	0.23	0.24	0.3	0	0			E007,H3K9ac_Pro;E056,H3K27ac_Enh;E105,H3K27ac_Enh		0	GTEx2015_v6,Adipose_Subcutaneous,IGHMBP2,1.61218486460925e-43;GTEx2015_v6,Adipose_Subcutaneous,MRGPRF,1.78929585438631e-05;GTEx2015_v6,Adipose_Subcutaneous,MRPL21,1.74342817787507e-59;GTEx2015_v6,Adipose_Subcutaneous,RP11-554A11.4,3.8020497651412e-08;GTEx2015_v6,Adipose_Subcutaneous,RP11-554A11.6,1.66071941835297e-08;GTEx2015_v6,Adipose_Subcutaneous,RP11-757G1.6,1.1017927646729e-10;GTEx2015_v6,Ad…	0	0	ATF3_known8;HNF4_known4;Zbtb3	ENSG00000197345.8	MRPL21	3	3680	NM_181515	MRPL21	3	3681	0	rs1249368
11	68656077	0.97	0.99	0	rs686390	T	C	0.04	0.19	0.23	0.3	0	0			E002,H3K4me3_Pro		0	GTEx2015_v6,Adipose_Subcutaneous,IGHMBP2,6.01086696172682e-41;GTEx2015_v6,Adipose_Subcutaneous,MRGPRF,7.7049556612947e-06;GTEx2015_v6,Adipose_Subcutaneous,MRPL21,2.87589135646279e-44;GTEx2015_v6,Adipose_Subcutaneous,RP11-554A11.4,3.95714279844608e-09;GTEx2015_v6,Adipose_Subcutaneous,RP11-554A11.6,1.10203880045868e-08;GTEx2015_v6,Adipose_Subcutaneous,RP11-757G1.6,4.28177254901295e-13;GTEx2015_v6,A…	0	17873874,Gene expression of MRPL21 in JPT lymphoblastoid cell lines,4.68598E-11;22685416,Gene expression of MRPL21 (probeID ILMN_1744835) in cerebellum in Alzheimer's disease cases and controls,1.206E-34;22685416,Gene expression of MRPL21 (probeID ILMN_1744835) in temporal cortex in Alzheimer's disease cases and controls,2.515E-21;22685416,Gene expression of MRPL21 (probeID ILMN_2348050) in cereb…	0	ENSG00000197345.8	MRPL21	3	2666	NM_181515	MRPL21	3	2667	0	rs1249368
11	68656769	0.97	0.99	0	rs595882	T	C	0.15	0.19	0.23	0.3	0	0			E007,H3K9ac_Pro;E055,H3K4me1_Enh;E080,H3K4me1_Enh;E090,H3K4me1_Enh;E056,H3K27ac_Enh;E098,H3K27ac_Enh		0	GTEx2015_v6,Adipose_Subcutaneous,IGHMBP2,3.74496689792139e-42;GTEx2015_v6,Adipose_Subcutaneous,MRGPRF,1.25732707562398e-05;GTEx2015_v6,Adipose_Subcutaneous,MRPL21,1.11269559436858e-45;GTEx2015_v6,Adipose_Subcutaneous,RP11-554A11.4,2.55695902731319e-09;GTEx2015_v6,Adipose_Subcutaneous,RP11-554A11.6,1.00938825824827e-08;GTEx2015_v6,Adipose_Subcutaneous,RP11-757G1.6,1.40818610230984e-12;GTEx2015_v6,…	0	0	AP-1_disc1;ATF3_disc2;Zbtb3	ENSG00000197345.8	MRPL21	3	1974	NM_181515	MRPL21	3	1975	0	rs1249368
11	68657734	0.97	0.99	0	rs514833	C	T	0.19	0.21	0.23	0.3	0	0	E003,7_Enh;E006,6_EnhG;E014,6_EnhG;E015,6_EnhG;E018,6_EnhG;E022,6_EnhG;E023,7_Enh;E024,6_EnhG;E025,7_Enh;E055,2_TssAFlnk;E056,2_TssAFlnk;E063,7_Enh;E073,6_EnhG;E078,7_Enh;E083,7_Enh;E089,6_EnhG;E090,6_EnhG;E092,6_EnhG;E105,7_Enh;E107,6_EnhG;E121,7_Enh;E125,7_Enh;E126,7_Enh;E128,7_Enh	E001,11_TxEnh3;E002,11_TxEnh3;E003,11_TxEnh3;E004,11_TxEnh3;E005,11_TxEnh3;E006,14_EnhA2;E007,11_TxEnh3;E008,11_TxEnh3;E011,11_TxEnh3;E013,11_TxEnh3;E014,11_TxEnh3;E015,11_TxEnh3;E016,11_TxEnh3;E017,15_EnhAF;E018,11_TxEnh3;E019,11_TxEnh3;E020,11_TxEnh3;E021,11_TxEnh3;E022,11_TxEnh3;E023,17_EnhW2;E024,11_TxEnh3;E025,13_EnhA1;E026,19_DNase;E027,17_EnhW2;E028,11_TxEnh3;E049,19_DNase;E050,11_TxEnh3;E…	E003,H3K27ac_Enh;E004,H3K27ac_Enh;E006,H3K27ac_Enh;E014,H3K27ac_Enh;E015,H3K27ac_Enh;E022,H3K27ac_Enh;E026,H3K27ac_Enh;E050,H3K27ac_Enh;E055,H3K27ac_Enh;E056,H3K27ac_Enh;E063,H3K27ac_Enh;E065,H3K27ac_Enh;E066,H3K27ac_Enh;E067,H3K27ac_Enh;E068,H3K27ac_Enh;E069,H3K27ac_Enh;E071,H3K27ac_Enh;E072,H3K27ac_Enh;E073,H3K27ac_Enh;E074,H3K27ac_Enh;E075,H3K27ac_Enh;E076,H3K27ac_Enh;E079,H3K27ac_Enh;E080,H3K…	E003;E004;E006;E007;E008;E017;E021;E022;E055;E056;E057;E080;E083;E086;E088;E089;E090;E091;E092;E100;E109;E114;E117;E118;E121;E122;E125;E126;E127;E128	A549,CTCF,HudsonAlpha,DEX_100nM;A549,CTCF,HudsonAlpha,EtOH_0.02pct;AG04449,CTCF,UW,None;AG04450,CTCF,UW,None;AG09309,CTCF,UW,None;AG09319,CTCF,UW,None;AG10803,CTCF,UW,None;AoAF,CTCF,UW,None;BJ,CTCF,UW,None;Caco-2,CTCF,UW,None;Fibrobl,CTCF,UT-A,None;GM06990,CTCF,UW,None;GM12864,CTCF,UW,None;GM12872,CTCF,UW,None;GM12874,CTCF,UW,None;GM12878,CTCF,Broad,None;GM12878,CTCF,UT-A,None;Gliobla,CTCF,UT-A,N…	GTEx2015_v6,Adipose_Subcutaneous,IGHMBP2,1.01641277506143e-42;GTEx2015_v6,Adipose_Subcutaneous,MRGPRF,9.01148467864467e-06;GTEx2015_v6,Adipose_Subcutaneous,MRPL21,5.04566954741667e-46;GTEx2015_v6,Adipose_Subcutaneous,RP11-554A11.4,3.50378389297022e-08;GTEx2015_v6,Adipose_Subcutaneous,RP11-554A11.6,7.87970603926364e-09;GTEx2015_v6,Adipose_Subcutaneous,RP11-757G1.6,5.61239002653675e-12;GTEx2015_v6,…	0	17873874,Gene expression of MRPL21 in JPT lymphoblastoid cell lines,4.87753E-09	Irf_disc4;SP1_known2;Sp4	ENSG00000197345.8	MRPL21	3	1009	NM_181515	MRPL21	3	1010	0	rs1249368
11	68658298	0.97	0.99	0	rs488363	C	G	0.2	0.21	0.23	0.3	0	0	E005,6_EnhG;E006,6_EnhG;E015,6_EnhG;E018,6_EnhG;E022,6_EnhG;E023,7_Enh;E024,6_EnhG;E025,7_Enh;E026,7_Enh;E035,6_EnhG;E049,6_EnhG;E050,6_EnhG;E051,6_EnhG;E052,2_TssAFlnk;E055,2_TssAFlnk;E056,3_TxFlnk;E063,7_Enh;E065,7_Enh;E066,7_Enh;E067,7_Enh;E068,6_EnhG;E069,7_Enh;E071,6_EnhG;E072,6_EnhG;E073,6_EnhG;E074,7_Enh;E075,6_EnhG;E078,7_Enh;E080,6_EnhG;E083,7_Enh;E089,6_EnhG;E090,6_EnhG;E091,6_EnhG;E092…	E001,11_TxEnh3;E002,11_TxEnh3;E003,11_TxEnh3;E004,11_TxEnh3;E005,11_TxEnh3;E006,13_EnhA1;E007,11_TxEnh3;E008,11_TxEnh3;E009,11_TxEnh3;E010,11_TxEnh3;E011,11_TxEnh3;E013,11_TxEnh3;E014,11_TxEnh3;E015,11_TxEnh3;E016,11_TxEnh3;E017,14_EnhA2;E018,11_TxEnh3;E019,11_TxEnh3;E021,11_TxEnh3;E022,11_TxEnh3;E023,13_EnhA1;E024,11_TxEnh3;E025,13_EnhA1;E026,13_EnhA1;E027,11_TxEnh3;E028,11_TxEnh3;E030,11_TxEnh3…	E003,H3K27ac_Enh;E004,H3K27ac_Enh;E006,H3K27ac_Enh;E014,H3K27ac_Enh;E015,H3K27ac_Enh;E022,H3K27ac_Enh;E026,H3K27ac_Enh;E049,H3K27ac_Enh;E050,H3K27ac_Enh;E055,H3K27ac_Enh;E056,H3K27ac_Enh;E063,H3K27ac_Enh;E065,H3K27ac_Enh;E066,H3K27ac_Enh;E067,H3K27ac_Enh;E068,H3K27ac_Enh;E069,H3K27ac_Enh;E071,H3K27ac_Enh;E072,H3K27ac_Enh;E073,H3K27ac_Enh;E074,H3K27ac_Enh;E075,H3K27ac_Enh;E076,H3K27ac_Enh;E079,H3K…	E055;E056;E083;E086;E089;E090;E093;E100;E118;E120;E121;E126;E128	GM12878,POL2,HudsonAlpha,None;GM12891,POL2,HudsonAlpha,None;K562,POL24H8,HudsonAlpha,None;SH-SY5Y,GATA2,UCD,None	GTEx2015_v6,Adipose_Subcutaneous,IGHMBP2,8.6759768318701e-42;GTEx2015_v6,Adipose_Subcutaneous,MRGPRF,1.09702142339428e-05;GTEx2015_v6,Adipose_Subcutaneous,MRPL21,4.02490488333902e-45;GTEx2015_v6,Adipose_Subcutaneous,RP11-554A11.4,1.73660216424911e-08;GTEx2015_v6,Adipose_Subcutaneous,RP11-554A11.6,1.02779956705473e-08;GTEx2015_v6,Adipose_Subcutaneous,RP11-757G1.6,9.90736249848482e-12;GTEx2015_v6,A…	0	17873874,Gene expression of MRPL21 in CEU-CHB-JPT lymphoblastoid cell lines,5.94429E-22;22233810,Gene expression of IGHMBP2 (ENSG00000132740) in dendritic cells treated with Mycobacterium tuberculosis,0.026563918;22685416,Gene expression of MRPL21 (probeID ILMN_1744835) in cerebellum in Alzheimer's disease cases and controls,1.206E-34;22685416,Gene expression of MRPL21 (probeID ILMN_1744835) in t…	TCF12_known1	ENSG00000197345.8	MRPL21	3	445	NM_181515	MRPL21	3	446	0	rs1249368
11	68659488	0.97	0.99	0	rs660614	G	A	0.19	0.21	0.23	0.3	0	0	E006,6_EnhG;E022,6_EnhG;E023,6_EnhG;E026,6_EnhG;E035,6_EnhG;E049,6_EnhG;E052,6_EnhG;E055,6_EnhG;E056,3_TxFlnk;E063,6_EnhG;E066,6_EnhG;E068,6_EnhG;E069,6_EnhG;E072,6_EnhG;E073,6_EnhG;E074,6_EnhG;E076,6_EnhG;E077,6_EnhG;E078,6_EnhG;E080,6_EnhG;E083,7_Enh;E089,6_EnhG;E090,6_EnhG;E094,6_EnhG;E095,6_EnhG;E102,6_EnhG;E104,7_Enh;E105,6_EnhG;E107,6_EnhG;E108,6_EnhG;E111,6_EnhG;E120,6_EnhG;E121,7_Enh;E122…	E006,11_TxEnh3;E007,11_TxEnh3;E017,11_TxEnh3;E023,11_TxEnh3;E025,11_TxEnh3;E026,11_TxEnh3;E027,11_TxEnh3;E028,11_TxEnh3;E049,11_TxEnh3;E050,11_TxEnh3;E051,11_TxEnh3;E052,11_TxEnh3;E053,11_TxEnh3;E055,11_TxEnh3;E056,11_TxEnh3;E057,11_TxEnh3;E058,11_TxEnh3;E059,11_TxEnh3;E061,11_TxEnh3;E063,11_TxEnh3;E065,11_TxEnh3;E066,11_TxEnh3;E067,11_TxEnh3;E068,11_TxEnh3;E069,11_TxEnh3;E070,11_TxEnh3;E071,11_T…	E006,H3K4me1_Enh;E017,H3K4me1_Enh;E022,H3K4me1_Enh;E023,H3K4me1_Enh;E025,H3K4me1_Enh;E026,H3K4me1_Enh;E035,H3K4me1_Enh;E049,H3K4me1_Enh;E050,H3K4me1_Enh;E051,H3K4me1_Enh;E052,H3K4me1_Enh;E055,H3K4me1_Enh;E056,H3K4me1_Enh;E063,H3K4me1_Enh;E066,H3K4me1_Enh;E067,H3K4me1_Enh;E068,H3K4me1_Enh;E069,H3K4me1_Enh;E071,H3K4me1_Enh;E072,H3K4me1_Enh;E073,H3K4me1_Enh;E074,H3K4me1_Enh;E075,H3K4me1_Enh;E076,H3K…		0	GTEx2015_v6,Adipose_Subcutaneous,IGHMBP2,1.05266277137965e-42;GTEx2015_v6,Adipose_Subcutaneous,MRGPRF,1.00062108061342e-05;GTEx2015_v6,Adipose_Subcutaneous,MRPL21,6.36897883374609e-46;GTEx2015_v6,Adipose_Subcutaneous,RP11-554A11.4,3.60655387736693e-08;GTEx2015_v6,Adipose_Subcutaneous,RP11-554A11.6,9.32927789692308e-09;GTEx2015_v6,Adipose_Subcutaneous,RP11-757G1.6,4.14829185795026e-12;GTEx2015_v6,…	0	17873874,Gene expression of MRPL21 in CEU-CHB-JPT lymphoblastoid cell lines,2.60675E-22;22685416,Gene expression of MRPL21 (probeID ILMN_1744835) in cerebellum in Alzheimer's disease cases and controls,1.206E-34;22685416,Gene expression of MRPL21 (probeID ILMN_1744835) in temporal cortex in Alzheimer's disease cases and controls,2.515E-21;22685416,Gene expression of MRPL21 (probeID ILMN_2348050) …	Nr2f2;Znf143_known1	ENSG00000197345.8	MRPL21	0	0	NM_181515	MRPL21	0	0	INT	rs1249368
11	68662076	0.96	0.99	0	rs602805	A	T	0.19	0.21	0.23	0.3	0	0			E050,H3K27ac_Enh;E055,H3K27ac_Enh;E056,H3K27ac_Enh;E056,H3K4me1_Enh		0	GTEx2015_v6,Adipose_Subcutaneous,IGHMBP2,1.03884792836882e-42;GTEx2015_v6,Adipose_Subcutaneous,MRGPRF,8.98066130969618e-06;GTEx2015_v6,Adipose_Subcutaneous,MRPL21,5.49940380219222e-46;GTEx2015_v6,Adipose_Subcutaneous,RP11-554A11.4,3.55673498980551e-08;GTEx2015_v6,Adipose_Subcutaneous,RP11-554A11.6,7.86856305714047e-09;GTEx2015_v6,Adipose_Subcutaneous,RP11-757G1.6,5.46623365694262e-12;GTEx2015_v6,…	0	0	0	ENSG00000197345.8	MRPL21	0	0	NM_181515	MRPL21	0	0	INT	rs1249368
11	68662167	0.97	0.99	0	rs602364	C	T	0.19	0.21	0.23	0.3	0	0			E050,H3K27ac_Enh;E056,H3K4me1_Enh	E086	0	GTEx2015_v6,Adipose_Subcutaneous,IGHMBP2,1.0573433297561e-42;GTEx2015_v6,Adipose_Subcutaneous,MRGPRF,9.05862087905519e-06;GTEx2015_v6,Adipose_Subcutaneous,MRPL21,5.5151501611621e-46;GTEx2015_v6,Adipose_Subcutaneous,RP11-554A11.4,3.53559012034822e-08;GTEx2015_v6,Adipose_Subcutaneous,RP11-554A11.6,7.94219019450724e-09;GTEx2015_v6,Adipose_Subcutaneous,RP11-757G1.6,5.51486086219055e-12;GTEx2015_v6,Ad…	0	0	0	ENSG00000197345.8	MRPL21	0	0	NM_181515	MRPL21	0	0	INT	rs1249368
11	68666054	0.97	0.99	0	rs507520	C	T	0.15	0.2	0.23	0.3	0	0	E063,6_EnhG;E069,6_EnhG;E071,6_EnhG	E067,11_TxEnh3;E069,11_TxEnh3;E071,11_TxEnh3;E072,11_TxEnh3;E074,11_TxEnh3	E006,H3K4me3_Pro;E056,H3K4me3_Pro;E113,H3K4me3_Pro;E007,H3K9ac_Pro;E049,H3K9ac_Pro;E067,H3K9ac_Pro;E072,H3K9ac_Pro;E107,H3K9ac_Pro;E117,H3K9ac_Pro;E027,H3K4me1_Enh;E034,H3K4me1_Enh;E055,H3K4me1_Enh;E056,H3K4me1_Enh;E063,H3K4me1_Enh;E067,H3K4me1_Enh;E068,H3K4me1_Enh;E069,H3K4me1_Enh;E071,H3K4me1_Enh;E072,H3K4me1_Enh;E073,H3K4me1_Enh;E074,H3K4me1_Enh;E089,H3K4me1_Enh;E048,H3K27ac_Enh;E055,H3K27ac_E…	E116	0	GTEx2015_v6,Adipose_Subcutaneous,IGHMBP2,3.59751750388166e-42;GTEx2015_v6,Adipose_Subcutaneous,MRGPRF,1.34193625012515e-05;GTEx2015_v6,Adipose_Subcutaneous,MRPL21,1.19184619019331e-45;GTEx2015_v6,Adipose_Subcutaneous,RP11-554A11.4,2.63379546463986e-09;GTEx2015_v6,Adipose_Subcutaneous,RP11-554A11.6,1.12642617468335e-08;GTEx2015_v6,Adipose_Subcutaneous,RP11-757G1.6,1.01915009001615e-12;GTEx2015_v6,…	0	17873874,Gene expression of MRPL21 in CEU-CHB-JPT lymphoblastoid cell lines,6.71274E-21;22685416,Gene expression of MRPL21 (probeID ILMN_1744835) in cerebellum in Alzheimer's disease cases and controls,1.206E-34;22685416,Gene expression of MRPL21 (probeID ILMN_1744835) in temporal cortex in Alzheimer's disease cases and controls,2.515E-21;22685416,Gene expression of MRPL21 (probeID ILMN_2348050) …	GR_known2;GR_known4	ENSG00000197345.8	MRPL21	0	0	NM_181515	MRPL21	0	0	INT	rs1249368
11	68667198	0.97	0.99	0	rs636049	A	C	0.33	0.22	0.23	0.3	0	0			E007,H3K9ac_Pro;E027,H3K9ac_Pro;E049,H3K9ac_Pro;E067,H3K9ac_Pro;E072,H3K9ac_Pro;E107,H3K9ac_Pro;E117,H3K9ac_Pro;E011,H3K27ac_Enh;E041,H3K27ac_Enh;E048,H3K27ac_Enh;E055,H3K27ac_Enh;E056,H3K27ac_Enh;E072,H3K27ac_Enh;E073,H3K27ac_Enh;E105,H3K27ac_Enh;E124,H3K27ac_Enh;E034,H3K4me1_Enh;E048,H3K4me1_Enh;E055,H3K4me1_Enh;E056,H3K4me1_Enh;E071,H3K4me1_Enh;E089,H3K4me1_Enh;E117,H3K4me3_Pro		0	GTEx2015_v6,Adipose_Subcutaneous,IGHMBP2,1.19816959341516e-42;GTEx2015_v6,Adipose_Subcutaneous,MRGPRF,7.93665949659089e-06;GTEx2015_v6,Adipose_Subcutaneous,MRPL21,1.69612252841833e-59;GTEx2015_v6,Adipose_Subcutaneous,RP11-554A11.4,7.31628398530611e-08;GTEx2015_v6,Adipose_Subcutaneous,RP11-554A11.6,1.93448658011961e-09;GTEx2015_v6,Adipose_Subcutaneous,RP11-757G1.6,4.91331290431147e-11;GTEx2015_v6,…	0	17873874,Gene expression of MRPL21 in CEU-CHB-JPT-YRI lymphoblastoid cell lines,2.96415E-24;19361613,Gene expression of MRPL21 probe [GI_31652223-A] in brain cortex with no Alzheimer's interaction,1.41E-34;20502693,Gene expression of IGHMBP2 in peripheral blood monocytes,3.03E-41;20502693,Gene expression of MRPL21 in peripheral blood monocytes,8.70E-103;22685416,Gene expression of MRPL21 (probeID…	0	ENSG00000197345.8	MRPL21	0	0	NM_181515	MRPL21	0	0	INT	rs1249368
11	68668208	0.97	0.99	0	rs668576	A	G	0.19	0.21	0.23	0.3	0	0	E059,1_TssA;E089,6_EnhG;E123,6_EnhG		E003,H3K9ac_Pro;E007,H3K9ac_Pro;E016,H3K9ac_Pro;E018,H3K9ac_Pro;E025,H3K9ac_Pro;E027,H3K9ac_Pro;E049,H3K9ac_Pro;E067,H3K9ac_Pro;E068,H3K9ac_Pro;E069,H3K9ac_Pro;E073,H3K9ac_Pro;E083,H3K9ac_Pro;E107,H3K9ac_Pro;E117,H3K9ac_Pro;E125,H3K9ac_Pro;E011,H3K27ac_Enh;E013,H3K27ac_Enh;E039,H3K27ac_Enh;E040,H3K27ac_Enh;E041,H3K27ac_Enh;E048,H3K27ac_Enh;E050,H3K27ac_Enh;E056,H3K27ac_Enh;E073,H3K27ac_Enh;E115,H…	E032;E034	0	GTEx2015_v6,Adipose_Subcutaneous,IGHMBP2,1.54143126825566e-42;GTEx2015_v6,Adipose_Subcutaneous,MRGPRF,5.42827241156901e-06;GTEx2015_v6,Adipose_Subcutaneous,MRPL21,6.67028730268096e-46;GTEx2015_v6,Adipose_Subcutaneous,RP11-554A11.4,1.07937916522996e-07;GTEx2015_v6,Adipose_Subcutaneous,RP11-554A11.6,7.1318511882621e-09;GTEx2015_v6,Adipose_Subcutaneous,RP11-757G1.6,8.87650065017206e-12;GTEx2015_v6,A…	0	17873874,Gene expression of MRPL21 in CEU-CHB-JPT lymphoblastoid cell lines,4.57826E-22;22685416,Gene expression of MRPL21 (probeID ILMN_1744835) in cerebellum in Alzheimer's disease cases and controls,1.447E-34;22685416,Gene expression of MRPL21 (probeID ILMN_1744835) in temporal cortex in Alzheimer's disease cases and controls,2.445E-21;22685416,Gene expression of MRPL21 (probeID ILMN_2348050) …	Brachyury_1;NF-I_1;NRSF_known3	ENSG00000197345.8	MRPL21	0	0	NM_181515	MRPL21	0	0	INT	rs1249368
11	68668437	0.97	0.99	0	rs482172	C	A	0.19	0.21	0.23	0.3	0	0	E059,3_TxFlnk;E089,6_EnhG;E095,7_Enh;E096,6_EnhG;E115,6_EnhG;E123,6_EnhG		E003,H3K9ac_Pro;E007,H3K9ac_Pro;E016,H3K9ac_Pro;E018,H3K9ac_Pro;E020,H3K9ac_Pro;E025,H3K9ac_Pro;E027,H3K9ac_Pro;E049,H3K9ac_Pro;E067,H3K9ac_Pro;E068,H3K9ac_Pro;E069,H3K9ac_Pro;E073,H3K9ac_Pro;E083,H3K9ac_Pro;E107,H3K9ac_Pro;E117,H3K9ac_Pro;E125,H3K9ac_Pro;E006,H3K4me1_Enh;E022,H3K4me1_Enh;E024,H3K4me1_Enh;E025,H3K4me1_Enh;E027,H3K4me1_Enh;E028,H3K4me1_Enh;E034,H3K4me1_Enh;E037,H3K4me1_Enh;E038,H3…	E114;E116;E118;E123	K562,MAX,HudsonAlpha,None;K562,POL24H8,HudsonAlpha,None	GTEx2015_v6,Adipose_Subcutaneous,IGHMBP2,1.5218577388845e-42;GTEx2015_v6,Adipose_Subcutaneous,MRGPRF,5.54289783843875e-06;GTEx2015_v6,Adipose_Subcutaneous,MRPL21,6.23054823032991e-46;GTEx2015_v6,Adipose_Subcutaneous,RP11-554A11.4,1.0607104873342e-07;GTEx2015_v6,Adipose_Subcutaneous,RP11-554A11.6,7.43122119113711e-09;GTEx2015_v6,Adipose_Subcutaneous,RP11-757G1.6,8.50981743673073e-12;GTEx2015_v6,Ad…	0	17873874,Gene expression of MRPL21 in CEU-CHB-JPT lymphoblastoid cell lines,1.86896E-22;22685416,Gene expression of MRPL21 (probeID ILMN_1744835) in cerebellum in Alzheimer's disease cases and controls,1.447E-34;22685416,Gene expression of MRPL21 (probeID ILMN_1744835) in temporal cortex in Alzheimer's disease cases and controls,2.445E-21;22685416,Gene expression of MRPL21 (probeID ILMN_2348050) …	EBF_disc1;EBF_known1;PLAG1;Rad21_disc10;Zic_4	ENSG00000197345.8	MRPL21	0	0	NM_181515	MRPL21	0	0	INT	rs1249368
11	68669496	0.97	0.99	0	rs513359	T	A	0.19	0.21	0.23	0.3	0	0	E004,7_Enh;E025,7_Enh;E027,7_Enh;E028,7_Enh;E038,7_Enh;E040,7_Enh;E041,7_Enh;E043,7_Enh;E047,7_Enh;E048,7_Enh;E055,2_TssAFlnk;E056,6_EnhG;E058,7_Enh;E070,7_Enh;E071,7_Enh;E077,7_Enh;E078,7_Enh;E080,7_Enh;E094,7_Enh;E105,7_Enh;E107,7_Enh;E115,7_Enh;E116,2_TssAFlnk;E117,7_Enh;E118,2_TssAFlnk;E123,6_EnhG;E124,7_Enh	E008,12_TxEnhW;E009,12_TxEnhW;E017,12_TxEnhW;E018,12_TxEnhW;E020,12_TxEnhW;E023,12_TxEnhW;E025,12_TxEnhW;E027,12_TxEnhW;E028,12_TxEnhW;E030,12_TxEnhW;E033,12_TxEnhW;E036,12_TxEnhW;E037,12_TxEnhW;E038,12_TxEnhW;E039,12_TxEnhW;E040,12_TxEnhW;E041,12_TxEnhW;E042,12_TxEnhW;E043,12_TxEnhW;E044,12_TxEnhW;E045,12_TxEnhW;E047,12_TxEnhW;E048,12_TxEnhW;E049,12_TxEnhW;E054,12_TxEnhW;E055,12_TxEnhW;E056,12_T…	E001,H3K4me3_Pro;E003,H3K4me3_Pro;E008,H3K4me3_Pro;E009,H3K4me3_Pro;E010,H3K4me3_Pro;E014,H3K4me3_Pro;E015,H3K4me3_Pro;E016,H3K4me3_Pro;E017,H3K4me3_Pro;E018,H3K4me3_Pro;E019,H3K4me3_Pro;E020,H3K4me3_Pro;E021,H3K4me3_Pro;E022,H3K4me3_Pro;E028,H3K4me3_Pro;E036,H3K4me3_Pro;E040,H3K4me3_Pro;E043,H3K4me3_Pro;E044,H3K4me3_Pro;E047,H3K4me3_Pro;E049,H3K4me3_Pro;E050,H3K4me3_Pro;E051,H3K4me3_Pro;E053,H3K…		0	GTEx2015_v6,Adipose_Subcutaneous,IGHMBP2,1.8116322763006e-42;GTEx2015_v6,Adipose_Subcutaneous,MRGPRF,6.00478820848522e-06;GTEx2015_v6,Adipose_Subcutaneous,MRPL21,5.09206422960549e-46;GTEx2015_v6,Adipose_Subcutaneous,RP11-554A11.4,1.01744424770322e-07;GTEx2015_v6,Adipose_Subcutaneous,RP11-554A11.6,9.073829951526e-09;GTEx2015_v6,Adipose_Subcutaneous,RP11-757G1.6,7.34721134257734e-12;GTEx2015_v6,Adi…	0	17873874,Gene expression of MRPL21 in CEU-CHB-JPT lymphoblastoid cell lines,4.57826E-22;22685416,Gene expression of MRPL21 (probeID ILMN_1744835) in cerebellum in Alzheimer's disease cases and controls,1.447E-34;22685416,Gene expression of MRPL21 (probeID ILMN_1744835) in temporal cortex in Alzheimer's disease cases and controls,2.445E-21;22685416,Gene expression of MRPL21 (probeID ILMN_2348050) …	Nr2e3;Prrx1	ENSG00000197345.8	MRPL21	0	0	NM_181515	MRPL21	0	0	INT	rs1249368
11	68671104	0.97	0.99	0	rs629426	A	G	0.19	0.21	0.23	0.3	0	0	E001,1_TssA;E002,1_TssA;E003,1_TssA;E004,1_TssA;E005,1_TssA;E006,1_TssA;E007,1_TssA;E008,1_TssA;E009,2_TssAFlnk;E010,2_TssAFlnk;E011,1_TssA;E012,1_TssA;E013,1_TssA;E014,1_TssA;E015,1_TssA;E016,1_TssA;E017,1_TssA;E018,1_TssA;E019,1_TssA;E020,1_TssA;E021,1_TssA;E022,3_TxFlnk;E023,1_TssA;E024,1_TssA;E025,1_TssA;E026,1_TssA;E027,1_TssA;E028,1_TssA;E029,2_TssAFlnk;E030,2_TssAFlnk;E031,2_TssAFlnk;E032,…	E001,3_PromD1;E002,3_PromD1;E003,3_PromD1;E004,3_PromD1;E005,3_PromD1;E006,3_PromD1;E007,3_PromD1;E008,3_PromD1;E009,3_PromD1;E010,3_PromD1;E011,3_PromD1;E012,3_PromD1;E013,3_PromD1;E014,3_PromD1;E015,3_PromD1;E016,3_PromD1;E017,3_PromD1;E018,3_PromD1;E019,3_PromD1;E020,3_PromD1;E021,3_PromD1;E022,3_PromD1;E023,3_PromD1;E024,3_PromD1;E025,3_PromD1;E026,3_PromD1;E027,3_PromD1;E028,3_PromD1;E029,3_…	E001,H3K4me3_Pro;E002,H3K4me3_Pro;E003,H3K4me3_Pro;E004,H3K4me3_Pro;E005,H3K4me3_Pro;E006,H3K4me3_Pro;E007,H3K4me3_Pro;E008,H3K4me3_Pro;E009,H3K4me3_Pro;E010,H3K4me3_Pro;E011,H3K4me3_Pro;E012,H3K4me3_Pro;E013,H3K4me3_Pro;E014,H3K4me3_Pro;E015,H3K4me3_Pro;E016,H3K4me3_Pro;E017,H3K4me3_Pro;E018,H3K4me3_Pro;E019,H3K4me3_Pro;E020,H3K4me3_Pro;E021,H3K4me3_Pro;E022,H3K4me3_Pro;E023,H3K4me3_Pro;E024,H3K…	E006;E007;E008;E021;E028;E032;E033;E034;E046;E050;E051;E055;E057;E059;E083;E084;E088;E089;E090;E091;E092;E093;E100;E109;E116;E117;E118;E119;E120;E121;E122;E123;E124;E127	GM15510,POL2,Stanford,None;GM18951,POL2,Stanford,None;HEK293(b),POL2,Stanford,None;HeLa-S3,POL2,Stanford,None;HeLa-S3,POL2,UT-A,None;K562,CMYC,Stanford,IFNa6h;K562,POL2,Stanford,None;K562,POL2B,Broad,None;MCF10A-Er-Src,POL2,Harvard(Weissman),TAM_1uM_36hr;MCF10A-Er-Src,POL2,Stanford,EtOH_0.01pct;Raji,POL2,UCD,None	GTEx2015_v6,Adipose_Subcutaneous,IGHMBP2,2.091336452729e-42;GTEx2015_v6,Adipose_Subcutaneous,MRGPRF,7.12928138131785e-06;GTEx2015_v6,Adipose_Subcutaneous,MRPL21,5.03254892503122e-46;GTEx2015_v6,Adipose_Subcutaneous,RP11-554A11.4,9.40502940372394e-08;GTEx2015_v6,Adipose_Subcutaneous,RP11-554A11.6,1.21528062863423e-08;GTEx2015_v6,Adipose_Subcutaneous,RP11-757G1.6,5.89583272788962e-12;GTEx2015_v6,Ad…	0	17873874,Gene expression of MRPL21 in CEU-CHB-JPT lymphoblastoid cell lines,1.87932E-21;19222302,Differential exon level expression of MRPL21 [probe 3379723] in brain cortex,5.96E-05;19966804,Gene expression of MRPL21 [probe ILMN_1801909] in peripheral leukocytes,4.00682E-09;20833654,Gene expression of IGHMBP2 in CD4+ lymphocytes,1.20E-05;20833654,Gene expression of MRPL21 in CD4+ lymphocytes,5.2…	0	ENSG00000197345.8	MRPL21	0	0	NM_181515	MRPL21	0	0	INT	rs1249368
11	68672800	0.93	0.97	0	rs496616	G	C	0.19	0.21	0.24	0.3	0	0	E001,2_TssAFlnk;E002,1_TssA;E003,7_Enh;E006,7_Enh;E008,2_TssAFlnk;E009,2_TssAFlnk;E010,2_TssAFlnk;E011,2_TssAFlnk;E012,7_Enh;E013,1_TssA;E014,7_Enh;E015,2_TssAFlnk;E016,1_TssA;E017,7_Enh;E018,2_TssAFlnk;E019,2_TssAFlnk;E020,1_TssA;E022,7_Enh;E023,2_TssAFlnk;E025,2_TssAFlnk;E026,2_TssAFlnk;E027,2_TssAFlnk;E028,7_Enh;E029,7_Enh;E030,7_Enh;E031,7_Enh;E032,7_Enh;E033,2_TssAFlnk;E034,7_Enh;E035,7_Enh;…	E001,4_PromD2;E002,4_PromD2;E003,4_PromD2;E004,4_PromD2;E005,4_PromD2;E006,4_PromD2;E007,4_PromD2;E008,4_PromD2;E009,4_PromD2;E010,4_PromD2;E011,4_PromD2;E012,4_PromD2;E013,4_PromD2;E014,4_PromD2;E015,4_PromD2;E016,4_PromD2;E017,4_PromD2;E018,4_PromD2;E019,4_PromD2;E020,4_PromD2;E021,4_PromD2;E022,4_PromD2;E023,4_PromD2;E024,4_PromD2;E025,3_PromD1;E026,4_PromD2;E027,3_PromD1;E028,9_TxReg;E029,4_P…	E001,H3K4me1_Enh;E003,H3K4me1_Enh;E005,H3K4me1_Enh;E006,H3K4me1_Enh;E007,H3K4me1_Enh;E009,H3K4me1_Enh;E010,H3K4me1_Enh;E011,H3K4me1_Enh;E012,H3K4me1_Enh;E013,H3K4me1_Enh;E014,H3K4me1_Enh;E015,H3K4me1_Enh;E016,H3K4me1_Enh;E017,H3K4me1_Enh;E018,H3K4me1_Enh;E019,H3K4me1_Enh;E020,H3K4me1_Enh;E021,H3K4me1_Enh;E022,H3K4me1_Enh;E023,H3K4me1_Enh;E024,H3K4me1_Enh;E025,H3K4me1_Enh;E026,H3K4me1_Enh;E027,H3K…	E028;E097;E116;E123	0	GTEx2015_v6,Adipose_Subcutaneous,IGHMBP2,3.2732241523585e-42;GTEx2015_v6,Adipose_Subcutaneous,MRGPRF,4.45456583638832e-06;GTEx2015_v6,Adipose_Subcutaneous,MRPL21,2.76824444909887e-44;GTEx2015_v6,Adipose_Subcutaneous,RP11-554A11.4,8.10611742652157e-08;GTEx2015_v6,Adipose_Subcutaneous,RP11-554A11.6,1.1140643677559e-08;GTEx2015_v6,Adipose_Subcutaneous,RP11-757G1.6,1.65381555772834e-12;GTEx2015_v6,Ad…	0	0	ERalpha-a_known4;Hoxa9;TCF11::MafG	ENSG00000132740.4	IGHMBP2	0	0	NM_002180	IGHMBP2	0	0	INT	rs1249368
11	68674203	0.93	0.97	0	rs35380202	G	A	0.29	0.21	0.24	0.3	0	0			E006,H3K4me1_Enh;E034,H3K4me1_Enh;E039,H3K4me1_Enh;E043,H3K4me1_Enh;E048,H3K4me1_Enh;E056,H3K4me1_Enh;E058,H3K4me1_Enh;E109,H3K4me1_Enh;E006,H3K4me3_Pro;E008,H3K4me3_Pro;E028,H3K4me3_Pro;E045,H3K4me3_Pro;E094,H3K4me3_Pro;E099,H3K4me3_Pro;E113,H3K4me3_Pro;E018,H3K9ac_Pro;E038,H3K9ac_Pro;E049,H3K9ac_Pro;E067,H3K9ac_Pro;E117,H3K9ac_Pro;E124,H3K9ac_Pro;E125,H3K9ac_Pro;E061,H3K27ac_Enh;E068,H3K27ac_En…		0	GTEx2015_v6,Adipose_Subcutaneous,IGHMBP2,2.63739624053897e-41;GTEx2015_v6,Adipose_Subcutaneous,MRGPRF,8.87562315737031e-07;GTEx2015_v6,Adipose_Subcutaneous,MRPL21,3.32414525544292e-40;GTEx2015_v6,Adipose_Subcutaneous,RP11-554A11.4,1.39534567008789e-06;GTEx2015_v6,Adipose_Subcutaneous,RP11-554A11.6,6.49656571505027e-09;GTEx2015_v6,Adipose_Subcutaneous,RP11-757G1.6,1.82621102332032e-12;GTEx2015_v6,…	0	0	AP-2_known4;AP-2_known6;ELF1_disc2;Egr-1_disc4;Ets_disc9;HNF4_known4;HNF4_known5;RXRA_known3;SMC3_disc3;SP1_disc3;TR4_disc3	ENSG00000132740.4	IGHMBP2	0	0	NM_002180	IGHMBP2	0	0	INT	rs1249368
11	68678634	0.91	0.96	0	rs583182	C	T	0.33	0.22	0.24	0.3	0	0			E005,H3K4me3_Pro;E024,H3K4me3_Pro;E113,H3K4me3_Pro;E006,H3K4me1_Enh;E055,H3K4me1_Enh;E113,H3K4me1_Enh;E007,H3K9ac_Pro;E018,H3K9ac_Pro;E047,H3K9ac_Pro;E067,H3K9ac_Pro;E055,H3K27ac_Enh;E061,H3K27ac_Enh		0	GTEx2015_v6,Adipose_Subcutaneous,IGHMBP2,8.59937512874986e-43;GTEx2015_v6,Adipose_Subcutaneous,MRGPRF,7.42840278634306e-06;GTEx2015_v6,Adipose_Subcutaneous,MRPL21,6.54801849250409e-58;GTEx2015_v6,Adipose_Subcutaneous,RP11-554A11.4,3.82124864195743e-08;GTEx2015_v6,Adipose_Subcutaneous,RP11-554A11.6,4.02736593309071e-09;GTEx2015_v6,Adipose_Subcutaneous,RP11-757G1.6,7.83909188417147e-12;GTEx2015_v6,…	0	17873874,Gene expression of MRPL21 in CEU-CHB-JPT-YRI lymphoblastoid cell lines,9.09494E-26;22685416,Gene expression of MRPL21 (probeID ILMN_1744835) in cerebellum in Alzheimer's disease cases and controls,1.653E-34;22685416,Gene expression of MRPL21 (probeID ILMN_1744835) in temporal cortex in Alzheimer's disease cases and controls,1.855E-21;22685416,Gene expression of MRPL21 (probeID ILMN_23480…	Pou2f2_known10;Pou2f2_known2;Rad21_disc9	ENSG00000132740.4	IGHMBP2	0	0	NM_002180	IGHMBP2	0	0	INT	rs1249368
11	68678718	0.91	0.96	0	rs673821	G	T	0.14	0.2	0.23	0.3	0	0			E005,H3K4me3_Pro;E024,H3K4me3_Pro;E113,H3K4me3_Pro;E006,H3K4me1_Enh;E055,H3K4me1_Enh;E113,H3K4me1_Enh;E007,H3K9ac_Pro;E018,H3K9ac_Pro;E047,H3K9ac_Pro;E067,H3K9ac_Pro;E055,H3K27ac_Enh;E061,H3K27ac_Enh		0	GTEx2015_v6,Adipose_Subcutaneous,IGHMBP2,6.01209058328541e-42;GTEx2015_v6,Adipose_Subcutaneous,MRGPRF,7.79612546465203e-06;GTEx2015_v6,Adipose_Subcutaneous,MRPL21,1.93905549495238e-45;GTEx2015_v6,Adipose_Subcutaneous,RP11-554A11.4,6.93397622042632e-09;GTEx2015_v6,Adipose_Subcutaneous,RP11-554A11.6,9.62336413504433e-09;GTEx2015_v6,Adipose_Subcutaneous,RP11-757G1.6,2.9372993388416e-12;GTEx2015_v6,A…	0	17873874,Gene expression of MRPL21 in CEU-CHB-JPT lymphoblastoid cell lines,3.85567E-15;20502693,Gene expression of IGHMBP2 in peripheral blood monocytes,1.14E-41;20502693,Gene expression of MRPL21 in peripheral blood monocytes,4.54E-102;22685416,Gene expression of MRPL21 (probeID ILMN_1744835) in cerebellum in Alzheimer's disease cases and controls,1.366E-33;22685416,Gene expression of MRPL21 (p…	0	ENSG00000132740.4	IGHMBP2	0	0	NM_002180	IGHMBP2	0	0	INT	rs1249368
11	68679868	0.91	0.96	0	rs664930	G	T	0.19	0.21	0.23	0.3	0	0	E052,6_EnhG;E055,6_EnhG	E055,11_TxEnh3	E006,H3K4me1_Enh;E017,H3K4me1_Enh;E025,H3K4me1_Enh;E052,H3K4me1_Enh;E055,H3K4me1_Enh;E113,H3K4me1_Enh;E125,H3K4me1_Enh;E129,H3K4me1_Enh;E055,H3K27ac_Enh;E076,H3K27ac_Enh;E067,H3K9ac_Pro;E113,H3K4me3_Pro	E055;E056;E125	HUVEC,GATA2,UCD,None;T-47D,GATA3,HudsonAlpha,DMSO_0.02pct	GTEx2015_v6,Adipose_Subcutaneous,IGHMBP2,3.42552677290756e-42;GTEx2015_v6,Adipose_Subcutaneous,MRGPRF,5.17387699446447e-06;GTEx2015_v6,Adipose_Subcutaneous,MRPL21,1.83761798222679e-44;GTEx2015_v6,Adipose_Subcutaneous,RP11-554A11.4,4.54319771396864e-08;GTEx2015_v6,Adipose_Subcutaneous,RP11-554A11.6,1.43158884720663e-08;GTEx2015_v6,Adipose_Subcutaneous,RP11-757G1.6,1.92881954496635e-12;GTEx2015_v6,…	0	0	DMRT2;SETDB1_disc1	ENSG00000132740.4	IGHMBP2	0	0	NM_002180	IGHMBP2	0	0	INT	rs1249368
11	68681653	0.84	0.96	0	rs646586	A	G	0.11	0.21	0.24	0.32	0	0	E059,7_Enh;E061,6_EnhG	E059,11_TxEnh3;E061,11_TxEnh3	E056,H3K27ac_Enh;E059,H3K27ac_Enh;E061,H3K27ac_Enh;E076,H3K27ac_Enh;E091,H3K27ac_Enh;E059,H3K4me1_Enh;E061,H3K4me1_Enh;E075,H3K4me1_Enh;E091,H3K4me1_Enh;E111,H3K4me1_Enh;E059,H3K4me3_Pro;E113,H3K4me3_Pro;E117,H3K9ac_Pro		0	GTEx2015_v6,Adipose_Subcutaneous,IGHMBP2,1.55070442944049e-36;GTEx2015_v6,Adipose_Subcutaneous,MRGPRF,1.51971794887586e-06;GTEx2015_v6,Adipose_Subcutaneous,MRPL21,4.72949281777972e-39;GTEx2015_v6,Adipose_Subcutaneous,RP11-554A11.4,4.57764237466865e-08;GTEx2015_v6,Adipose_Subcutaneous,RP11-554A11.6,7.6433141258607e-09;GTEx2015_v6,Adipose_Subcutaneous,RP11-757G1.6,1.42256444387042e-12;GTEx2015_v6,A…	0	17873874,Gene expression of MRPL21 in CEU-CHB-JPT lymphoblastoid cell lines,4.58247E-20;19361613,Gene expression of MRPL21 probe [GI_31652223-A] in brain cortex with no Alzheimer's interaction,3.04E-31;20502693,Gene expression of IGHMBP2 in peripheral blood monocytes,5.01E-38;20502693,Gene expression of MRPL21 in peripheral blood monocytes,1.37E-86;22685416,Gene expression of MRPL21 (probeID ILMN…	Ascl2;CTCF_disc10;E2A_1;E2A_2;E2A_5;GCNF;Lmo2-complex_1;Myf_3;Myf_4;Rhox11;TAL1_known1;TAL1_known2;TCF12_known1	ENSG00000132740.4	IGHMBP2	0	0	NM_002180	IGHMBP2	0	0	INT	rs1249368
11	68681770	0.82	0.95	0	rs200447892	A	AG	0.11	0.21	0.24	0.32	0	0	E059,7_Enh;E061,6_EnhG	E059,11_TxEnh3;E061,11_TxEnh3	E056,H3K27ac_Enh;E059,H3K27ac_Enh;E061,H3K27ac_Enh;E076,H3K27ac_Enh;E091,H3K27ac_Enh;E059,H3K4me1_Enh;E061,H3K4me1_Enh;E075,H3K4me1_Enh;E091,H3K4me1_Enh;E111,H3K4me1_Enh;E059,H3K4me3_Pro;E113,H3K4me3_Pro;E117,H3K9ac_Pro		0	Lappalainen2013,Lymphoblastoid_EUR_exonlevel,ENSG00000132740.4_68676002_68676099,9.74927503915066e-06;Lappalainen2013,Lymphoblastoid_EUR_exonlevel,ENSG00000132740.4_68678908_68679071,3.10076798475905e-12;Lappalainen2013,Lymphoblastoid_EUR_exonlevel,ENSG00000132740.4_68682291_68682491,3.66071191019319e-13;Lappalainen2013,Lymphoblastoid_EUR_exonlevel,ENSG00000132740.4_68685204_68685351,1.7028097250…	0	0	EWSR1-FLI1;Evi-1_4;Irf_disc3;Zfp105;p300_disc5	ENSG00000132740.4	IGHMBP2	0	0	NM_002180	IGHMBP2	0	0	INT	rs1249368
11	68685776	0.86	0.93	0	rs667989	T	A	0.1	0.19	0.23	0.3	0	0			E061,H3K27ac_Enh;E076,H3K27ac_Enh;E098,H3K27ac_Enh;E111,H3K27ac_Enh;E111,H3K4me1_Enh		0	GTEx2015_v6,Adipose_Subcutaneous,IGHMBP2,6.9087010297175e-39;GTEx2015_v6,Adipose_Subcutaneous,MRGPRF,2.50961173754169e-06;GTEx2015_v6,Adipose_Subcutaneous,MRPL21,6.73429912919545e-42;GTEx2015_v6,Adipose_Subcutaneous,RP11-554A11.4,8.16661673973559e-09;GTEx2015_v6,Adipose_Subcutaneous,RP11-554A11.6,5.52199084315545e-09;GTEx2015_v6,Adipose_Subcutaneous,RP11-757G1.6,5.11963007527828e-13;GTEx2015_v6,A…	0	0	Mef2_known2;Mef2_known6;PLZF;Pou2f2_known2;Pou2f2_known8;TATA_known1;Zfp105	ENSG00000132740.4	IGHMBP2	0	0	NM_002180	IGHMBP2	0	0	INT	rs1249368
11	68695144	0.87	0.94	0	rs553875	T	G	0.03	0.19	0.23	0.31	0	0	E029,7_Enh;E030,6_EnhG;E031,6_EnhG;E032,6_EnhG;E055,6_EnhG;E063,6_EnhG;E065,7_Enh;E076,7_Enh;E078,7_Enh;E080,6_EnhG;E083,7_Enh;E089,6_EnhG;E092,6_EnhG;E095,7_Enh;E096,6_EnhG;E100,7_Enh;E103,7_Enh;E105,7_Enh;E108,7_Enh;E111,6_EnhG;E116,6_EnhG;E124,2_TssAFlnk	E027,11_TxEnh3;E029,13_EnhA1;E030,14_EnhA2;E031,11_TxEnh3;E032,11_TxEnh3;E033,11_TxEnh3;E034,11_TxEnh3;E035,11_TxEnh3;E036,11_TxEnh3;E037,11_TxEnh3;E039,11_TxEnh3;E040,11_TxEnh3;E041,11_TxEnh3;E043,11_TxEnh3;E044,11_TxEnh3;E045,11_TxEnh3;E046,11_TxEnh3;E048,11_TxEnh3;E050,11_TxEnh3;E051,11_TxEnh3;E053,11_TxEnh3;E055,11_TxEnh3;E056,11_TxEnh3;E062,11_TxEnh3;E063,11_TxEnh3;E065,17_EnhW2;E066,18_EnhA…	E006,H3K4me1_Enh;E017,H3K4me1_Enh;E029,H3K4me1_Enh;E030,H3K4me1_Enh;E031,H3K4me1_Enh;E032,H3K4me1_Enh;E046,H3K4me1_Enh;E055,H3K4me1_Enh;E056,H3K4me1_Enh;E063,H3K4me1_Enh;E065,H3K4me1_Enh;E066,H3K4me1_Enh;E067,H3K4me1_Enh;E068,H3K4me1_Enh;E069,H3K4me1_Enh;E071,H3K4me1_Enh;E073,H3K4me1_Enh;E075,H3K4me1_Enh;E076,H3K4me1_Enh;E077,H3K4me1_Enh;E078,H3K4me1_Enh;E080,H3K4me1_Enh;E083,H3K4me1_Enh;E085,H3K…	E088;E090;E116	0	GTEx2015_v6,Adipose_Subcutaneous,IGHMBP2,1.00516314120317e-38;GTEx2015_v6,Adipose_Subcutaneous,MRGPRF,7.59410639520365e-06;GTEx2015_v6,Adipose_Subcutaneous,MRPL21,2.24872650634681e-42;GTEx2015_v6,Adipose_Subcutaneous,RP11-554A11.4,1.34696501688008e-09;GTEx2015_v6,Adipose_Subcutaneous,RP11-554A11.6,1.11319023874107e-08;GTEx2015_v6,Adipose_Subcutaneous,RP11-757G1.6,4.94860558149968e-13;GTEx2015_v6,…	0	17873874,Gene expression of MRPL21 in JPT lymphoblastoid cell lines,9.89236E-12;22685416,Gene expression of MRPL21 (probeID ILMN_1744835) in cerebellum in Alzheimer's disease cases and controls,1.543E-33;22685416,Gene expression of MRPL21 (probeID ILMN_1744835) in temporal cortex in Alzheimer's disease cases and controls,2.451E-21;22685416,Gene expression of MRPL21 (probeID ILMN_2348050) in cereb…	Barx1;Bsx;Dlx5;Foxk1;Nkx6-1_3;Sox_14;Sox_15;Sox_16	ENSG00000132740.4	IGHMBP2	0	0	NM_002180	IGHMBP2	0	0	INT	rs1249368
11	68698663	0.86	0.94	0	rs627731	A	C	0.05	0.19	0.23	0.31	0	0	E030,6_EnhG;E076,6_EnhG;E111,6_EnhG	E030,11_TxEnh3;E076,11_TxEnh3;E103,11_TxEnh3	E005,H3K9ac_Pro;E007,H3K9ac_Pro;E076,H3K9ac_Pro;E108,H3K9ac_Pro;E111,H3K9ac_Pro;E117,H3K9ac_Pro;E006,H3K4me1_Enh;E022,H3K4me1_Enh;E030,H3K4me1_Enh;E055,H3K4me1_Enh;E056,H3K4me1_Enh;E068,H3K4me1_Enh;E073,H3K4me1_Enh;E076,H3K4me1_Enh;E078,H3K4me1_Enh;E079,H3K4me1_Enh;E089,H3K4me1_Enh;E092,H3K4me1_Enh;E103,H3K4me1_Enh;E105,H3K4me1_Enh;E111,H3K4me1_Enh;E113,H3K4me1_Enh;E124,H3K4me1_Enh;E029,H3K27ac_E…		0	GTEx2015_v6,Adipose_Subcutaneous,IGHMBP2,3.50675731267903e-39;GTEx2015_v6,Adipose_Subcutaneous,MRGPRF,4.35031129834266e-06;GTEx2015_v6,Adipose_Subcutaneous,MRPL21,1.48387262568194e-43;GTEx2015_v6,Adipose_Subcutaneous,RP11-554A11.4,5.67990992142162e-10;GTEx2015_v6,Adipose_Subcutaneous,RP11-554A11.6,3.10935897979266e-09;GTEx2015_v6,Adipose_Subcutaneous,RP11-757G1.6,1.20653277407706e-12;GTEx2015_v6,…	0	0	AP-1_disc7;BDP1_disc3;GR_disc6;HNF4_known4;Irf_disc5;NRSF_disc5;NRSF_disc8;Sin3Ak-20_disc6	ENSG00000132740.4	IGHMBP2	0	0	NM_002180	IGHMBP2	0	0	INT	rs1249368
11	68698762	0.87	0.94	0	rs674654	G	T	0.1	0.2	0.23	0.31	0	0	E030,6_EnhG;E076,6_EnhG;E111,6_EnhG	E030,11_TxEnh3;E076,11_TxEnh3;E103,11_TxEnh3	E005,H3K9ac_Pro;E007,H3K9ac_Pro;E076,H3K9ac_Pro;E108,H3K9ac_Pro;E111,H3K9ac_Pro;E117,H3K9ac_Pro;E006,H3K4me1_Enh;E022,H3K4me1_Enh;E030,H3K4me1_Enh;E055,H3K4me1_Enh;E056,H3K4me1_Enh;E068,H3K4me1_Enh;E073,H3K4me1_Enh;E076,H3K4me1_Enh;E078,H3K4me1_Enh;E079,H3K4me1_Enh;E089,H3K4me1_Enh;E092,H3K4me1_Enh;E103,H3K4me1_Enh;E105,H3K4me1_Enh;E111,H3K4me1_Enh;E113,H3K4me1_Enh;E029,H3K27ac_Enh;E055,H3K27ac_E…		0	GTEx2015_v6,Adipose_Subcutaneous,IGHMBP2,2.60890230116366e-39;GTEx2015_v6,Adipose_Subcutaneous,MRGPRF,2.82407933720756e-06;GTEx2015_v6,Adipose_Subcutaneous,MRPL21,2.55383837089697e-42;GTEx2015_v6,Adipose_Subcutaneous,RP11-554A11.4,5.88504438995876e-09;GTEx2015_v6,Adipose_Subcutaneous,RP11-554A11.6,4.92672747336434e-09;GTEx2015_v6,Adipose_Subcutaneous,RP11-757G1.6,8.71416125992668e-13;GTEx2015_v6,…	0	0	Hoxa7_1;Pou2f2_disc2;TAL1_disc1	ENSG00000132740.4	IGHMBP2	0	0	NM_002180	IGHMBP2	0	0	INT	rs1249368
11	68698996	0.87	0.94	0	rs513476	C	T	0.1	0.2	0.23	0.31	0	0	E030,6_EnhG;E076,6_EnhG;E111,6_EnhG	E030,11_TxEnh3;E076,11_TxEnh3	E005,H3K9ac_Pro;E007,H3K9ac_Pro;E076,H3K9ac_Pro;E108,H3K9ac_Pro;E111,H3K9ac_Pro;E117,H3K9ac_Pro;E006,H3K4me1_Enh;E022,H3K4me1_Enh;E030,H3K4me1_Enh;E055,H3K4me1_Enh;E056,H3K4me1_Enh;E068,H3K4me1_Enh;E073,H3K4me1_Enh;E076,H3K4me1_Enh;E078,H3K4me1_Enh;E079,H3K4me1_Enh;E089,H3K4me1_Enh;E092,H3K4me1_Enh;E103,H3K4me1_Enh;E105,H3K4me1_Enh;E111,H3K4me1_Enh;E113,H3K4me1_Enh;E029,H3K27ac_Enh;E055,H3K27ac_E…	E022	0	GTEx2015_v6,Adipose_Subcutaneous,IGHMBP2,2.60890230116366e-39;GTEx2015_v6,Adipose_Subcutaneous,MRGPRF,2.82407933720756e-06;GTEx2015_v6,Adipose_Subcutaneous,MRPL21,2.55383837089697e-42;GTEx2015_v6,Adipose_Subcutaneous,RP11-554A11.4,5.88504438995876e-09;GTEx2015_v6,Adipose_Subcutaneous,RP11-554A11.6,4.92672747336434e-09;GTEx2015_v6,Adipose_Subcutaneous,RP11-757G1.6,8.71416125992668e-13;GTEx2015_v6,…	0	0	HEY1_disc2;Irf_disc4;Klf4;Klf7;SP1_disc3;SP1_known2;SP1_known4;TATA_disc4	ENSG00000132740.4	IGHMBP2	0	0	NM_002180	IGHMBP2	0	0	INT	rs1249368
11	68700424	0.87	0.94	0	rs478647	C	T	0.1	0.2	0.23	0.31	0	0	E055,6_EnhG;E076,6_EnhG;E092,6_EnhG;E103,7_Enh;E111,6_EnhG	E076,10_TxEnh5;E078,18_EnhAc;E080,11_TxEnh3;E089,11_TxEnh3;E090,11_TxEnh3;E092,11_TxEnh3;E103,11_TxEnh3;E111,11_TxEnh3	E005,H3K4me3_Pro;E022,H3K4me3_Pro;E056,H3K4me3_Pro;E076,H3K4me3_Pro;E113,H3K4me3_Pro;E007,H3K9ac_Pro;E076,H3K9ac_Pro;E107,H3K9ac_Pro;E108,H3K9ac_Pro;E117,H3K9ac_Pro;E011,H3K27ac_Enh;E022,H3K27ac_Enh;E055,H3K27ac_Enh;E056,H3K27ac_Enh;E059,H3K27ac_Enh;E075,H3K27ac_Enh;E076,H3K27ac_Enh;E079,H3K27ac_Enh;E092,H3K27ac_Enh;E101,H3K27ac_Enh;E103,H3K27ac_Enh;E111,H3K27ac_Enh;E124,H3K27ac_Enh;E012,H3K4me1_…		0	GTEx2015_v6,Adipose_Subcutaneous,IGHMBP2,4.12997606241532e-39;GTEx2015_v6,Adipose_Subcutaneous,MRGPRF,1.36032524789176e-06;GTEx2015_v6,Adipose_Subcutaneous,MRPL21,3.72195884585896e-42;GTEx2015_v6,Adipose_Subcutaneous,RP11-554A11.4,2.11990352628183e-08;GTEx2015_v6,Adipose_Subcutaneous,RP11-554A11.6,3.10750889444079e-09;GTEx2015_v6,Adipose_Subcutaneous,RP11-757G1.6,2.80479583167963e-12;GTEx2015_v6,…	0	17873874,Gene expression of MRPL21 in CEU-CHB-JPT lymphoblastoid cell lines,1.00346E-19;19361613,Gene expression of MRPL21 probe [GI_31652223-A] in brain cortex with no Alzheimer's interaction,1.85E-35;20502693,Gene expression of FAM111B in peripheral blood monocytes,7.55E-06;20502693,Gene expression of IGHMBP2 in peripheral blood monocytes,1.92E-39;20502693,Gene expression of MRPL21 in periphera…	ERalpha-a_disc4;Gfi1b;MAZ;RXRA_known4	ENSG00000132740.4	IGHMBP2	0	0	NM_002180	IGHMBP2	0	0	INT	rs1249368
11	68703959	0.87	0.94	0	rs622082	A	G	0.1	0.2	0.23	0.31	0	0	E076,6_EnhG;E103,6_EnhG;E111,6_EnhG	E076,10_TxEnh5;E078,11_TxEnh3;E103,11_TxEnh3;E111,10_TxEnh5	E005,H3K4me3_Pro;E006,H3K4me3_Pro;E022,H3K4me3_Pro;E056,H3K4me3_Pro;E076,H3K4me3_Pro;E094,H3K4me3_Pro;E113,H3K4me3_Pro;E007,H3K9ac_Pro;E015,H3K9ac_Pro;E076,H3K9ac_Pro;E107,H3K9ac_Pro;E111,H3K9ac_Pro;E022,H3K4me1_Enh;E055,H3K4me1_Enh;E056,H3K4me1_Enh;E076,H3K4me1_Enh;E103,H3K4me1_Enh;E111,H3K4me1_Enh;E055,H3K27ac_Enh;E056,H3K27ac_Enh;E059,H3K27ac_Enh;E074,H3K27ac_Enh;E075,H3K27ac_Enh;E076,H3K27ac_…		0	GTEx2015_v6,Adipose_Subcutaneous,IGHMBP2,4.2128069409619e-39;GTEx2015_v6,Adipose_Subcutaneous,MRGPRF,1.36824626443736e-06;GTEx2015_v6,Adipose_Subcutaneous,MRPL21,3.73412622971023e-42;GTEx2015_v6,Adipose_Subcutaneous,RP11-554A11.4,2.11660059998139e-08;GTEx2015_v6,Adipose_Subcutaneous,RP11-554A11.6,3.11736757872281e-09;GTEx2015_v6,Adipose_Subcutaneous,RP11-757G1.6,2.79737489416788e-12;GTEx2015_v6,A…	0	17873874,Gene expression of MRPL21 in CEU-CHB-JPT lymphoblastoid cell lines,3.78181E-20;19222302,Differential exon level expression of MRPL21 [probe 3379723] in brain cortex,3.44E-05;19222302,Gene expression of MRPL21 [probe 3379708] in brain cortex,8.77E-04;20833654,Gene expression of IGHMBP2 in CD4+ lymphocytes,8.13E-06;20833654,Gene expression of MRPL21 in CD4+ lymphocytes,5.13E-06;21829388,Ge…	BHLHE40_disc2;CTCF_disc10;NF-E2_disc4;TCF12_known1	ENSG00000132740.4	IGHMBP2	0	0	NM_002180	IGHMBP2	0	0	NSM	rs1249368
11	68704264	0.87	0.94	0	rs546382	C	T	0.1	0.2	0.23	0.31	0	0	E059,6_EnhG;E076,6_EnhG;E103,6_EnhG;E111,6_EnhG	E076,10_TxEnh5;E078,11_TxEnh3;E103,11_TxEnh3;E111,10_TxEnh5	E005,H3K4me3_Pro;E006,H3K4me3_Pro;E022,H3K4me3_Pro;E056,H3K4me3_Pro;E076,H3K4me3_Pro;E094,H3K4me3_Pro;E113,H3K4me3_Pro;E007,H3K9ac_Pro;E015,H3K9ac_Pro;E076,H3K9ac_Pro;E107,H3K9ac_Pro;E022,H3K4me1_Enh;E055,H3K4me1_Enh;E056,H3K4me1_Enh;E076,H3K4me1_Enh;E103,H3K4me1_Enh;E111,H3K4me1_Enh;E055,H3K27ac_Enh;E056,H3K27ac_Enh;E059,H3K27ac_Enh;E074,H3K27ac_Enh;E075,H3K27ac_Enh;E076,H3K27ac_Enh;E097,H3K27ac…		0	GTEx2015_v6,Adipose_Subcutaneous,IGHMBP2,4.2128069409619e-39;GTEx2015_v6,Adipose_Subcutaneous,MRGPRF,1.36824626443736e-06;GTEx2015_v6,Adipose_Subcutaneous,MRPL21,3.73412622971023e-42;GTEx2015_v6,Adipose_Subcutaneous,RP11-554A11.4,2.11660059998139e-08;GTEx2015_v6,Adipose_Subcutaneous,RP11-554A11.6,3.11736757872281e-09;GTEx2015_v6,Adipose_Subcutaneous,RP11-757G1.6,2.79737489416788e-12;GTEx2015_v6,A…	0	17873874,Gene expression of MRPL21 in CEU-CHB-JPT lymphoblastoid cell lines,3.78181E-20;22685416,Gene expression of MRPL21 (probeID ILMN_1744835) in cerebellum in Alzheimer's disease cases and controls,2.378E-33;22685416,Gene expression of MRPL21 (probeID ILMN_1744835) in temporal cortex in Alzheimer's disease cases and controls,7.593E-21;22685416,Gene expression of MRPL21 (probeID ILMN_2348050) …	AhR_1;STAT_known10;STAT_known11	ENSG00000132740.4	IGHMBP2	0	0	NM_002180	IGHMBP2	0	0	SYN	rs1249368
11	68705504	0.87	0.94	0	rs513615	G	T	0.03	0.19	0.23	0.31	0	0	E076,6_EnhG;E103,6_EnhG;E111,6_EnhG	E076,10_TxEnh5;E103,11_TxEnh3;E111,10_TxEnh5	E007,H3K9ac_Pro;E015,H3K9ac_Pro;E076,H3K9ac_Pro;E107,H3K9ac_Pro;E111,H3K9ac_Pro;E022,H3K4me1_Enh;E055,H3K4me1_Enh;E056,H3K4me1_Enh;E075,H3K4me1_Enh;E076,H3K4me1_Enh;E078,H3K4me1_Enh;E089,H3K4me1_Enh;E103,H3K4me1_Enh;E111,H3K4me1_Enh;E022,H3K4me3_Pro;E055,H3K4me3_Pro;E076,H3K4me3_Pro;E111,H3K4me3_Pro;E113,H3K4me3_Pro;E056,H3K27ac_Enh;E059,H3K27ac_Enh;E073,H3K27ac_Enh;E075,H3K27ac_Enh;E076,H3K27ac_…		0	GTEx2015_v6,Adipose_Subcutaneous,IGHMBP2,4.05464799530555e-39;GTEx2015_v6,Adipose_Subcutaneous,MRGPRF,3.19710134687509e-06;GTEx2015_v6,Adipose_Subcutaneous,MRPL21,6.99984351611055e-43;GTEx2015_v6,Adipose_Subcutaneous,RP11-554A11.4,4.46314245643355e-09;GTEx2015_v6,Adipose_Subcutaneous,RP11-554A11.6,5.62346273172223e-09;GTEx2015_v6,Adipose_Subcutaneous,RP11-757G1.6,1.23121871188974e-12;GTEx2015_v6,…	0	0	Nr2f2	ENSG00000132740.4	IGHMBP2	0	0	NM_002180	IGHMBP2	0	0	INT	rs1249368
11	68706848	0.87	0.94	0	rs569777	G	A	0.11	0.21	0.23	0.31	0	0	E022,6_EnhG;E056,6_EnhG;E059,6_EnhG;E103,6_EnhG;E111,6_EnhG	E055,11_TxEnh3;E056,11_TxEnh3;E076,10_TxEnh5;E078,11_TxEnh3;E103,11_TxEnh3;E111,10_TxEnh5	E003,H3K9ac_Pro;E007,H3K9ac_Pro;E015,H3K9ac_Pro;E018,H3K9ac_Pro;E076,H3K9ac_Pro;E107,H3K9ac_Pro;E111,H3K9ac_Pro;E006,H3K4me3_Pro;E055,H3K4me3_Pro;E056,H3K4me3_Pro;E076,H3K4me3_Pro;E078,H3K4me3_Pro;E098,H3K4me3_Pro;E111,H3K4me3_Pro;E113,H3K4me3_Pro;E011,H3K27ac_Enh;E055,H3K27ac_Enh;E056,H3K27ac_Enh;E059,H3K27ac_Enh;E065,H3K27ac_Enh;E073,H3K27ac_Enh;E075,H3K27ac_Enh;E076,H3K27ac_Enh;E092,H3K27ac_En…		0	GTEx2015_v6,Adipose_Subcutaneous,IGHMBP2,4.18676656350825e-39;GTEx2015_v6,Adipose_Subcutaneous,MRGPRF,1.36972820523689e-06;GTEx2015_v6,Adipose_Subcutaneous,MRPL21,3.69227178163499e-42;GTEx2015_v6,Adipose_Subcutaneous,RP11-554A11.4,2.11116951865143e-08;GTEx2015_v6,Adipose_Subcutaneous,RP11-554A11.6,3.12166177471427e-09;GTEx2015_v6,Adipose_Subcutaneous,RP11-757G1.6,2.80530886319129e-12;GTEx2015_v6,…	0	0	BDP1_disc1;E2F_disc3;HEY1_disc2;Sin3Ak-20_disc6;Sin3Ak-20_disc7;UF1H3BETA	ENSG00000132740.4	IGHMBP2	0	0	NM_002180	IGHMBP2	0	0	INT	rs1249368
11	68710847	0.87	0.94	0	rs559032	C	A	0.1	0.2	0.23	0.31	0	0	E017,7_Enh;E025,7_Enh;E026,7_Enh;E027,7_Enh;E035,7_Enh;E036,7_Enh;E049,7_Enh;E050,7_Enh;E051,7_Enh;E053,7_Enh;E065,7_Enh;E076,7_Enh;E092,7_Enh;E097,7_Enh;E103,7_Enh;E111,2_TssAFlnk	E005,18_EnhAc;E006,18_EnhAc;E007,18_EnhAc;E017,15_EnhAF;E022,18_EnhAc;E023,15_EnhAF;E025,15_EnhAF;E026,13_EnhA1;E027,15_EnhAF;E028,18_EnhAc;E035,17_EnhW2;E036,17_EnhW2;E049,13_EnhA1;E050,15_EnhAF;E051,15_EnhAF;E052,15_EnhAF;E053,18_EnhAc;E055,17_EnhW2;E056,18_EnhAc;E059,18_EnhAc;E061,18_EnhAc;E063,18_EnhAc;E065,17_EnhW2;E066,18_EnhAc;E067,18_EnhAc;E069,15_EnhAF;E070,18_EnhAc;E071,15_EnhAF;E072,17…	E007,H3K9ac_Pro;E017,H3K9ac_Pro;E018,H3K9ac_Pro;E023,H3K9ac_Pro;E026,H3K9ac_Pro;E049,H3K9ac_Pro;E067,H3K9ac_Pro;E069,H3K9ac_Pro;E073,H3K9ac_Pro;E075,H3K9ac_Pro;E076,H3K9ac_Pro;E102,H3K9ac_Pro;E103,H3K9ac_Pro;E110,H3K9ac_Pro;E111,H3K9ac_Pro;E011,H3K27ac_Enh;E015,H3K27ac_Enh;E017,H3K27ac_Enh;E022,H3K27ac_Enh;E026,H3K27ac_Enh;E049,H3K27ac_Enh;E059,H3K27ac_Enh;E065,H3K27ac_Enh;E069,H3K27ac_Enh;E072,H…		0	GTEx2015_v6,Adipose_Subcutaneous,IGHMBP2,4.2128069409619e-39;GTEx2015_v6,Adipose_Subcutaneous,MRGPRF,1.36824626443736e-06;GTEx2015_v6,Adipose_Subcutaneous,MRPL21,3.73412622971023e-42;GTEx2015_v6,Adipose_Subcutaneous,RP11-554A11.4,2.11660059998139e-08;GTEx2015_v6,Adipose_Subcutaneous,RP11-554A11.6,3.11736757872281e-09;GTEx2015_v6,Adipose_Subcutaneous,RP11-757G1.6,2.79737489416788e-12;GTEx2015_v6,A…	0	17873874,Gene expression of MRPL21 in CEU-CHB-JPT lymphoblastoid cell lines,2.9363E-20;18462017,Gene expression of IGHMBP2 in liver,1.17461E-13;18462017,Gene expression of MTL5 in liver,0.00012861;20502693,Gene expression of FAM111B in peripheral blood monocytes,7.02E-06;20502693,Gene expression of IGHMBP2 in peripheral blood monocytes,1.45E-39;20502693,Gene expression of MRPL21 in peripheral blo…	Evi-1_3	ENSG00000255741.1	RP11-757G1.5	5	526	NM_002180	IGHMBP2	3	2777	0	rs1249368
11	68715675	0.86	0.94	0	rs516425	G	A	0.11	0.21	0.23	0.31	0	0	E009,7_Enh;E010,7_Enh;E017,7_Enh;E025,7_Enh;E055,2_TssAFlnk;E056,10_TssBiv;E063,7_Enh;E076,7_Enh;E078,7_Enh;E089,12_EnhBiv;E102,7_Enh;E103,7_Enh;E111,7_Enh;E126,1_TssA	E009,17_EnhW2;E010,19_DNase;E011,17_EnhW2;E012,19_DNase;E016,19_DNase;E017,22_PromP;E019,19_DNase;E023,17_EnhW2;E025,22_PromP;E050,22_PromP;E053,19_DNase;E054,19_DNase;E055,2_PromU;E056,13_EnhA1;E059,16_EnhW1;E063,22_PromP;E070,19_DNase;E075,22_PromP;E076,13_EnhA1;E077,16_EnhW1;E078,14_EnhA2;E081,19_DNase;E082,19_DNase;E092,17_EnhW2;E101,16_EnhW1;E102,19_DNase;E103,13_EnhA1;E111,14_EnhA2;E126,16_…	E001,H3K4me1_Enh;E006,H3K4me1_Enh;E009,H3K4me1_Enh;E010,H3K4me1_Enh;E012,H3K4me1_Enh;E017,H3K4me1_Enh;E018,H3K4me1_Enh;E022,H3K4me1_Enh;E023,H3K4me1_Enh;E024,H3K4me1_Enh;E025,H3K4me1_Enh;E027,H3K4me1_Enh;E050,H3K4me1_Enh;E051,H3K4me1_Enh;E053,H3K4me1_Enh;E055,H3K4me1_Enh;E056,H3K4me1_Enh;E063,H3K4me1_Enh;E069,H3K4me1_Enh;E075,H3K4me1_Enh;E076,H3K4me1_Enh;E077,H3K4me1_Enh;E078,H3K4me1_Enh;E079,H3K…	E005;E022;E055;E056;E100	0	GTEx2015_v6,Adipose_Subcutaneous,IGHMBP2,4.2128069409619e-39;GTEx2015_v6,Adipose_Subcutaneous,MRGPRF,1.36824626443736e-06;GTEx2015_v6,Adipose_Subcutaneous,MRPL21,3.73412622971023e-42;GTEx2015_v6,Adipose_Subcutaneous,RP11-554A11.4,2.11660059998139e-08;GTEx2015_v6,Adipose_Subcutaneous,RP11-554A11.6,3.11736757872281e-09;GTEx2015_v6,Adipose_Subcutaneous,RP11-757G1.6,2.79737489416788e-12;GTEx2015_v6,A…	0	0	TATA_disc1	ENSG00000255741.1	RP11-757G1.5	5	5354	NM_002180	IGHMBP2	3	7605	0	rs1249368
11	68715821	0.85	0.93	0	rs147878973	CT	C	0.11	0.21	0.23	0.31	0	0	E010,7_Enh;E012,7_Enh;E017,7_Enh;E025,7_Enh;E055,2_TssAFlnk;E056,10_TssBiv;E076,7_Enh;E078,7_Enh;E091,7_Enh;E102,7_Enh;E103,7_Enh	E010,19_DNase;E011,17_EnhW2;E017,19_DNase;E023,17_EnhW2;E025,22_PromP;E055,13_EnhA1;E056,13_EnhA1;E059,17_EnhW2;E076,13_EnhA1;E078,18_EnhAc;E082,19_DNase;E092,17_EnhW2;E103,13_EnhA1;E111,15_EnhAF;E126,17_EnhW2	E001,H3K4me1_Enh;E006,H3K4me1_Enh;E009,H3K4me1_Enh;E010,H3K4me1_Enh;E012,H3K4me1_Enh;E017,H3K4me1_Enh;E018,H3K4me1_Enh;E022,H3K4me1_Enh;E023,H3K4me1_Enh;E025,H3K4me1_Enh;E027,H3K4me1_Enh;E050,H3K4me1_Enh;E051,H3K4me1_Enh;E053,H3K4me1_Enh;E055,H3K4me1_Enh;E056,H3K4me1_Enh;E063,H3K4me1_Enh;E075,H3K4me1_Enh;E076,H3K4me1_Enh;E077,H3K4me1_Enh;E078,H3K4me1_Enh;E079,H3K4me1_Enh;E085,H3K4me1_Enh;E089,H3K…	E086	0	GTEx2015_v6,Adipose_Subcutaneous,IGHMBP2,3.8271729160066e-39;GTEx2015_v6,Adipose_Subcutaneous,MRGPRF,1.29967303603621e-06;GTEx2015_v6,Adipose_Subcutaneous,MRPL21,3.19358593160979e-42;GTEx2015_v6,Adipose_Subcutaneous,RP11-554A11.4,2.15416322798065e-08;GTEx2015_v6,Adipose_Subcutaneous,RP11-554A11.6,2.89307461472085e-09;GTEx2015_v6,Adipose_Subcutaneous,RP11-757G1.6,2.85951682794953e-12;GTEx2015_v6,A…	0	0	CTCFL_disc1;Ets_disc2;Gfi1_3;Hdx;SZF1-1;p300_disc4	ENSG00000255741.1	RP11-757G1.5	5	5499	NM_002180	IGHMBP2	3	7750	0	rs1249368
11	68718287	0.85	0.93	0	rs201562605	A	ATG	0.11	0.21	0.23	0.31	0	0	E001,7_Enh;E003,7_Enh;E007,7_Enh;E009,2_TssAFlnk;E010,2_TssAFlnk;E011,7_Enh;E012,7_Enh;E014,7_Enh;E015,7_Enh;E016,7_Enh;E018,7_Enh;E019,7_Enh;E020,7_Enh;E021,7_Enh;E022,7_Enh;E024,7_Enh;E053,7_Enh;E054,7_Enh;E055,12_EnhBiv;E089,12_EnhBiv	E001,14_EnhA2;E002,17_EnhW2;E003,14_EnhA2;E004,17_EnhW2;E007,17_EnhW2;E008,17_EnhW2;E009,2_PromU;E010,2_PromU;E011,16_EnhW1;E012,14_EnhA2;E013,17_EnhW2;E014,16_EnhW1;E015,16_EnhW1;E016,14_EnhA2;E018,17_EnhW2;E019,2_PromU;E020,16_EnhW1;E021,17_EnhW2;E022,15_EnhAF;E024,16_EnhW1;E053,19_DNase;E054,16_EnhW1;E056,16_EnhW1;E059,17_EnhW2;E089,19_DNase;E092,17_EnhW2;E099,17_EnhW2	E001,H3K4me1_Enh;E002,H3K4me1_Enh;E003,H3K4me1_Enh;E006,H3K4me1_Enh;E007,H3K4me1_Enh;E008,H3K4me1_Enh;E009,H3K4me1_Enh;E010,H3K4me1_Enh;E011,H3K4me1_Enh;E012,H3K4me1_Enh;E014,H3K4me1_Enh;E015,H3K4me1_Enh;E016,H3K4me1_Enh;E018,H3K4me1_Enh;E019,H3K4me1_Enh;E020,H3K4me1_Enh;E021,H3K4me1_Enh;E022,H3K4me1_Enh;E024,H3K4me1_Enh;E053,H3K4me1_Enh;E054,H3K4me1_Enh;E055,H3K4me1_Enh;E056,H3K4me1_Enh;E076,H3K…	E003;E007;E008	0	GTEx2015_v6,Adipose_Subcutaneous,IGHMBP2,2.19796274645583e-39;GTEx2015_v6,Adipose_Subcutaneous,MRGPRF,1.24749987835014e-06;GTEx2015_v6,Adipose_Subcutaneous,MRPL21,3.31505592921729e-42;GTEx2015_v6,Adipose_Subcutaneous,RP11-554A11.4,1.60836826237626e-08;GTEx2015_v6,Adipose_Subcutaneous,RP11-554A11.6,3.31600502527158e-09;GTEx2015_v6,Adipose_Subcutaneous,RP11-757G1.6,2.27424563701839e-12;GTEx2015_v6,…	0	0	AP-1_disc1;E2F_disc1;Hic1_3;Maf_known1;NF-Y_known3;Nrf-2_2;Pbx3_disc1;Pbx3_disc2;RFX5_disc2	ENSG00000255741.1	RP11-757G1.5	5	7965	NM_002180	IGHMBP2	3	10216	0	rs1249368
11	68718669	0.81	0.94	0	rs6591360	G	T	0.11	0.22	0.23	0.32	0	0	E001,7_Enh;E003,7_Enh;E007,7_Enh;E009,7_Enh;E010,7_Enh;E011,7_Enh;E012,7_Enh;E014,7_Enh;E015,7_Enh;E016,7_Enh;E019,7_Enh;E020,7_Enh;E021,7_Enh;E022,7_Enh;E024,7_Enh;E054,7_Enh;E089,12_EnhBiv	E001,17_EnhW2;E002,17_EnhW2;E003,17_EnhW2;E004,17_EnhW2;E007,16_EnhW1;E008,17_EnhW2;E009,16_EnhW1;E010,16_EnhW1;E011,17_EnhW2;E012,14_EnhA2;E013,17_EnhW2;E014,17_EnhW2;E015,17_EnhW2;E016,17_EnhW2;E018,17_EnhW2;E019,17_EnhW2;E020,16_EnhW1;E021,17_EnhW2;E022,17_EnhW2;E024,16_EnhW1;E054,17_EnhW2	E001,H3K4me1_Enh;E002,H3K4me1_Enh;E003,H3K4me1_Enh;E006,H3K4me1_Enh;E007,H3K4me1_Enh;E008,H3K4me1_Enh;E009,H3K4me1_Enh;E010,H3K4me1_Enh;E011,H3K4me1_Enh;E012,H3K4me1_Enh;E014,H3K4me1_Enh;E015,H3K4me1_Enh;E016,H3K4me1_Enh;E018,H3K4me1_Enh;E019,H3K4me1_Enh;E020,H3K4me1_Enh;E021,H3K4me1_Enh;E022,H3K4me1_Enh;E024,H3K4me1_Enh;E053,H3K4me1_Enh;E054,H3K4me1_Enh;E055,H3K4me1_Enh;E056,H3K4me1_Enh;E089,H3K…	E007;E008;E100	0	GTEx2015_v6,Adipose_Subcutaneous,IGHMBP2,5.37623609135839e-38;GTEx2015_v6,Adipose_Subcutaneous,MRGPRF,4.0911376870715e-07;GTEx2015_v6,Adipose_Subcutaneous,MRPL21,7.50144126522364e-41;GTEx2015_v6,Adipose_Subcutaneous,RP11-554A11.4,2.96701221019426e-08;GTEx2015_v6,Adipose_Subcutaneous,RP11-554A11.6,4.69089249502488e-10;GTEx2015_v6,Adipose_Subcutaneous,RP11-757G1.6,8.96901793652926e-13;GTEx2015_v6,A…	0	0	AP-4_2;E2A_1;HEN1_1;HEN1_2;Myf_1;Myf_4;Nanog_disc3;RP58	ENSG00000255741.1	RP11-757G1.5	5	8348	NM_002180	IGHMBP2	3	10599	0	rs1249368
11	68719221	0.86	0.94	0	rs11603827	C	T	0.06	0.2	0.23	0.31	0	0	E009,7_Enh		E003,H3K27ac_Enh;E007,H3K27ac_Enh;E011,H3K27ac_Enh;E076,H3K27ac_Enh;E103,H3K27ac_Enh;E111,H3K27ac_Enh;E005,H3K4me3_Pro;E056,H3K4me3_Pro;E113,H3K4me3_Pro;E006,H3K4me1_Enh;E007,H3K4me1_Enh;E009,H3K4me1_Enh;E010,H3K4me1_Enh;E011,H3K4me1_Enh;E012,H3K4me1_Enh;E022,H3K4me1_Enh;E024,H3K4me1_Enh;E089,H3K4me1_Enh;E076,H3K9ac_Pro		0	GTEx2015_v6,Adipose_Subcutaneous,IGHMBP2,1.20187577910623e-39;GTEx2015_v6,Adipose_Subcutaneous,MRGPRD,1.3870299839498e-05;GTEx2015_v6,Adipose_Subcutaneous,MRGPRF,6.79961184773265e-06;GTEx2015_v6,Adipose_Subcutaneous,MRPL21,3.08061620723825e-43;GTEx2015_v6,Adipose_Subcutaneous,RP11-554A11.4,5.7423615660836e-10;GTEx2015_v6,Adipose_Subcutaneous,RP11-554A11.6,1.69071311324823e-08;GTEx2015_v6,Adipose_…	0	0	Hic1_3;Sin3Ak-20_disc6	ENSG00000255741.1	RP11-757G1.5	5	8900	NM_002180	IGHMBP2	3	11151	0	rs1249368
11	68719284	0.81	0.94	0	rs6591361	T	C	0.11	0.22	0.23	0.32	0	0	E009,7_Enh		E006,H3K4me1_Enh;E009,H3K4me1_Enh;E010,H3K4me1_Enh;E011,H3K4me1_Enh;E012,H3K4me1_Enh;E024,H3K4me1_Enh;E089,H3K4me1_Enh;E007,H3K27ac_Enh;E011,H3K27ac_Enh;E076,H3K27ac_Enh;E103,H3K27ac_Enh;E111,H3K27ac_Enh;E056,H3K4me3_Pro;E113,H3K4me3_Pro;E076,H3K9ac_Pro		0	GTEx2015_v6,Adipose_Subcutaneous,IGHMBP2,4.66760891919692e-38;GTEx2015_v6,Adipose_Subcutaneous,MRGPRF,4.00304832948185e-07;GTEx2015_v6,Adipose_Subcutaneous,MRPL21,7.52771437517455e-41;GTEx2015_v6,Adipose_Subcutaneous,RP11-554A11.4,2.73676371549245e-08;GTEx2015_v6,Adipose_Subcutaneous,RP11-554A11.6,4.81000157304828e-10;GTEx2015_v6,Adipose_Subcutaneous,RP11-757G1.6,8.34911797790078e-13;GTEx2015_v6,…	0	0	VDR_2	ENSG00000255741.1	RP11-757G1.5	5	8963	NM_002180	IGHMBP2	3	11214	0	rs1249368
11	68720011	0.81	0.94	0	rs10896384	G	A	0.11	0.22	0.23	0.32	0	0			E007,H3K27ac_Enh;E011,H3K27ac_Enh;E076,H3K27ac_Enh;E111,H3K27ac_Enh;E009,H3K4me1_Enh;E010,H3K4me1_Enh;E076,H3K9ac_Pro;E113,H3K4me3_Pro		0	GTEx2015_v6,Adipose_Subcutaneous,IGHMBP2,3.8912973628691e-38;GTEx2015_v6,Adipose_Subcutaneous,MRGPRF,3.88952072455601e-07;GTEx2015_v6,Adipose_Subcutaneous,MRPL21,7.64852842855184e-41;GTEx2015_v6,Adipose_Subcutaneous,RP11-554A11.4,2.45022506250646e-08;GTEx2015_v6,Adipose_Subcutaneous,RP11-554A11.6,4.99157915925776e-10;GTEx2015_v6,Adipose_Subcutaneous,RP11-757G1.6,7.59464282476571e-13;GTEx2015_v6,A…	0	17873874,Gene expression of MRPL21 in CHB-JPT lymphoblastoid cell lines,4.49987E-18;19222302,Differential exon level expression of MRPL21 [probe 3379723] in brain cortex,5.61E-05;20502693,Gene expression of IGHMBP2 in peripheral blood monocytes,1.22E-37;20502693,Gene expression of MRPL21 in peripheral blood monocytes,5.63E-94;20833654,Gene expression of IGHMBP2 in CD4+ lymphocytes,7.24E-06;208336…	CTCF_disc1;HMG-IY_2;Pax-4_4	ENSG00000255741.1	RP11-757G1.5	5	9690	NM_002180	IGHMBP2	3	11941	0	rs1249368
11	68720767	0.81	0.94	0	rs11604538	C	G	0.13	0.23	0.23	0.32	0	0			E076,H3K27ac_Enh;E111,H3K27ac_Enh;E076,H3K4me1_Enh;E111,H3K4me1_Enh;E076,H3K9ac_Pro;E117,H3K9ac_Pro;E124,H3K9ac_Pro;E113,H3K4me3_Pro		0	GTEx2015_v6,Adipose_Subcutaneous,IGHMBP2,3.18136320726349e-38;GTEx2015_v6,Adipose_Subcutaneous,MRGPRF,3.7675358567016e-07;GTEx2015_v6,Adipose_Subcutaneous,MRPL21,7.87207245506115e-41;GTEx2015_v6,Adipose_Subcutaneous,RP11-554A11.4,2.15591685249578e-08;GTEx2015_v6,Adipose_Subcutaneous,RP11-554A11.6,5.22897562494589e-10;GTEx2015_v6,Adipose_Subcutaneous,RP11-757G1.6,6.82407393000285e-13;GTEx2015_v6,A…	0	0	CDP_6;Zfx	ENSG00000255741.1	RP11-757G1.5	5	10446	NM_002180	IGHMBP2	3	12697	0	rs1249368
11	68720915	0.81	0.93	0	rs11600392	A	G	0.12	0.23	0.23	0.32	0	0			E076,H3K27ac_Enh;E111,H3K27ac_Enh;E076,H3K4me1_Enh;E111,H3K4me1_Enh;E076,H3K9ac_Pro;E117,H3K9ac_Pro;E124,H3K9ac_Pro;E113,H3K4me3_Pro		0	GTEx2015_v6,Adipose_Subcutaneous,IGHMBP2,3.1714615910731e-38;GTEx2015_v6,Adipose_Subcutaneous,MRGPRF,3.90138009699423e-07;GTEx2015_v6,Adipose_Subcutaneous,MRPL21,7.80188164309762e-41;GTEx2015_v6,Adipose_Subcutaneous,RP11-554A11.4,2.09017791994832e-08;GTEx2015_v6,Adipose_Subcutaneous,RP11-554A11.6,5.26798365582169e-10;GTEx2015_v6,Adipose_Subcutaneous,RP11-757G1.6,6.74034742550508e-13;GTEx2015_v6,A…	0	0	Irf_disc5;SIX5_disc3;STAT_known9;TATA_disc5;Znf143_disc3	ENSG00000255741.1	RP11-757G1.5	5	10594	NM_002180	IGHMBP2	3	12845	0	rs1249368
11	68722162	0.86	0.94	0	rs10896385	C	T	0.13	0.22	0.23	0.31	0	0			E007,H3K9ac_Pro;E076,H3K9ac_Pro;E088,H3K9ac_Pro;E102,H3K9ac_Pro;E110,H3K9ac_Pro;E117,H3K9ac_Pro;E124,H3K9ac_Pro;E011,H3K27ac_Enh;E029,H3K27ac_Enh;E076,H3K27ac_Enh;E092,H3K27ac_Enh;E103,H3K27ac_Enh;E111,H3K27ac_Enh;E012,H3K4me1_Enh;E016,H3K4me1_Enh;E020,H3K4me1_Enh;E022,H3K4me1_Enh;E037,H3K4me1_Enh;E055,H3K4me1_Enh;E056,H3K4me1_Enh;E058,H3K4me1_Enh;E075,H3K4me1_Enh;E076,H3K4me1_Enh;E078,H3K4me1_En…		0	GTEx2015_v6,Adipose_Subcutaneous,IGHMBP2,6.54616806814909e-40;GTEx2015_v6,Adipose_Subcutaneous,MRGPRF,1.02853798337257e-06;GTEx2015_v6,Adipose_Subcutaneous,MRPL21,3.59714982772829e-42;GTEx2015_v6,Adipose_Subcutaneous,RP11-554A11.4,8.71087709233749e-09;GTEx2015_v6,Adipose_Subcutaneous,RP11-554A11.6,4.01085333372699e-09;GTEx2015_v6,Adipose_Subcutaneous,RP11-757G1.6,1.47668131514633e-12;GTEx2015_v6,…	0	0	ERalpha-a_known3;HNF4_known4;PEBP	ENSG00000255741.1	RP11-757G1.5	5	11841	NM_002180	IGHMBP2	3	14092	0	rs1249368
11	68722694	0.86	0.94	0	rs10896386	C	T	0.08	0.2	0.23	0.31	0	0			E001,H3K4me1_Enh;E002,H3K4me1_Enh;E003,H3K4me1_Enh;E005,H3K4me1_Enh;E006,H3K4me1_Enh;E009,H3K4me1_Enh;E012,H3K4me1_Enh;E015,H3K4me1_Enh;E016,H3K4me1_Enh;E017,H3K4me1_Enh;E018,H3K4me1_Enh;E019,H3K4me1_Enh;E020,H3K4me1_Enh;E022,H3K4me1_Enh;E023,H3K4me1_Enh;E024,H3K4me1_Enh;E025,H3K4me1_Enh;E029,H3K4me1_Enh;E030,H3K4me1_Enh;E031,H3K4me1_Enh;E032,H3K4me1_Enh;E036,H3K4me1_Enh;E037,H3K4me1_Enh;E042,H3K…	E021;E022;E050;E051;E055;E090;E092;E097;E124	0	GTEx2015_v6,Adipose_Subcutaneous,IGHMBP2,1.13996020472013e-39;GTEx2015_v6,Adipose_Subcutaneous,MRGPRF,1.50923008196269e-06;GTEx2015_v6,Adipose_Subcutaneous,MRPL21,4.24718706395619e-43;GTEx2015_v6,Adipose_Subcutaneous,RP11-554A11.4,9.15373072576674e-10;GTEx2015_v6,Adipose_Subcutaneous,RP11-554A11.6,2.75543179055465e-09;GTEx2015_v6,Adipose_Subcutaneous,RP11-757G1.6,2.06212175197226e-12;GTEx2015_v6,…	0	0	EBF_known1;EBF_known2	ENSG00000255741.1	RP11-757G1.5	5	12373	NM_002180	IGHMBP2	3	14624	0	rs1249368
chr	pos_hg19	r2	D'	is_query_snp	rsID	ref	alt	AFR	AMR	ASN	EUR	GERP_cons	SiPhy_cons	Chromatin_States	Chromatin_States_Imputed	Chromatin_Marks	DNAse	Proteins	eQTL	gwas	grasp	Motifs	GENCODE_id	GENCODE_name	GENCODE_direction	GENCODE_distance	RefSeq_id	RefSeq_name	RefSeq_direction	RefSeq_distance	dbSNP_functional_annotation	query_snp_rsid
12	13087790	0.97	0.99	0	rs741432	G	C	0.58	0.38	0.76	0.3	0	0	E010,7_Enh;E011,7_Enh;E013,7_Enh;E061,7_Enh;E070,7_Enh;E071,7_Enh;E080,7_Enh	E009,17_EnhW2;E011,17_EnhW2;E013,17_EnhW2;E074,17_EnhW2	E002,H3K4me1_Enh;E005,H3K4me1_Enh;E009,H3K4me1_Enh;E010,H3K4me1_Enh;E011,H3K4me1_Enh;E012,H3K4me1_Enh;E013,H3K4me1_Enh;E018,H3K4me1_Enh;E020,H3K4me1_Enh;E054,H3K4me1_Enh;E055,H3K4me1_Enh;E061,H3K4me1_Enh;E069,H3K4me1_Enh;E071,H3K4me1_Enh;E074,H3K4me1_Enh;E080,H3K4me1_Enh;E097,H3K4me1_Enh;E099,H3K4me1_Enh;E005,H3K27ac_Enh;E011,H3K27ac_Enh;E013,H3K27ac_Enh;E071,H3K27ac_Enh;E074,H3K27ac_Enh;E020,H3K…	E017	0	GTEx2015_v6,Artery_Aorta,RP11-392P7.6,1.20888870986675e-06;GTEx2015_v6,Artery_Tibial,RP11-392P7.6,4.54346546529885e-08;GTEx2015_v6,Cells_Transformed_fibroblasts,RP11-392P7.6,2.80134004339836e-06;GTEx2015_v6,Esophagus_Muscularis,RP11-392P7.6,1.15927978650042e-05;GTEx2015_v6,Heart_Left_Ventricle,KIAA1467,1.21598718344598e-08;GTEx2015_v6,Lung,RP11-392P7.6,1.32188615552133e-06	0	0	Ascl2;BDP1_disc1;CTCF_disc7;CTCF_disc8;E2A_2;E2A_3;HEN1_2;Hic1_1;Lmo2-complex_1;Myf_1;Myf_2;Myf_3	ENSG00000256893.1	RP11-392P7.6	0	0	NM_018654	GPRC5D	3	5917	0	rs1291345
12	13090698	0.97	0.99	0	rs704224	C	T	0.61	0.38	0.76	0.3	0	0			E008,H3K27ac_Enh;E067,H3K27ac_Enh;E069,H3K27ac_Enh;E071,H3K27ac_Enh;E074,H3K27ac_Enh;E099,H3K27ac_Enh		0	GTEx2015_v6,Artery_Aorta,RP11-392P7.6,4.97072574057932e-07;GTEx2015_v6,Artery_Tibial,RP11-392P7.6,5.32905666858626e-07;GTEx2015_v6,Cells_Transformed_fibroblasts,RP11-392P7.6,9.63318684403809e-06;GTEx2015_v6,Heart_Left_Ventricle,KIAA1467,6.56749613281193e-08;GTEx2015_v6,Lung,RP11-392P7.6,9.04474367807595e-07	0	0	Mef2_known1;Mef2_known4;Mef2_known5;Smad_1	ENSG00000256893.1	RP11-392P7.6	0	0	NM_018654	GPRC5D	3	3009	0	rs1291345
12	13093279	1	1	0	rs1291346	A	G	0.62	0.38	0.76	0.29	0	0	E059,7_Enh;E061,7_Enh;E069,7_Enh;E071,7_Enh;E072,7_Enh	E061,18_EnhAc;E067,15_EnhAF;E068,17_EnhW2;E069,15_EnhAF;E071,14_EnhA2;E072,15_EnhAF;E073,17_EnhW2;E074,17_EnhW2	E005,H3K27ac_Enh;E008,H3K27ac_Enh;E021,H3K27ac_Enh;E049,H3K27ac_Enh;E061,H3K27ac_Enh;E067,H3K27ac_Enh;E068,H3K27ac_Enh;E069,H3K27ac_Enh;E071,H3K27ac_Enh;E072,H3K27ac_Enh;E074,H3K27ac_Enh;E028,H3K4me1_Enh;E049,H3K4me1_Enh;E059,H3K4me1_Enh;E061,H3K4me1_Enh;E066,H3K4me1_Enh;E067,H3K4me1_Enh;E068,H3K4me1_Enh;E069,H3K4me1_Enh;E071,H3K4me1_Enh;E072,H3K4me1_Enh;E074,H3K4me1_Enh;E066,H3K9ac_Pro;E067,H3K9…	E059	0	GTEx2015_v6,Artery_Aorta,RP11-392P7.6,8.21089342899821e-07;GTEx2015_v6,Artery_Tibial,RP11-392P7.6,5.34421771619646e-07;GTEx2015_v6,Cells_Transformed_fibroblasts,RP11-392P7.6,6.80068062057673e-06;GTEx2015_v6,Heart_Left_Ventricle,KIAA1467,6.19957014189466e-08;GTEx2015_v6,Lung,RP11-392P7.6,7.38077398142335e-07	0	20502693,Gene expression of COL2A1 in peripheral blood monocytes,1.78E-06	AIRE_1;GR_disc4;Pbx-1_2;Pbx-1_3;Pou5f1_known2;THAP1_disc2;YY1_disc2	ENSG00000256893.1	RP11-392P7.6	0	0	NM_018654	GPRC5D	3	428	0	rs1291345
12	13093342	1	1	1	rs1291345	G	A	0.61	0.38	0.76	0.29	0	0	E059,7_Enh;E061,7_Enh;E069,7_Enh;E071,7_Enh;E072,7_Enh	E061,18_EnhAc;E067,15_EnhAF;E068,17_EnhW2;E069,15_EnhAF;E071,14_EnhA2;E072,15_EnhAF;E073,17_EnhW2;E074,17_EnhW2	E005,H3K27ac_Enh;E008,H3K27ac_Enh;E021,H3K27ac_Enh;E049,H3K27ac_Enh;E061,H3K27ac_Enh;E067,H3K27ac_Enh;E068,H3K27ac_Enh;E069,H3K27ac_Enh;E071,H3K27ac_Enh;E072,H3K27ac_Enh;E074,H3K27ac_Enh;E028,H3K4me1_Enh;E049,H3K4me1_Enh;E059,H3K4me1_Enh;E061,H3K4me1_Enh;E066,H3K4me1_Enh;E067,H3K4me1_Enh;E068,H3K4me1_Enh;E069,H3K4me1_Enh;E071,H3K4me1_Enh;E072,H3K4me1_Enh;E074,H3K4me1_Enh;E066,H3K9ac_Pro;E067,H3K9…	E059	0	GTEx2015_v6,Artery_Aorta,RP11-392P7.6,5.48820732817668e-07;GTEx2015_v6,Artery_Tibial,RP11-392P7.6,6.20035640223862e-07;GTEx2015_v6,Cells_Transformed_fibroblasts,RP11-392P7.6,5.69586050461815e-06;GTEx2015_v6,Heart_Left_Ventricle,KIAA1467,1.19229988112668e-07;GTEx2015_v6,Lung,RP11-392P7.6,6.5022955415718e-07;Westra2013,Whole_Blood,HEBP1,2.836344836042394E-9	0	22233810,Gene expression change of HEBP1 (ENSG00000013583) in dendritic cells after treatment with Mycobacterium tuberculosis,0.007660208	AIRE_2;Myc_known6;Smad3_2	ENSG00000256893.1	RP11-392P7.6	0	0	NM_018654	GPRC5D	3	365	0	rs1291345
chr	pos_hg19	r2	D'	is_query_snp	rsID	ref	alt	AFR	AMR	ASN	EUR	GERP_cons	SiPhy_cons	Chromatin_States	Chromatin_States_Imputed	Chromatin_Marks	DNAse	Proteins	eQTL	gwas	grasp	Motifs	GENCODE_id	GENCODE_name	GENCODE_direction	GENCODE_distance	RefSeq_id	RefSeq_name	RefSeq_direction	RefSeq_distance	dbSNP_functional_annotation	query_snp_rsid
13	113819513	0.86	0.93	0	rs3024735	G	A	0.07	0.29	0.54	0.21	0	0	E033,7_Enh;E036,7_Enh;E051,7_Enh		E006,H3K4me1_Enh;E013,H3K4me1_Enh;E033,H3K4me1_Enh;E034,H3K4me1_Enh;E036,H3K4me1_Enh;E037,H3K4me1_Enh;E038,H3K4me1_Enh;E039,H3K4me1_Enh;E043,H3K4me1_Enh;E044,H3K4me1_Enh;E047,H3K4me1_Enh;E048,H3K4me1_Enh;E050,H3K4me1_Enh;E051,H3K4me1_Enh;E056,H3K4me1_Enh;E075,H3K4me1_Enh;E108,H3K4me1_Enh;E117,H3K4me1_Enh;E120,H3K4me1_Enh;E121,H3K4me1_Enh;E128,H3K4me1_Enh;E019,H3K9ac_Pro;E034,H3K27ac_Enh;E038,H3K2…		0	GTEx2015_v6,Adipose_Subcutaneous,PROZ,5.21046834489819e-07;GTEx2015_v6,Artery_Tibial,PROZ,7.11613873104006e-13;GTEx2015_v6,Brain_Cerebellum,PROZ,2.50506671416151e-07;GTEx2015_v6,Cells_Transformed_fibroblasts,PROZ,1.09742214261533e-05;GTEx2015_v6,Colon_Transverse,PROZ,8.33361943531861e-10;GTEx2015_v6,Esophagus_Mucosa,PROZ,2.30285012400769e-06;GTEx2015_v6,Lung,PROZ,6.44300307053156e-11;GTEx2015_v6,…	0	0	Foxa_disc2;Foxo_2;Tgif1_1	ENSG00000126231.8	PROZ	0	0	NM_003891	PROZ	0	0	INT	rs9549691
13	113819921	0.86	-0.93	0	rs3024738	T	A	0.73	0.67	0.47	0.79	0	0	E006,7_Enh;E017,7_Enh;E117,7_Enh;E121,7_Enh		E006,H3K4me1_Enh;E013,H3K4me1_Enh;E017,H3K4me1_Enh;E033,H3K4me1_Enh;E034,H3K4me1_Enh;E036,H3K4me1_Enh;E038,H3K4me1_Enh;E042,H3K4me1_Enh;E043,H3K4me1_Enh;E044,H3K4me1_Enh;E047,H3K4me1_Enh;E048,H3K4me1_Enh;E056,H3K4me1_Enh;E075,H3K4me1_Enh;E101,H3K4me1_Enh;E117,H3K4me1_Enh;E120,H3K4me1_Enh;E121,H3K4me1_Enh;E128,H3K4me1_Enh;E034,H3K27ac_Enh;E038,H3K27ac_Enh;E039,H3K27ac_Enh;E040,H3K27ac_Enh;E041,H3K…	E120;E121	0	GTEx2015_v6,Adipose_Subcutaneous,PROZ,2.56180031694411e-08;GTEx2015_v6,Adrenal_Gland,PROZ,1.37625556304984e-07;GTEx2015_v6,Artery_Tibial,PROZ,4.15477464294561e-13;GTEx2015_v6,Brain_Cerebellum,PROZ,1.63512038118745e-07;GTEx2015_v6,Cells_Transformed_fibroblasts,PROZ,6.86547131935604e-07;GTEx2015_v6,Colon_Transverse,PROZ,2.40139403276051e-09;GTEx2015_v6,Esophagus_Mucosa,PROZ,4.27435099884345e-07;GTE…	0	0	ERalpha-a_known3;Pax-5_disc1;RFX5_disc1	ENSG00000126231.8	PROZ	0	0	NM_003891	PROZ	0	0	INT	rs9549691
13	113819948	0.87	0.94	0	rs3024739	G	A	0.02	0.22	0.3	0.21	0	0	E006,7_Enh;E017,7_Enh;E117,7_Enh;E121,7_Enh		E006,H3K4me1_Enh;E013,H3K4me1_Enh;E017,H3K4me1_Enh;E033,H3K4me1_Enh;E034,H3K4me1_Enh;E036,H3K4me1_Enh;E038,H3K4me1_Enh;E042,H3K4me1_Enh;E043,H3K4me1_Enh;E044,H3K4me1_Enh;E047,H3K4me1_Enh;E048,H3K4me1_Enh;E056,H3K4me1_Enh;E075,H3K4me1_Enh;E101,H3K4me1_Enh;E102,H3K4me1_Enh;E117,H3K4me1_Enh;E120,H3K4me1_Enh;E121,H3K4me1_Enh;E128,H3K4me1_Enh;E034,H3K27ac_Enh;E038,H3K27ac_Enh;E039,H3K27ac_Enh;E041,H3K…	E117;E120;E121	0	GTEx2015_v6,Adipose_Subcutaneous,PROZ,1.31698813349944e-06;GTEx2015_v6,Adrenal_Gland,PROZ,2.99306521613997e-06;GTEx2015_v6,Artery_Tibial,PROZ,2.88482384809786e-13;GTEx2015_v6,Brain_Cerebellum,PROZ,7.14279428252213e-08;GTEx2015_v6,Brain_Cerebellum,RP11-98F14.11,2.38353735520491e-06;GTEx2015_v6,Cells_Transformed_fibroblasts,PROZ,3.71582393253024e-06;GTEx2015_v6,Colon_Transverse,PROZ,2.8084949025999…	0	0	HES1;NF-kappaB_disc2;PRDM1_disc1;PRDM1_known1;Pbx3_disc3;TATA_disc7	ENSG00000126231.8	PROZ	0	0	NM_003891	PROZ	0	0	INT	rs9549691
13	113821430	0.87	0.94	0	rs3024743	C	T	0.13	0.3	0.54	0.21	1	0	E102,7_Enh		E003,H3K9ac_Pro;E008,H3K4me3_Pro;E017,H3K4me1_Enh;E038,H3K4me1_Enh;E041,H3K4me1_Enh;E047,H3K4me1_Enh;E056,H3K4me1_Enh;E075,H3K4me1_Enh;E082,H3K4me1_Enh;E085,H3K4me1_Enh;E101,H3K4me1_Enh;E102,H3K4me1_Enh;E106,H3K4me1_Enh;E113,H3K4me1_Enh;E117,H3K4me1_Enh;E120,H3K4me1_Enh;E121,H3K4me1_Enh;E128,H3K4me1_Enh;E034,H3K27ac_Enh;E038,H3K27ac_Enh;E041,H3K27ac_Enh;E042,H3K27ac_Enh;E043,H3K27ac_Enh;E056,H3K2…	E117	0	GTEx2015_v6,Adipose_Subcutaneous,PROZ,4.45283834870448e-07;GTEx2015_v6,Artery_Tibial,PROZ,5.27153544657123e-13;GTEx2015_v6,Brain_Cerebellum,PROZ,1.39960787346775e-07;GTEx2015_v6,Cells_Transformed_fibroblasts,PROZ,6.25878908119688e-06;GTEx2015_v6,Colon_Transverse,PROZ,4.73320089543441e-10;GTEx2015_v6,Esophagus_Mucosa,PROZ,8.44863623382263e-07;GTEx2015_v6,Esophagus_Muscularis,PROZ,3.14322848966766e…	0	0	ZBTB33_known1	ENSG00000126231.8	PROZ	0	0	NM_003891	PROZ	0	0	INT	rs9549691
13	113821477	0.87	0.94	0	rs3024744	A	C	0.13	0.3	0.54	0.21	1	0	E102,7_Enh		E003,H3K9ac_Pro;E008,H3K4me3_Pro;E017,H3K4me1_Enh;E038,H3K4me1_Enh;E041,H3K4me1_Enh;E047,H3K4me1_Enh;E056,H3K4me1_Enh;E075,H3K4me1_Enh;E082,H3K4me1_Enh;E085,H3K4me1_Enh;E101,H3K4me1_Enh;E102,H3K4me1_Enh;E106,H3K4me1_Enh;E113,H3K4me1_Enh;E117,H3K4me1_Enh;E120,H3K4me1_Enh;E121,H3K4me1_Enh;E128,H3K4me1_Enh;E034,H3K27ac_Enh;E038,H3K27ac_Enh;E041,H3K27ac_Enh;E042,H3K27ac_Enh;E043,H3K27ac_Enh;E056,H3K2…	E055;E081	0	GTEx2015_v6,Adipose_Subcutaneous,PROZ,4.52657199367864e-07;GTEx2015_v6,Artery_Tibial,PROZ,5.33413620133588e-13;GTEx2015_v6,Brain_Cerebellum,PROZ,1.39525183662845e-07;GTEx2015_v6,Cells_Transformed_fibroblasts,PROZ,6.21675503816977e-06;GTEx2015_v6,Colon_Transverse,PROZ,4.68045025241086e-10;GTEx2015_v6,Esophagus_Mucosa,PROZ,8.40142118844521e-07;GTEx2015_v6,Esophagus_Muscularis,PROZ,3.1180111468288e-…	0	0	STAT_disc6	ENSG00000126231.8	PROZ	0	0	NM_003891	PROZ	0	0	INT	rs9549691
13	113821598	0.87	0.94	0	rs3024745	A	G	0.05	0.23	0.31	0.21	0	0	E102,7_Enh		E003,H3K9ac_Pro;E008,H3K4me3_Pro;E017,H3K4me1_Enh;E038,H3K4me1_Enh;E041,H3K4me1_Enh;E047,H3K4me1_Enh;E056,H3K4me1_Enh;E075,H3K4me1_Enh;E082,H3K4me1_Enh;E085,H3K4me1_Enh;E101,H3K4me1_Enh;E102,H3K4me1_Enh;E106,H3K4me1_Enh;E113,H3K4me1_Enh;E117,H3K4me1_Enh;E121,H3K4me1_Enh;E128,H3K4me1_Enh;E034,H3K27ac_Enh;E041,H3K27ac_Enh;E042,H3K27ac_Enh;E043,H3K27ac_Enh;E056,H3K27ac_Enh	E081	0	GTEx2015_v6,Adipose_Subcutaneous,PROZ,1.75169981659502e-06;GTEx2015_v6,Adrenal_Gland,PROZ,5.74596378974407e-07;GTEx2015_v6,Artery_Tibial,PROZ,3.9954387025218e-13;GTEx2015_v6,Brain_Cerebellum,PROZ,5.63041575001811e-08;GTEx2015_v6,Brain_Cerebellum,RP11-98F14.11,2.54305472156437e-06;GTEx2015_v6,Cells_Transformed_fibroblasts,PROZ,3.23427235324107e-06;GTEx2015_v6,Colon_Transverse,PROZ,7.158702946302e-…	0	0	CCNT2_disc1;GATA_known11;GATA_known14;GATA_known9;Lmo2-complex_2;TAL1_disc1	ENSG00000126231.8	PROZ	0	0	NM_003891	PROZ	0	0	INT	rs9549691
13	113821777	0.87	0.94	0	rs3024746	G	A	0.08	0.3	0.54	0.21	0	0		E053,19_DNase;E054,19_DNase;E070,19_DNase;E082,19_DNase	E008,H3K4me3_Pro;E034,H3K27ac_Enh;E041,H3K27ac_Enh;E042,H3K27ac_Enh;E043,H3K27ac_Enh;E056,H3K27ac_Enh;E038,H3K4me1_Enh;E041,H3K4me1_Enh;E048,H3K4me1_Enh;E056,H3K4me1_Enh;E075,H3K4me1_Enh;E082,H3K4me1_Enh;E102,H3K4me1_Enh;E106,H3K4me1_Enh;E117,H3K4me1_Enh;E121,H3K4me1_Enh;E128,H3K4me1_Enh	E081;E082	0	GTEx2015_v6,Adipose_Subcutaneous,PROZ,4.52938006509532e-07;GTEx2015_v6,Adrenal_Gland,PROZ,2.30801587735254e-06;GTEx2015_v6,Artery_Tibial,PROZ,6.69256104956252e-13;GTEx2015_v6,Brain_Cerebellum,PROZ,1.39525183662845e-07;GTEx2015_v6,Cells_Transformed_fibroblasts,PROZ,1.07761992974542e-05;GTEx2015_v6,Colon_Transverse,PROZ,1.33897313678041e-10;GTEx2015_v6,Esophagus_Mucosa,PROZ,9.49952127104169e-07;GTE…	0	0	0	ENSG00000126231.8	PROZ	0	0	NM_003891	PROZ	0	0	INT	rs9549691
13	113821787	0.87	0.94	0	rs3024747	C	G	0.08	0.3	0.54	0.21	0	0		E053,19_DNase;E054,19_DNase;E070,19_DNase;E082,19_DNase	E008,H3K4me3_Pro;E034,H3K27ac_Enh;E041,H3K27ac_Enh;E042,H3K27ac_Enh;E043,H3K27ac_Enh;E056,H3K27ac_Enh;E041,H3K4me1_Enh;E048,H3K4me1_Enh;E056,H3K4me1_Enh;E075,H3K4me1_Enh;E082,H3K4me1_Enh;E102,H3K4me1_Enh;E106,H3K4me1_Enh;E117,H3K4me1_Enh;E121,H3K4me1_Enh;E128,H3K4me1_Enh	E082	0	GTEx2015_v6,Adipose_Subcutaneous,PROZ,4.53743563379579e-07;GTEx2015_v6,Adrenal_Gland,PROZ,2.32328184019977e-06;GTEx2015_v6,Artery_Tibial,PROZ,6.74792820776241e-13;GTEx2015_v6,Brain_Cerebellum,PROZ,1.39525183662845e-07;GTEx2015_v6,Cells_Transformed_fibroblasts,PROZ,1.07761992974542e-05;GTEx2015_v6,Colon_Transverse,PROZ,1.3338188817143e-10;GTEx2015_v6,Esophagus_Mucosa,PROZ,9.50102593547306e-07;GTEx…	0	0	ATF3_known3;Gm397;p53_2;p53_3	ENSG00000126231.8	PROZ	0	0	NM_003891	PROZ	0	0	INT	rs9549691
13	113822136	0.85	-0.93	0	rs68043655	TCTTG	T	0.52	0.65	0.46	0.79	0	0			E008,H3K4me3_Pro;E034,H3K27ac_Enh;E041,H3K27ac_Enh;E042,H3K27ac_Enh;E043,H3K27ac_Enh;E056,H3K27ac_Enh;E041,H3K4me1_Enh;E048,H3K4me1_Enh;E056,H3K4me1_Enh;E061,H3K4me1_Enh;E075,H3K4me1_Enh;E082,H3K4me1_Enh;E102,H3K4me1_Enh;E106,H3K4me1_Enh		0	GTEx2015_v6,Adipose_Subcutaneous,PROZ,1.74347511112883e-07;GTEx2015_v6,Adrenal_Gland,PROZ,9.03754828849556e-08;GTEx2015_v6,Artery_Tibial,PROZ,5.78192152147533e-14;GTEx2015_v6,Brain_Cerebellum,PROZ,1.55356876285432e-08;GTEx2015_v6,Cells_Transformed_fibroblasts,PROZ,2.49868541414453e-07;GTEx2015_v6,Colon_Transverse,PROZ,1.00023654522859e-09;GTEx2015_v6,Esophagus_Mucosa,PROZ,2.37988187678441e-06;GTE…	0	0	Evi-1_3;Evi-1_4;GATA_disc1;GATA_known1;GATA_known10;GATA_known13;GATA_known2;GATA_known4;GATA_known6;GATA_known9;GR_known2;HDAC2_disc1;HDAC2_disc6;Irf_disc3;Pbx3_known1	ENSG00000126231.8	PROZ	0	0	NM_003891	PROZ	0	0	INT	rs9549691
13	113822481	0.86	-0.93	0	rs510160	A	G	0.59	0.66	0.46	0.79	0	0	E059,7_Enh;E061,7_Enh	E061,19_DNase	E011,H3K4me3_Pro;E113,H3K4me3_Pro;E037,H3K27ac_Enh;E041,H3K27ac_Enh;E042,H3K27ac_Enh;E043,H3K27ac_Enh;E056,H3K27ac_Enh;E059,H3K27ac_Enh;E061,H3K27ac_Enh;E105,H3K27ac_Enh;E041,H3K4me1_Enh;E048,H3K4me1_Enh;E056,H3K4me1_Enh;E061,H3K4me1_Enh;E075,H3K4me1_Enh;E082,H3K4me1_Enh	E059	0	GTEx2015_v6,Adipose_Subcutaneous,PROZ,2.81027577934721e-08;GTEx2015_v6,Adrenal_Gland,PROZ,2.92960736375163e-07;GTEx2015_v6,Artery_Tibial,PROZ,1.63889113011268e-14;GTEx2015_v6,Brain_Cerebellum,PROZ,1.53678976743549e-08;GTEx2015_v6,Breast_Mammary_Tissue,PROZ,3.50945623743175e-06;GTEx2015_v6,Cells_Transformed_fibroblasts,PROZ,5.00713999821378e-07;GTEx2015_v6,Colon_Transverse,PROZ,1.5417751847013e-10…	0	0	0	ENSG00000126231.8	PROZ	0	0	NM_003891	PROZ	0	0	INT	rs9549691
13	113822530	0.87	0.94	0	rs2146750	C	T	0.02	0.23	0.31	0.21	0	0	E059,7_Enh;E061,7_Enh	E061,19_DNase	E011,H3K4me3_Pro;E113,H3K4me3_Pro;E037,H3K27ac_Enh;E041,H3K27ac_Enh;E042,H3K27ac_Enh;E043,H3K27ac_Enh;E059,H3K27ac_Enh;E061,H3K27ac_Enh;E105,H3K27ac_Enh;E041,H3K4me1_Enh;E048,H3K4me1_Enh;E056,H3K4me1_Enh;E061,H3K4me1_Enh;E075,H3K4me1_Enh;E082,H3K4me1_Enh	E059	0	GTEx2015_v6,Adipose_Subcutaneous,PROZ,1.76771786431484e-06;GTEx2015_v6,Adrenal_Gland,PROZ,3.79493054474809e-06;GTEx2015_v6,Artery_Tibial,PROZ,2.84810871779634e-13;GTEx2015_v6,Brain_Cerebellum,PROZ,5.63041575001811e-08;GTEx2015_v6,Brain_Cerebellum,RP11-98F14.11,2.54305472156437e-06;GTEx2015_v6,Cells_Transformed_fibroblasts,PROZ,2.75664652731729e-06;GTEx2015_v6,Colon_Transverse,PROZ,1.1273234984956…	0	0	Foxa_known4;Foxj2_1;PLZF	ENSG00000126231.8	PROZ	0	0	NM_003891	PROZ	0	0	INT	rs9549691
13	113822950	0.87	0.94	0	rs3024756	G	C	0.08	0.3	0.54	0.21	0	0	E061,7_Enh	E061,19_DNase	E011,H3K4me3_Pro;E113,H3K4me3_Pro;E013,H3K4me1_Enh;E041,H3K4me1_Enh;E042,H3K4me1_Enh;E048,H3K4me1_Enh;E061,H3K4me1_Enh;E075,H3K4me1_Enh;E082,H3K4me1_Enh;E037,H3K27ac_Enh;E041,H3K27ac_Enh;E042,H3K27ac_Enh;E095,H3K27ac_Enh;E105,H3K27ac_Enh	E059	0	GTEx2015_v6,Adipose_Subcutaneous,PROZ,4.45527224677104e-07;GTEx2015_v6,Artery_Tibial,PROZ,9.35477145886845e-13;GTEx2015_v6,Brain_Cerebellum,PROZ,1.39525183662845e-07;GTEx2015_v6,Cells_Transformed_fibroblasts,PROZ,1.07761992974542e-05;GTEx2015_v6,Colon_Transverse,PROZ,1.09758536631798e-10;GTEx2015_v6,Esophagus_Mucosa,PROZ,1.00486478708818e-06;GTEx2015_v6,Esophagus_Muscularis,PROZ,1.21365119960102e…	0	0	Arid3a_2;Dlx3;Foxp1;Nkx6-1_2;Sox_10;Sox_14;Sox_19;Sox_9	ENSG00000126231.8	PROZ	0	0	NM_003891	PROZ	0	0	INT	rs9549691
13	113823186	0.87	0.94	0	rs3024757	G	T	0.05	0.23	0.31	0.21	0	0	E061,7_Enh;E118,7_Enh		E011,H3K4me3_Pro;E013,H3K4me1_Enh;E037,H3K4me1_Enh;E041,H3K4me1_Enh;E042,H3K4me1_Enh;E048,H3K4me1_Enh;E061,H3K4me1_Enh;E105,H3K4me1_Enh;E118,H3K4me1_Enh;E037,H3K27ac_Enh;E041,H3K27ac_Enh;E042,H3K27ac_Enh;E095,H3K27ac_Enh;E105,H3K27ac_Enh;E083,H3K9ac_Pro		0	GTEx2015_v6,Adipose_Subcutaneous,PROZ,1.77272287699904e-06;GTEx2015_v6,Adrenal_Gland,PROZ,7.58051437183076e-07;GTEx2015_v6,Artery_Tibial,PROZ,4.81960928386004e-13;GTEx2015_v6,Brain_Cerebellum,PROZ,5.63041575001811e-08;GTEx2015_v6,Brain_Cerebellum,RP11-98F14.11,2.54305472156437e-06;GTEx2015_v6,Cells_Transformed_fibroblasts,PROZ,3.23427235324107e-06;GTEx2015_v6,Colon_Transverse,PROZ,6.2352664988213…	0	0	0	ENSG00000126231.8	PROZ	0	0	NM_003891	PROZ	0	0	INT	rs9549691
13	113824090	0.87	0.94	0	rs3024761	C	G	0.02	0.23	0.31	0.21	0	0	E006,6_EnhG;E011,6_EnhG;E016,6_EnhG;E018,6_EnhG;E034,6_EnhG;E046,6_EnhG;E066,6_EnhG;E075,7_Enh;E083,7_Enh;E084,6_EnhG;E085,6_EnhG;E087,7_Enh;E118,2_TssAFlnk;E122,7_Enh	E004,11_TxEnh3;E011,11_TxEnh3;E015,11_TxEnh3;E083,11_TxEnh3;E084,11_TxEnh3;E095,17_EnhW2;E118,13_EnhA1;E122,11_TxEnh3	E003,H3K27ac_Enh;E004,H3K27ac_Enh;E005,H3K27ac_Enh;E014,H3K27ac_Enh;E016,H3K27ac_Enh;E034,H3K27ac_Enh;E037,H3K27ac_Enh;E041,H3K27ac_Enh;E045,H3K27ac_Enh;E050,H3K27ac_Enh;E055,H3K27ac_Enh;E056,H3K27ac_Enh;E066,H3K27ac_Enh;E080,H3K27ac_Enh;E095,H3K27ac_Enh;E104,H3K27ac_Enh;E105,H3K27ac_Enh;E113,H3K27ac_Enh;E118,H3K27ac_Enh;E122,H3K27ac_Enh;E006,H3K4me1_Enh;E007,H3K4me1_Enh;E011,H3K4me1_Enh;E013,H3K…	E083;E121	HepG2,POL2,HudsonAlpha,None;HepG2,POL2,Stanford,None;HepG2,USF1,HudsonAlpha,None;HepG2,USF2,Stanford,None	GTEx2015_v6,Adipose_Subcutaneous,PROZ,1.77203701539199e-06;GTEx2015_v6,Adrenal_Gland,PROZ,3.89502528428934e-06;GTEx2015_v6,Artery_Tibial,PROZ,2.91501880476986e-13;GTEx2015_v6,Brain_Cerebellum,PROZ,5.63041575001811e-08;GTEx2015_v6,Brain_Cerebellum,RP11-98F14.11,2.54305472156437e-06;GTEx2015_v6,Cells_Transformed_fibroblasts,PROZ,2.75664652731729e-06;GTEx2015_v6,Colon_Transverse,PROZ,1.1175375862680…	0	0	BCL_disc7	ENSG00000126231.8	PROZ	0	0	NM_003891	PROZ	0	0	INT	rs9549691
13	113824266	0.85	-0.93	0	rs1755690	T	C	0.59	0.66	0.46	0.79	0	0	E002,7_Enh;E006,6_EnhG;E011,6_EnhG;E015,6_EnhG;E018,6_EnhG;E034,6_EnhG;E046,7_Enh;E066,6_EnhG;E083,7_Enh;E084,6_EnhG;E085,6_EnhG;E087,7_Enh;E102,7_Enh;E110,7_Enh;E118,2_TssAFlnk;E122,7_Enh	E004,11_TxEnh3;E011,11_TxEnh3;E014,11_TxEnh3;E015,11_TxEnh3;E018,11_TxEnh3;E032,17_EnhW2;E036,17_EnhW2;E066,19_DNase;E077,17_EnhW2;E083,11_TxEnh3;E084,11_TxEnh3;E085,11_TxEnh3;E095,17_EnhW2;E102,17_EnhW2;E105,17_EnhW2;E118,13_EnhA1;E122,11_TxEnh3	E003,H3K27ac_Enh;E004,H3K27ac_Enh;E005,H3K27ac_Enh;E014,H3K27ac_Enh;E016,H3K27ac_Enh;E034,H3K27ac_Enh;E037,H3K27ac_Enh;E041,H3K27ac_Enh;E045,H3K27ac_Enh;E050,H3K27ac_Enh;E055,H3K27ac_Enh;E056,H3K27ac_Enh;E066,H3K27ac_Enh;E080,H3K27ac_Enh;E084,H3K27ac_Enh;E092,H3K27ac_Enh;E095,H3K27ac_Enh;E104,H3K27ac_Enh;E105,H3K27ac_Enh;E113,H3K27ac_Enh;E118,H3K27ac_Enh;E122,H3K27ac_Enh;E124,H3K27ac_Enh;E006,H3K…	E083;E118	HepG2,HEY1,HudsonAlpha,None;HepG2,POL2,HudsonAlpha,None;HepG2,POL2,Stanford,None	GTEx2015_v6,Adipose_Subcutaneous,PROZ,2.9156388550232e-08;GTEx2015_v6,Adrenal_Gland,PROZ,3.09198063463985e-07;GTEx2015_v6,Artery_Tibial,PROZ,1.78589974558394e-14;GTEx2015_v6,Brain_Cerebellum,PROZ,1.53678976743549e-08;GTEx2015_v6,Breast_Mammary_Tissue,PROZ,3.45075550860739e-06;GTEx2015_v6,Cells_Transformed_fibroblasts,PROZ,4.99474705469394e-07;GTEx2015_v6,Colon_Transverse,PROZ,1.53435815104212e-10…	0	0	Zfx;p300_disc9	ENSG00000126231.8	PROZ	0	0	NM_003891	PROZ	0	0	INT	rs9549691
13	113824314	0.87	0.94	0	rs3024764	A	G	0.13	0.31	0.54	0.21	0	0	E002,7_Enh;E006,6_EnhG;E011,6_EnhG;E015,6_EnhG;E018,6_EnhG;E034,6_EnhG;E046,7_Enh;E066,6_EnhG;E083,7_Enh;E084,6_EnhG;E085,6_EnhG;E087,7_Enh;E102,7_Enh;E110,7_Enh;E118,2_TssAFlnk;E122,7_Enh	E004,11_TxEnh3;E011,11_TxEnh3;E014,11_TxEnh3;E015,11_TxEnh3;E018,11_TxEnh3;E032,17_EnhW2;E036,17_EnhW2;E066,19_DNase;E077,17_EnhW2;E083,11_TxEnh3;E084,11_TxEnh3;E085,11_TxEnh3;E095,17_EnhW2;E102,17_EnhW2;E105,17_EnhW2;E118,13_EnhA1;E122,11_TxEnh3	E003,H3K27ac_Enh;E004,H3K27ac_Enh;E005,H3K27ac_Enh;E014,H3K27ac_Enh;E016,H3K27ac_Enh;E034,H3K27ac_Enh;E037,H3K27ac_Enh;E041,H3K27ac_Enh;E045,H3K27ac_Enh;E050,H3K27ac_Enh;E055,H3K27ac_Enh;E056,H3K27ac_Enh;E066,H3K27ac_Enh;E080,H3K27ac_Enh;E084,H3K27ac_Enh;E092,H3K27ac_Enh;E095,H3K27ac_Enh;E104,H3K27ac_Enh;E105,H3K27ac_Enh;E113,H3K27ac_Enh;E118,H3K27ac_Enh;E122,H3K27ac_Enh;E124,H3K27ac_Enh;E006,H3K…	E118	HepG2,HEY1,HudsonAlpha,None;HepG2,POL2,HudsonAlpha,None;HepG2,POL2,Stanford,None	GTEx2015_v6,Adipose_Subcutaneous,PROZ,5.85122761658279e-07;GTEx2015_v6,Artery_Tibial,PROZ,1.7337799702069e-12;GTEx2015_v6,Brain_Cerebellum,PROZ,1.39525183662845e-07;GTEx2015_v6,Cells_Transformed_fibroblasts,PROZ,6.21675503816977e-06;GTEx2015_v6,Colon_Transverse,PROZ,3.16922861575585e-10;GTEx2015_v6,Esophagus_Mucosa,PROZ,8.86192432059087e-07;GTEx2015_v6,Esophagus_Muscularis,PROZ,1.28103886580819e-…	0	0	Foxa_disc3;GR_disc5;NF-E2_disc4;NF-E2_known1	ENSG00000126231.8	PROZ	0	0	NM_003891	PROZ	0	0	INT	rs9549691
13	113825174	0.87	0.94	0	rs3818334	C	G	0.02	0.23	0.31	0.21	0	0	E006,7_Enh;E011,6_EnhG;E015,6_EnhG;E016,7_Enh;E018,6_EnhG;E024,7_Enh;E031,7_Enh;E032,7_Enh;E034,6_EnhG;E035,7_Enh;E037,7_Enh;E040,7_Enh;E042,7_Enh;E044,7_Enh;E045,7_Enh;E046,7_Enh;E047,7_Enh;E048,7_Enh;E050,7_Enh;E051,7_Enh;E080,6_EnhG;E083,7_Enh;E084,6_EnhG;E085,6_EnhG;E087,7_Enh;E089,6_EnhG;E094,7_Enh;E101,7_Enh;E102,7_Enh;E110,7_Enh;E118,7_Enh;E122,7_Enh	E001,11_TxEnh3;E002,11_TxEnh3;E004,17_EnhW2;E005,17_EnhW2;E010,17_EnhW2;E011,13_EnhA1;E014,17_EnhW2;E015,17_EnhW2;E016,11_TxEnh3;E018,11_TxEnh3;E019,17_EnhW2;E020,11_TxEnh3;E027,17_EnhW2;E029,15_EnhAF;E030,17_EnhW2;E031,17_EnhW2;E032,17_EnhW2;E033,17_EnhW2;E034,15_EnhAF;E035,15_EnhAF;E036,15_EnhAF;E037,11_TxEnh3;E038,17_EnhW2;E039,17_EnhW2;E040,14_EnhA2;E041,17_EnhW2;E042,11_TxEnh3;E043,17_EnhW2;…	E004,H3K27ac_Enh;E005,H3K27ac_Enh;E014,H3K27ac_Enh;E016,H3K27ac_Enh;E029,H3K27ac_Enh;E034,H3K27ac_Enh;E037,H3K27ac_Enh;E040,H3K27ac_Enh;E041,H3K27ac_Enh;E045,H3K27ac_Enh;E046,H3K27ac_Enh;E050,H3K27ac_Enh;E055,H3K27ac_Enh;E056,H3K27ac_Enh;E066,H3K27ac_Enh;E080,H3K27ac_Enh;E084,H3K27ac_Enh;E092,H3K27ac_Enh;E094,H3K27ac_Enh;E095,H3K27ac_Enh;E105,H3K27ac_Enh;E113,H3K27ac_Enh;E122,H3K27ac_Enh;E124,H3K…	E004;E046;E050;E080;E122	HUVEC,CFOS,UCD,None;HUVEC,CJUN,Stanford,None;SH-SY5Y,GATA2,UCD,None	GTEx2015_v6,Adipose_Subcutaneous,PROZ,1.777634007807e-06;GTEx2015_v6,Adrenal_Gland,PROZ,3.95866276388305e-06;GTEx2015_v6,Artery_Tibial,PROZ,2.95398598963635e-13;GTEx2015_v6,Brain_Cerebellum,PROZ,5.62154536098614e-08;GTEx2015_v6,Brain_Cerebellum,RP11-98F14.11,2.57955266031364e-06;GTEx2015_v6,Cells_Transformed_fibroblasts,PROZ,2.75569178610666e-06;GTEx2015_v6,Colon_Transverse,PROZ,1.1138087055697e-…	0	0	BDP1_disc2;NF-kappaB_disc2	ENSG00000126231.8	PROZ	0	0	NM_003891	PROZ	0	0	INT	rs9549691
13	113825601	0.85	0.93	0	rs3024769	G	T	0.08	0.3	0.54	0.21	0	0	E006,6_EnhG;E011,6_EnhG;E029,7_Enh;E032,7_Enh;E033,6_EnhG;E034,6_EnhG;E035,6_EnhG;E037,7_Enh;E040,7_Enh;E042,6_EnhG;E046,7_Enh;E047,7_Enh;E050,7_Enh;E051,7_Enh;E075,7_Enh;E080,6_EnhG;E083,7_Enh;E084,6_EnhG;E085,6_EnhG;E089,6_EnhG;E094,6_EnhG;E102,7_Enh;E109,7_Enh;E110,7_Enh;E118,7_Enh;E122,7_Enh;E124,7_Enh	E004,11_TxEnh3;E029,11_TxEnh3;E030,15_EnhAF;E031,17_EnhW2;E032,17_EnhW2;E033,11_TxEnh3;E034,11_TxEnh3;E035,11_TxEnh3;E036,11_TxEnh3;E037,11_TxEnh3;E038,11_TxEnh3;E039,11_TxEnh3;E040,17_EnhW2;E041,11_TxEnh3;E042,11_TxEnh3;E043,17_EnhW2;E044,17_EnhW2;E045,11_TxEnh3;E046,15_EnhAF;E047,11_TxEnh3;E048,11_TxEnh3;E050,11_TxEnh3;E051,11_TxEnh3;E062,17_EnhW2;E080,11_TxEnh3;E092,11_TxEnh3;E093,11_TxEnh3;E1…	E004,H3K27ac_Enh;E005,H3K27ac_Enh;E007,H3K27ac_Enh;E014,H3K27ac_Enh;E016,H3K27ac_Enh;E029,H3K27ac_Enh;E034,H3K27ac_Enh;E037,H3K27ac_Enh;E040,H3K27ac_Enh;E041,H3K27ac_Enh;E045,H3K27ac_Enh;E050,H3K27ac_Enh;E055,H3K27ac_Enh;E056,H3K27ac_Enh;E080,H3K27ac_Enh;E092,H3K27ac_Enh;E094,H3K27ac_Enh;E105,H3K27ac_Enh;E113,H3K27ac_Enh;E122,H3K27ac_Enh;E124,H3K27ac_Enh;E006,H3K4me1_Enh;E007,H3K4me1_Enh;E011,H3K…	E029;E033;E124	0	GTEx2015_v6,Adipose_Subcutaneous,PROZ,5.45836245085338e-07;GTEx2015_v6,Artery_Tibial,PROZ,1.80945525043777e-12;GTEx2015_v6,Brain_Cerebellum,PROZ,1.39562666565373e-07;GTEx2015_v6,Cells_Transformed_fibroblasts,PROZ,1.08477560703855e-05;GTEx2015_v6,Colon_Transverse,PROZ,1.08363134671518e-10;GTEx2015_v6,Esophagus_Mucosa,PROZ,1.01886654274625e-06;GTEx2015_v6,Esophagus_Muscularis,PROZ,1.10371525893508e…	0	0	T3R	ENSG00000126231.8	PROZ	0	0	NM_003891	PROZ	0	0	INT	rs9549691
13	113827075	0.88	0.94	0	rs3024776	G	A	0.05	0.23	0.31	0.21	0	0	E017,6_EnhG;E034,6_EnhG;E080,6_EnhG;E094,6_EnhG;E110,7_Enh	E017,11_TxEnh3;E055,11_TxEnh3;E056,11_TxEnh3;E080,13_EnhA1;E084,11_TxEnh3;E085,11_TxEnh3;E089,11_TxEnh3;E091,11_TxEnh3;E092,11_TxEnh3;E098,11_TxEnh3;E123,11_TxEnh3	E005,H3K27ac_Enh;E007,H3K27ac_Enh;E008,H3K27ac_Enh;E029,H3K27ac_Enh;E032,H3K27ac_Enh;E037,H3K27ac_Enh;E040,H3K27ac_Enh;E041,H3K27ac_Enh;E045,H3K27ac_Enh;E050,H3K27ac_Enh;E055,H3K27ac_Enh;E056,H3K27ac_Enh;E069,H3K27ac_Enh;E071,H3K27ac_Enh;E073,H3K27ac_Enh;E080,H3K27ac_Enh;E092,H3K27ac_Enh;E105,H3K27ac_Enh;E113,H3K27ac_Enh;E124,H3K27ac_Enh;E128,H3K27ac_Enh;E005,H3K9ac_Pro;E017,H3K9ac_Pro;E047,H3K9a…		0	GTEx2015_v6,Adipose_Subcutaneous,PROZ,1.79277255748497e-06;GTEx2015_v6,Adrenal_Gland,PROZ,8.08787515224537e-07;GTEx2015_v6,Artery_Tibial,PROZ,5.0788381317458e-13;GTEx2015_v6,Brain_Cerebellum,PROZ,5.67172150597613e-08;GTEx2015_v6,Brain_Cerebellum,RP11-98F14.11,2.65648080731572e-06;GTEx2015_v6,Cells_Transformed_fibroblasts,PROZ,3.22980554812709e-06;GTEx2015_v6,Colon_Transverse,PROZ,6.12537068202328…	0	0	ATF4;Gfi1_2;Gfi1b	ENSG00000126231.8	PROZ	3	380	NM_003891	PROZ	3	380	0	rs9549691
13	113828412	0.85	-0.94	0	rs2476326	C	T	0.68	0.74	0.69	0.8	0	0			E013,H3K4me1_Enh;E032,H3K4me1_Enh;E034,H3K4me1_Enh;E037,H3K4me1_Enh;E038,H3K4me1_Enh;E040,H3K4me1_Enh;E042,H3K4me1_Enh;E043,H3K4me1_Enh;E044,H3K4me1_Enh;E045,H3K4me1_Enh;E046,H3K4me1_Enh;E047,H3K4me1_Enh;E048,H3K4me1_Enh;E080,H3K4me1_Enh;E124,H3K4me1_Enh;E128,H3K4me1_Enh;E029,H3K27ac_Enh;E037,H3K27ac_Enh;E040,H3K27ac_Enh;E041,H3K27ac_Enh;E045,H3K27ac_Enh;E050,H3K27ac_Enh;E056,H3K27ac_Enh;E073,H3K…		0	GTEx2015_v6,Adipose_Subcutaneous,PROZ,1.56962370633606e-07;GTEx2015_v6,Adrenal_Gland,PROZ,2.41659839883282e-07;GTEx2015_v6,Artery_Tibial,PROZ,2.28365495912471e-14;GTEx2015_v6,Brain_Cerebellar_Hemisphere,PROZ,1.80161271242712e-06;GTEx2015_v6,Brain_Cerebellum,PROZ,8.07426984439001e-09;GTEx2015_v6,Cells_Transformed_fibroblasts,PROZ,7.34174749348904e-07;GTEx2015_v6,Colon_Transverse,PROZ,5.28529634185…	0	0	Gfi1_1;Zec	ENSG00000126231.8	PROZ	3	1717	NM_003891	PROZ	3	1717	0	rs9549691
13	113829090	0.88	0.94	0	rs11620600	G	A	0.04	0.22	0.31	0.21	0	0	E034,6_EnhG	E029,11_TxEnh3;E030,11_TxEnh3;E043,11_TxEnh3;E050,11_TxEnh3;E124,11_TxEnh3	E006,H3K4me1_Enh;E029,H3K4me1_Enh;E032,H3K4me1_Enh;E034,H3K4me1_Enh;E037,H3K4me1_Enh;E038,H3K4me1_Enh;E040,H3K4me1_Enh;E041,H3K4me1_Enh;E042,H3K4me1_Enh;E043,H3K4me1_Enh;E044,H3K4me1_Enh;E045,H3K4me1_Enh;E046,H3K4me1_Enh;E047,H3K4me1_Enh;E048,H3K4me1_Enh;E055,H3K4me1_Enh;E056,H3K4me1_Enh;E096,H3K4me1_Enh;E099,H3K4me1_Enh;E113,H3K4me1_Enh;E124,H3K4me1_Enh;E008,H3K27ac_Enh;E029,H3K27ac_Enh;E034,H3K…		0	GTEx2015_v6,Adipose_Subcutaneous,PROZ,1.83922893017362e-06;GTEx2015_v6,Adrenal_Gland,PROZ,4.91876726536601e-07;GTEx2015_v6,Artery_Tibial,PROZ,1.61655815517034e-12;GTEx2015_v6,Brain_Cerebellum,PROZ,6.02874749916979e-08;GTEx2015_v6,Brain_Cerebellum,RP11-98F14.11,2.7431840309089e-06;GTEx2015_v6,Cells_Transformed_fibroblasts,PROZ,2.15127683463313e-06;GTEx2015_v6,Colon_Transverse,PROZ,5.78764762804843…	0	0	Rad21_disc7	ENSG00000126231.8	PROZ	3	2395	NM_003891	PROZ	3	2395	0	rs9549691
13	113829350	0.87	-0.94	0	rs2476328	C	T	0.6	0.73	0.69	0.79	0	0	E034,6_EnhG	E029,11_TxEnh3;E030,11_TxEnh3;E124,11_TxEnh3	E006,H3K4me1_Enh;E029,H3K4me1_Enh;E032,H3K4me1_Enh;E034,H3K4me1_Enh;E037,H3K4me1_Enh;E038,H3K4me1_Enh;E040,H3K4me1_Enh;E041,H3K4me1_Enh;E042,H3K4me1_Enh;E043,H3K4me1_Enh;E044,H3K4me1_Enh;E045,H3K4me1_Enh;E046,H3K4me1_Enh;E047,H3K4me1_Enh;E048,H3K4me1_Enh;E055,H3K4me1_Enh;E056,H3K4me1_Enh;E099,H3K4me1_Enh;E113,H3K4me1_Enh;E124,H3K4me1_Enh;E008,H3K27ac_Enh;E029,H3K27ac_Enh;E032,H3K27ac_Enh;E034,H3K…	E126	0	GTEx2015_v6,Adipose_Subcutaneous,PROZ,2.97938944302304e-08;GTEx2015_v6,Adrenal_Gland,PROZ,8.49507422192144e-08;GTEx2015_v6,Artery_Tibial,PROZ,1.06015557554877e-13;GTEx2015_v6,Brain_Cerebellum,PROZ,5.15346081503325e-08;GTEx2015_v6,Breast_Mammary_Tissue,PROZ,3.84090834232163e-06;GTEx2015_v6,Cells_Transformed_fibroblasts,PROZ,4.06935454414498e-07;GTEx2015_v6,Colon_Transverse,PROZ,3.4400433858077e-10…	0	0	Smad_1	ENSG00000126226.15	PCID2	3	2540	NM_018386	PCID2	3	2573	0	rs9549691
13	113829791	0.88	0.94	0	rs71101555	GT	G	0.02	0.22	0.31	0.21	0	0	E034,6_EnhG	E029,11_TxEnh3;E037,11_TxEnh3;E041,11_TxEnh3;E042,11_TxEnh3;E124,11_TxEnh3	E006,H3K4me1_Enh;E029,H3K4me1_Enh;E034,H3K4me1_Enh;E037,H3K4me1_Enh;E038,H3K4me1_Enh;E040,H3K4me1_Enh;E041,H3K4me1_Enh;E042,H3K4me1_Enh;E043,H3K4me1_Enh;E044,H3K4me1_Enh;E045,H3K4me1_Enh;E046,H3K4me1_Enh;E047,H3K4me1_Enh;E048,H3K4me1_Enh;E055,H3K4me1_Enh;E056,H3K4me1_Enh;E099,H3K4me1_Enh;E113,H3K4me1_Enh;E124,H3K4me1_Enh;E008,H3K27ac_Enh;E029,H3K27ac_Enh;E032,H3K27ac_Enh;E034,H3K27ac_Enh;E037,H3K…	E021	0	GTEx2015_v6,Adipose_Subcutaneous,PROZ,1.75486703782658e-06;GTEx2015_v6,Adrenal_Gland,PROZ,2.26575396530959e-06;GTEx2015_v6,Artery_Tibial,PROZ,1.59377618100945e-12;GTEx2015_v6,Brain_Cerebellum,PROZ,6.02427304333423e-08;GTEx2015_v6,Brain_Cerebellum,RP11-98F14.11,2.77558744161025e-06;GTEx2015_v6,Cells_Transformed_fibroblasts,PROZ,2.1505120948246e-06;GTEx2015_v6,Colon_Transverse,PROZ,1.02007137668082…	0	0	Elf5;GCNF;Irf_disc3;Irf_known4;LRH1;NRSF_disc4;Pax-6_1	ENSG00000126226.15	PCID2	3	2100	NM_018386	PCID2	3	2133	0	rs9549691
13	113829873	0.88	0.94	0	rs9549681	T	C	0.02	0.22	0.31	0.21	0	0	E034,6_EnhG;E041,6_EnhG	E029,11_TxEnh3;E034,11_TxEnh3;E037,11_TxEnh3;E038,11_TxEnh3;E040,11_TxEnh3;E041,11_TxEnh3;E042,11_TxEnh3;E043,11_TxEnh3;E044,11_TxEnh3;E046,11_TxEnh3;E048,11_TxEnh3;E124,11_TxEnh3	E006,H3K4me1_Enh;E029,H3K4me1_Enh;E034,H3K4me1_Enh;E037,H3K4me1_Enh;E038,H3K4me1_Enh;E040,H3K4me1_Enh;E041,H3K4me1_Enh;E042,H3K4me1_Enh;E043,H3K4me1_Enh;E044,H3K4me1_Enh;E045,H3K4me1_Enh;E046,H3K4me1_Enh;E047,H3K4me1_Enh;E048,H3K4me1_Enh;E055,H3K4me1_Enh;E056,H3K4me1_Enh;E089,H3K4me1_Enh;E099,H3K4me1_Enh;E113,H3K4me1_Enh;E117,H3K4me1_Enh;E124,H3K4me1_Enh;E008,H3K27ac_Enh;E029,H3K27ac_Enh;E032,H3K…		0	GTEx2015_v6,Adipose_Subcutaneous,PROZ,1.75527869423843e-06;GTEx2015_v6,Adrenal_Gland,PROZ,2.26902733227912e-06;GTEx2015_v6,Artery_Tibial,PROZ,1.59557638800463e-12;GTEx2015_v6,Brain_Cerebellum,PROZ,6.02374514468869e-08;GTEx2015_v6,Brain_Cerebellum,RP11-98F14.11,2.77967393889245e-06;GTEx2015_v6,Cells_Transformed_fibroblasts,PROZ,2.1505120948246e-06;GTEx2015_v6,Colon_Transverse,PROZ,1.02006120278285…	0	0	AP-2rep;MAZR;RXRA_known5;Rad21_disc2	ENSG00000126226.15	PCID2	3	2017	NM_018386	PCID2	3	2050	0	rs9549691
13	113830181	0.87	0.94	0	rs9549682	C	T	0.02	0.22	0.31	0.2	0	0	E034,6_EnhG;E037,7_Enh;E040,7_Enh;E041,6_EnhG;E042,6_EnhG;E046,6_EnhG	E029,11_TxEnh3;E030,11_TxEnh3;E032,11_TxEnh3;E033,11_TxEnh3;E034,10_TxEnh5;E036,11_TxEnh3;E037,11_TxEnh3;E038,11_TxEnh3;E039,11_TxEnh3;E040,11_TxEnh3;E041,11_TxEnh3;E042,10_TxEnh5;E043,11_TxEnh3;E044,11_TxEnh3;E045,11_TxEnh3;E046,11_TxEnh3;E047,11_TxEnh3;E048,11_TxEnh3;E050,11_TxEnh3;E062,11_TxEnh3;E093,11_TxEnh3;E124,11_TxEnh3	E006,H3K4me1_Enh;E013,H3K4me1_Enh;E017,H3K4me1_Enh;E022,H3K4me1_Enh;E029,H3K4me1_Enh;E034,H3K4me1_Enh;E037,H3K4me1_Enh;E038,H3K4me1_Enh;E040,H3K4me1_Enh;E041,H3K4me1_Enh;E042,H3K4me1_Enh;E043,H3K4me1_Enh;E044,H3K4me1_Enh;E045,H3K4me1_Enh;E046,H3K4me1_Enh;E047,H3K4me1_Enh;E048,H3K4me1_Enh;E055,H3K4me1_Enh;E056,H3K4me1_Enh;E062,H3K4me1_Enh;E075,H3K4me1_Enh;E089,H3K4me1_Enh;E091,H3K4me1_Enh;E099,H3K…	E034;E124	0	GTEx2015_v6,Adipose_Subcutaneous,PROZ,1.9542848555837e-06;GTEx2015_v6,Adrenal_Gland,PROZ,2.01570655223147e-06;GTEx2015_v6,Artery_Tibial,PROZ,1.1164747518422e-12;GTEx2015_v6,Brain_Cerebellum,PROZ,6.21568239971683e-08;GTEx2015_v6,Brain_Cerebellum,RP11-98F14.11,3.14512889418494e-06;GTEx2015_v6,Cells_Transformed_fibroblasts,PROZ,3.04691047021192e-06;GTEx2015_v6,Colon_Transverse,PROZ,1.34109994242696e…	0	0	BCL_disc7;Znf143_known1	ENSG00000126226.15	PCID2	3	1709	NM_018386	PCID2	3	1742	0	rs9549691
13	113830459	0.87	-0.94	0	rs4907593	C	T	0.6	0.66	0.46	0.79	0	0	E034,6_EnhG;E037,7_Enh;E040,7_Enh;E041,6_EnhG;E042,3_TxFlnk;E043,6_EnhG;E046,6_EnhG;E124,6_EnhG	E029,11_TxEnh3;E030,11_TxEnh3;E031,11_TxEnh3;E032,11_TxEnh3;E033,11_TxEnh3;E034,9_TxReg;E035,11_TxEnh3;E036,11_TxEnh3;E037,11_TxEnh3;E038,11_TxEnh3;E039,11_TxEnh3;E040,11_TxEnh3;E041,9_TxReg;E042,9_TxReg;E043,11_TxEnh3;E044,11_TxEnh3;E045,11_TxEnh3;E046,13_EnhA1;E047,11_TxEnh3;E048,11_TxEnh3;E050,11_TxEnh3;E051,11_TxEnh3;E062,11_TxEnh3;E075,11_TxEnh3;E093,11_TxEnh3;E112,11_TxEnh3;E113,11_TxEnh3;E…	E006,H3K4me1_Enh;E013,H3K4me1_Enh;E017,H3K4me1_Enh;E022,H3K4me1_Enh;E029,H3K4me1_Enh;E034,H3K4me1_Enh;E037,H3K4me1_Enh;E038,H3K4me1_Enh;E040,H3K4me1_Enh;E041,H3K4me1_Enh;E042,H3K4me1_Enh;E043,H3K4me1_Enh;E044,H3K4me1_Enh;E045,H3K4me1_Enh;E046,H3K4me1_Enh;E047,H3K4me1_Enh;E048,H3K4me1_Enh;E055,H3K4me1_Enh;E056,H3K4me1_Enh;E062,H3K4me1_Enh;E075,H3K4me1_Enh;E089,H3K4me1_Enh;E091,H3K4me1_Enh;E099,H3K…	E029;E046	0	GTEx2015_v6,Adipose_Subcutaneous,PROZ,3.34332021196352e-08;GTEx2015_v6,Adrenal_Gland,PROZ,1.4296631507049e-07;GTEx2015_v6,Artery_Tibial,PROZ,9.74376564185617e-14;GTEx2015_v6,Brain_Cerebellum,PROZ,1.59056513747232e-08;GTEx2015_v6,Cells_Transformed_fibroblasts,PROZ,4.47865622074511e-07;GTEx2015_v6,Colon_Transverse,PROZ,3.22495414399381e-10;GTEx2015_v6,Esophagus_Mucosa,PROZ,4.89782262890143e-08;GTEx…	0	21949713,Gene expression of CUL4A [probeset 232466_at] in sputum,3.25798E-05	BHLHE40_disc2;E2F_known3;HEY1_disc2;SP1_known3;YY1_disc4;Znf143_disc4;p300_disc9	ENSG00000126226.15	PCID2	3	1431	NM_018386	PCID2	3	1464	0	rs9549691
13	113830694	0.88	0.94	0	rs56002882	T	C	0.04	0.23	0.31	0.21	0	0	E032,6_EnhG;E033,3_TxFlnk;E034,6_EnhG;E037,7_Enh;E038,6_EnhG;E039,6_EnhG;E040,7_Enh;E041,6_EnhG;E042,3_TxFlnk;E043,6_EnhG;E044,6_EnhG;E045,7_Enh;E046,6_EnhG;E047,7_Enh;E048,7_Enh;E080,6_EnhG;E102,6_EnhG;E110,6_EnhG;E113,6_EnhG;E124,6_EnhG;E128,6_EnhG	E029,13_EnhA1;E030,11_TxEnh3;E031,11_TxEnh3;E032,11_TxEnh3;E033,11_TxEnh3;E034,9_TxReg;E035,11_TxEnh3;E036,11_TxEnh3;E037,9_TxReg;E038,9_TxReg;E039,11_TxEnh3;E040,13_EnhA1;E041,10_TxEnh5;E042,9_TxReg;E043,10_TxEnh5;E044,9_TxReg;E045,11_TxEnh3;E046,13_EnhA1;E047,11_TxEnh3;E048,11_TxEnh3;E050,11_TxEnh3;E051,11_TxEnh3;E062,11_TxEnh3;E075,11_TxEnh3;E077,11_TxEnh3;E080,11_TxEnh3;E085,11_TxEnh3;E091,11…	E006,H3K4me1_Enh;E013,H3K4me1_Enh;E017,H3K4me1_Enh;E022,H3K4me1_Enh;E029,H3K4me1_Enh;E032,H3K4me1_Enh;E033,H3K4me1_Enh;E034,H3K4me1_Enh;E037,H3K4me1_Enh;E038,H3K4me1_Enh;E039,H3K4me1_Enh;E040,H3K4me1_Enh;E041,H3K4me1_Enh;E042,H3K4me1_Enh;E043,H3K4me1_Enh;E044,H3K4me1_Enh;E045,H3K4me1_Enh;E046,H3K4me1_Enh;E047,H3K4me1_Enh;E048,H3K4me1_Enh;E055,H3K4me1_Enh;E056,H3K4me1_Enh;E062,H3K4me1_Enh;E075,H3K…	E029;E033;E034;E046;E100;E117;E124	0	GTEx2015_v6,Adipose_Subcutaneous,PROZ,4.24312946837064e-07;GTEx2015_v6,Artery_Tibial,PROZ,3.51071163502827e-12;GTEx2015_v6,Brain_Cerebellum,PROZ,4.77266896607187e-07;GTEx2015_v6,Cells_Transformed_fibroblasts,PROZ,7.0131227336335e-06;GTEx2015_v6,Colon_Transverse,PROZ,2.95765423815701e-10;GTEx2015_v6,Esophagus_Mucosa,PROZ,9.45163318397036e-07;GTEx2015_v6,Lung,PROZ,1.20872709186872e-13;GTEx2015_v6,N…	0	0	Lmo2-complex_2;SRF_known2	ENSG00000126226.15	PCID2	3	1196	NM_018386	PCID2	3	1229	0	rs9549691
13	113830718	0.87	0.94	0	rs9577211	G	C	0.13	0.3	0.54	0.2	0	0	E032,6_EnhG;E033,3_TxFlnk;E034,6_EnhG;E037,7_Enh;E038,6_EnhG;E039,6_EnhG;E040,7_Enh;E041,6_EnhG;E042,3_TxFlnk;E043,6_EnhG;E044,6_EnhG;E045,7_Enh;E046,6_EnhG;E047,7_Enh;E048,7_Enh;E080,6_EnhG;E102,6_EnhG;E110,6_EnhG;E113,6_EnhG;E124,6_EnhG;E128,6_EnhG	E029,13_EnhA1;E030,11_TxEnh3;E031,11_TxEnh3;E032,11_TxEnh3;E033,11_TxEnh3;E034,9_TxReg;E035,11_TxEnh3;E036,11_TxEnh3;E037,9_TxReg;E038,9_TxReg;E039,11_TxEnh3;E040,13_EnhA1;E041,10_TxEnh5;E042,9_TxReg;E043,10_TxEnh5;E044,9_TxReg;E045,11_TxEnh3;E046,13_EnhA1;E047,11_TxEnh3;E048,11_TxEnh3;E050,11_TxEnh3;E051,11_TxEnh3;E062,11_TxEnh3;E075,11_TxEnh3;E077,11_TxEnh3;E080,11_TxEnh3;E085,11_TxEnh3;E091,11…	E006,H3K4me1_Enh;E013,H3K4me1_Enh;E017,H3K4me1_Enh;E022,H3K4me1_Enh;E029,H3K4me1_Enh;E032,H3K4me1_Enh;E033,H3K4me1_Enh;E034,H3K4me1_Enh;E037,H3K4me1_Enh;E038,H3K4me1_Enh;E039,H3K4me1_Enh;E040,H3K4me1_Enh;E041,H3K4me1_Enh;E042,H3K4me1_Enh;E043,H3K4me1_Enh;E044,H3K4me1_Enh;E045,H3K4me1_Enh;E046,H3K4me1_Enh;E047,H3K4me1_Enh;E048,H3K4me1_Enh;E055,H3K4me1_Enh;E056,H3K4me1_Enh;E062,H3K4me1_Enh;E075,H3K…	E029;E033;E034;E046;E100;E117;E124	0	GTEx2015_v6,Adipose_Subcutaneous,PROZ,1.71322915776529e-06;GTEx2015_v6,Artery_Tibial,PROZ,1.5848026700737e-11;GTEx2015_v6,Brain_Cerebellum,PROZ,1.67172481585679e-07;GTEx2015_v6,Cells_Transformed_fibroblasts,PROZ,2.6064948623391e-06;GTEx2015_v6,Colon_Transverse,PROZ,5.76112662343643e-10;GTEx2015_v6,Esophagus_Mucosa,PROZ,2.17837957802897e-07;GTEx2015_v6,Esophagus_Muscularis,PROZ,3.91333008150228e-0…	0	0	AIRE_1;GR_disc5;HNF1_4	ENSG00000126226.15	PCID2	3	1172	NM_018386	PCID2	3	1205	0	rs9549691
13	113831552	0.88	0.94	0	rs9549683	A	G	0.07	0.23	0.31	0.21	0	0	E017,6_EnhG;E029,7_Enh;E033,6_EnhG;E034,6_EnhG;E037,6_EnhG;E038,6_EnhG;E040,7_Enh;E041,6_EnhG;E042,6_EnhG;E043,6_EnhG;E044,6_EnhG;E045,7_Enh;E046,6_EnhG;E091,6_EnhG;E120,6_EnhG;E128,6_EnhG	E006,18_EnhAc;E017,18_EnhAc;E029,15_EnhAF;E030,11_TxEnh3;E031,11_TxEnh3;E032,11_TxEnh3;E033,11_TxEnh3;E034,11_TxEnh3;E037,11_TxEnh3;E038,11_TxEnh3;E039,11_TxEnh3;E040,15_EnhAF;E041,11_TxEnh3;E042,11_TxEnh3;E043,15_EnhAF;E044,15_EnhAF;E045,11_TxEnh3;E046,11_TxEnh3;E047,11_TxEnh3;E048,11_TxEnh3;E050,11_TxEnh3;E055,11_TxEnh3;E062,11_TxEnh3;E091,11_TxEnh3;E093,11_TxEnh3;E116,11_TxEnh3;E124,15_EnhAF;E…	E001,H3K4me1_Enh;E006,H3K4me1_Enh;E013,H3K4me1_Enh;E017,H3K4me1_Enh;E020,H3K4me1_Enh;E029,H3K4me1_Enh;E033,H3K4me1_Enh;E034,H3K4me1_Enh;E037,H3K4me1_Enh;E038,H3K4me1_Enh;E040,H3K4me1_Enh;E041,H3K4me1_Enh;E042,H3K4me1_Enh;E043,H3K4me1_Enh;E044,H3K4me1_Enh;E045,H3K4me1_Enh;E046,H3K4me1_Enh;E047,H3K4me1_Enh;E048,H3K4me1_Enh;E052,H3K4me1_Enh;E055,H3K4me1_Enh;E056,H3K4me1_Enh;E089,H3K4me1_Enh;E091,H3K…		0	GTEx2015_v6,Adipose_Subcutaneous,PROZ,1.73787456017549e-06;GTEx2015_v6,Adrenal_Gland,PROZ,1.0763199283431e-06;GTEx2015_v6,Artery_Tibial,PROZ,4.64187247067933e-13;GTEx2015_v6,Brain_Cerebellum,PROZ,8.27950637619162e-08;GTEx2015_v6,Brain_Cerebellum,RP11-98F14.11,3.33976988040341e-06;GTEx2015_v6,Cells_Transformed_fibroblasts,PROZ,3.10035562855814e-06;GTEx2015_v6,Colon_Transverse,PROZ,6.3594724809425e…	0	0	HNF4_known5	ENSG00000126226.15	PCID2	3	338	NM_018386	PCID2	3	371	0	rs9549691
13	113833221	0.87	0.94	0	rs9549352	A	G	0.02	0.23	0.31	0.21	0	0	E001,6_EnhG;E002,7_Enh;E003,6_EnhG;E006,7_Enh;E007,6_EnhG;E011,3_TxFlnk;E013,6_EnhG;E014,6_EnhG;E016,6_EnhG;E017,6_EnhG;E019,6_EnhG;E020,6_EnhG;E024,6_EnhG;E033,6_EnhG;E034,6_EnhG;E037,6_EnhG;E038,6_EnhG;E040,6_EnhG;E041,6_EnhG;E042,6_EnhG;E043,6_EnhG;E046,6_EnhG;E047,6_EnhG;E048,6_EnhG;E052,6_EnhG;E055,6_EnhG;E056,6_EnhG;E059,7_Enh;E083,2_TssAFlnk;E091,6_EnhG;E099,6_EnhG;E104,7_Enh;E113,6_EnhG;E…	E001,11_TxEnh3;E002,11_TxEnh3;E003,11_TxEnh3;E004,11_TxEnh3;E005,11_TxEnh3;E006,13_EnhA1;E007,11_TxEnh3;E008,11_TxEnh3;E009,11_TxEnh3;E010,11_TxEnh3;E011,11_TxEnh3;E012,11_TxEnh3;E013,13_EnhA1;E014,11_TxEnh3;E015,11_TxEnh3;E016,11_TxEnh3;E017,13_EnhA1;E018,11_TxEnh3;E019,11_TxEnh3;E020,11_TxEnh3;E022,11_TxEnh3;E023,11_TxEnh3;E024,11_TxEnh3;E025,11_TxEnh3;E026,11_TxEnh3;E027,11_TxEnh3;E028,11_TxEn…	E001,H3K4me1_Enh;E002,H3K4me1_Enh;E003,H3K4me1_Enh;E006,H3K4me1_Enh;E007,H3K4me1_Enh;E010,H3K4me1_Enh;E011,H3K4me1_Enh;E012,H3K4me1_Enh;E013,H3K4me1_Enh;E014,H3K4me1_Enh;E015,H3K4me1_Enh;E016,H3K4me1_Enh;E017,H3K4me1_Enh;E018,H3K4me1_Enh;E019,H3K4me1_Enh;E020,H3K4me1_Enh;E024,H3K4me1_Enh;E028,H3K4me1_Enh;E033,H3K4me1_Enh;E034,H3K4me1_Enh;E037,H3K4me1_Enh;E038,H3K4me1_Enh;E039,H3K4me1_Enh;E040,H3K…	E006;E055;E056;E083;E120;E121;E125	0	GTEx2015_v6,Adipose_Subcutaneous,PROZ,1.66497290224375e-06;GTEx2015_v6,Artery_Tibial,PROZ,6.23504159102052e-13;GTEx2015_v6,Brain_Cerebellum,PROZ,5.69695458338373e-08;GTEx2015_v6,Brain_Cerebellum,RP11-98F14.11,3.46228765743581e-06;GTEx2015_v6,Cells_Transformed_fibroblasts,PROZ,2.60051952080384e-06;GTEx2015_v6,Colon_Transverse,PROZ,1.22200802832972e-10;GTEx2015_v6,Esophagus_Mucosa,PROZ,3.3501067861…	0	0	0	ENSG00000126226.15	PCID2	0	0	NM_018386	PCID2	0	0	INT	rs9549691
13	113833499	0.87	-0.94	0	rs486407	G	A	0.59	0.66	0.46	0.79	0	0	E001,6_EnhG;E002,7_Enh;E003,6_EnhG;E006,6_EnhG;E007,6_EnhG;E011,3_TxFlnk;E013,6_EnhG;E014,6_EnhG;E016,6_EnhG;E017,6_EnhG;E019,6_EnhG;E020,6_EnhG;E024,6_EnhG;E033,6_EnhG;E034,6_EnhG;E037,6_EnhG;E038,6_EnhG;E040,6_EnhG;E041,6_EnhG;E042,6_EnhG;E043,6_EnhG;E046,6_EnhG;E047,6_EnhG;E048,6_EnhG;E052,6_EnhG;E055,6_EnhG;E056,6_EnhG;E083,7_Enh;E099,6_EnhG;E104,7_Enh;E113,6_EnhG;E120,6_EnhG;E121,6_EnhG;E122…	E001,11_TxEnh3;E002,11_TxEnh3;E003,11_TxEnh3;E004,11_TxEnh3;E005,11_TxEnh3;E006,11_TxEnh3;E007,11_TxEnh3;E008,11_TxEnh3;E009,11_TxEnh3;E010,11_TxEnh3;E011,11_TxEnh3;E012,11_TxEnh3;E013,11_TxEnh3;E014,11_TxEnh3;E015,11_TxEnh3;E016,11_TxEnh3;E017,13_EnhA1;E018,11_TxEnh3;E019,11_TxEnh3;E020,11_TxEnh3;E022,11_TxEnh3;E024,11_TxEnh3;E025,11_TxEnh3;E026,11_TxEnh3;E028,11_TxEnh3;E031,11_TxEnh3;E032,11_Tx…	E001,H3K4me1_Enh;E002,H3K4me1_Enh;E003,H3K4me1_Enh;E006,H3K4me1_Enh;E007,H3K4me1_Enh;E009,H3K4me1_Enh;E010,H3K4me1_Enh;E011,H3K4me1_Enh;E012,H3K4me1_Enh;E013,H3K4me1_Enh;E014,H3K4me1_Enh;E015,H3K4me1_Enh;E016,H3K4me1_Enh;E017,H3K4me1_Enh;E018,H3K4me1_Enh;E019,H3K4me1_Enh;E020,H3K4me1_Enh;E024,H3K4me1_Enh;E028,H3K4me1_Enh;E033,H3K4me1_Enh;E034,H3K4me1_Enh;E037,H3K4me1_Enh;E038,H3K4me1_Enh;E039,H3K…		0	GTEx2015_v6,Adipose_Subcutaneous,PROZ,2.78857737743431e-08;GTEx2015_v6,Adrenal_Gland,PROZ,3.16567988934812e-07;GTEx2015_v6,Artery_Tibial,PROZ,1.53857488787131e-14;GTEx2015_v6,Brain_Cerebellum,PROZ,1.58487853363643e-08;GTEx2015_v6,Breast_Mammary_Tissue,PROZ,3.39003609956314e-06;GTEx2015_v6,Cells_Transformed_fibroblasts,PROZ,5.15351392463057e-07;GTEx2015_v6,Colon_Transverse,PROZ,1.55230103230982e-1…	0	0	GR_known10;HDAC2_disc6	ENSG00000126226.15	PCID2	0	0	NM_018386	PCID2	0	0	INT	rs9549691
13	113836519	0.87	-0.94	0	rs2476319	C	T	0.59	0.66	0.46	0.79	0	0	E006,6_EnhG;E017,6_EnhG;E026,6_EnhG;E033,6_EnhG;E034,6_EnhG;E037,6_EnhG;E040,6_EnhG;E041,3_TxFlnk;E042,3_TxFlnk;E046,6_EnhG;E049,6_EnhG;E055,6_EnhG;E059,7_Enh;E061,7_Enh;E096,6_EnhG;E098,6_EnhG;E120,6_EnhG;E128,6_EnhG;E129,6_EnhG	E006,11_TxEnh3;E017,11_TxEnh3;E026,11_TxEnh3;E032,11_TxEnh3;E034,11_TxEnh3;E037,11_TxEnh3;E038,11_TxEnh3;E039,11_TxEnh3;E040,11_TxEnh3;E041,11_TxEnh3;E042,11_TxEnh3;E044,11_TxEnh3;E045,11_TxEnh3;E046,11_TxEnh3;E049,11_TxEnh3;E052,11_TxEnh3;E055,10_TxEnh5;E056,11_TxEnh3;E059,11_TxEnh3;E061,10_TxEnh5;E120,11_TxEnh3;E121,11_TxEnh3;E125,11_TxEnh3;E126,11_TxEnh3;E128,11_TxEnh3;E129,10_TxEnh5	E003,H3K27ac_Enh;E006,H3K27ac_Enh;E017,H3K27ac_Enh;E034,H3K27ac_Enh;E037,H3K27ac_Enh;E039,H3K27ac_Enh;E040,H3K27ac_Enh;E041,H3K27ac_Enh;E042,H3K27ac_Enh;E044,H3K27ac_Enh;E045,H3K27ac_Enh;E046,H3K27ac_Enh;E048,H3K27ac_Enh;E049,H3K27ac_Enh;E055,H3K27ac_Enh;E056,H3K27ac_Enh;E058,H3K27ac_Enh;E061,H3K27ac_Enh;E067,H3K27ac_Enh;E069,H3K27ac_Enh;E071,H3K27ac_Enh;E072,H3K27ac_Enh;E073,H3K27ac_Enh;E096,H3K…	E006;E059;E120;E121;E125;E128	0	GTEx2015_v6,Adipose_Subcutaneous,PROZ,2.82380150462545e-08;GTEx2015_v6,Adrenal_Gland,PROZ,3.19352872361688e-07;GTEx2015_v6,Artery_Tibial,PROZ,1.54482916758129e-14;GTEx2015_v6,Brain_Cerebellum,PROZ,1.57792997562292e-08;GTEx2015_v6,Breast_Mammary_Tissue,PROZ,3.38783277338417e-06;GTEx2015_v6,Cells_Transformed_fibroblasts,PROZ,5.16787428730169e-07;GTEx2015_v6,Colon_Transverse,PROZ,1.55787899660533e-1…	0	0	NF-kappaB_known3;STAT_known5	ENSG00000126226.15	PCID2	0	0	NM_018386	PCID2	0	0	INT	rs9549691
13	113837871	0.85	-0.93	0	rs575453	C	A	0.61	0.69	0.53	0.8	0	0	E033,6_EnhG;E034,6_EnhG;E037,6_EnhG;E038,6_EnhG;E040,6_EnhG;E042,3_TxFlnk;E043,6_EnhG;E046,6_EnhG;E047,7_Enh;E048,6_EnhG;E059,7_Enh;E061,7_Enh;E072,6_EnhG;E074,6_EnhG;E118,7_Enh;E122,6_EnhG	E033,11_TxEnh3;E034,10_TxEnh5;E037,10_TxEnh5;E038,11_TxEnh3;E039,11_TxEnh3;E040,10_TxEnh5;E041,11_TxEnh3;E042,9_TxReg;E043,11_TxEnh3;E044,11_TxEnh3;E045,11_TxEnh3;E046,11_TxEnh3;E047,11_TxEnh3;E048,11_TxEnh3;E059,11_TxEnh3;E061,11_TxEnh3;E062,11_TxEnh3;E066,11_TxEnh3;E067,11_TxEnh3;E068,11_TxEnh3;E069,10_TxEnh5;E071,12_TxEnhW;E072,11_TxEnh3;E073,11_TxEnh3;E074,11_TxEnh3;E093,11_TxEnh3;E105,11_TxE…	E006,H3K27ac_Enh;E034,H3K27ac_Enh;E037,H3K27ac_Enh;E038,H3K27ac_Enh;E039,H3K27ac_Enh;E040,H3K27ac_Enh;E041,H3K27ac_Enh;E042,H3K27ac_Enh;E044,H3K27ac_Enh;E045,H3K27ac_Enh;E046,H3K27ac_Enh;E047,H3K27ac_Enh;E048,H3K27ac_Enh;E055,H3K27ac_Enh;E058,H3K27ac_Enh;E061,H3K27ac_Enh;E067,H3K27ac_Enh;E069,H3K27ac_Enh;E071,H3K27ac_Enh;E072,H3K27ac_Enh;E073,H3K27ac_Enh;E074,H3K27ac_Enh;E093,H3K27ac_Enh;E114,H3K…	E034;E046;E059;E118	HepG2,CEBPB,Stanford,None	GTEx2015_v6,Adipose_Subcutaneous,PROZ,1.2923981695532e-07;GTEx2015_v6,Adrenal_Gland,PROZ,1.42571947933043e-06;GTEx2015_v6,Artery_Tibial,PROZ,1.67178343611451e-13;GTEx2015_v6,Brain_Cerebellum,PROZ,1.03825764568268e-08;GTEx2015_v6,Cells_Transformed_fibroblasts,PROZ,5.91418574600647e-07;GTEx2015_v6,Colon_Transverse,PROZ,4.96896096948829e-10;GTEx2015_v6,Esophagus_Mucosa,PROZ,6.46246809583136e-07;GTEx…	0	0	Foxp1;TATA_known4;TATA_known5	ENSG00000126226.15	PCID2	0	0	NM_018386	PCID2	0	0	INT	rs9549691
13	113838015	0.87	-0.94	0	rs553316	A	G	0.59	0.65	0.46	0.79	0	0	E006,7_Enh;E033,6_EnhG;E034,6_EnhG;E037,6_EnhG;E038,6_EnhG;E040,6_EnhG;E042,3_TxFlnk;E043,6_EnhG;E046,6_EnhG;E047,7_Enh;E048,6_EnhG;E052,6_EnhG;E059,7_Enh;E061,7_Enh;E066,6_EnhG;E069,6_EnhG;E071,6_EnhG;E072,6_EnhG;E074,6_EnhG;E114,6_EnhG;E118,2_TssAFlnk;E122,7_Enh	E029,11_TxEnh3;E031,11_TxEnh3;E032,11_TxEnh3;E033,11_TxEnh3;E034,10_TxEnh5;E037,10_TxEnh5;E038,11_TxEnh3;E039,11_TxEnh3;E040,10_TxEnh5;E041,11_TxEnh3;E042,9_TxReg;E043,11_TxEnh3;E044,11_TxEnh3;E045,11_TxEnh3;E046,11_TxEnh3;E047,11_TxEnh3;E048,11_TxEnh3;E052,10_TxEnh5;E059,11_TxEnh3;E061,11_TxEnh3;E062,11_TxEnh3;E066,11_TxEnh3;E067,11_TxEnh3;E068,11_TxEnh3;E069,10_TxEnh5;E071,10_TxEnh5;E072,11_TxE…	E006,H3K27ac_Enh;E034,H3K27ac_Enh;E037,H3K27ac_Enh;E038,H3K27ac_Enh;E039,H3K27ac_Enh;E040,H3K27ac_Enh;E041,H3K27ac_Enh;E042,H3K27ac_Enh;E044,H3K27ac_Enh;E045,H3K27ac_Enh;E046,H3K27ac_Enh;E047,H3K27ac_Enh;E048,H3K27ac_Enh;E055,H3K27ac_Enh;E058,H3K27ac_Enh;E059,H3K27ac_Enh;E061,H3K27ac_Enh;E067,H3K27ac_Enh;E069,H3K27ac_Enh;E071,H3K27ac_Enh;E072,H3K27ac_Enh;E073,H3K27ac_Enh;E074,H3K27ac_Enh;E093,H3K…	E059;E100;E118;E122	HepG2,CEBPB,Stanford,None	GTEx2015_v6,Adipose_Subcutaneous,PROZ,2.86217643220984e-08;GTEx2015_v6,Adrenal_Gland,PROZ,3.21137724105113e-07;GTEx2015_v6,Artery_Tibial,PROZ,1.42085599816147e-14;GTEx2015_v6,Brain_Cerebellum,PROZ,8.19902327543022e-09;GTEx2015_v6,Breast_Mammary_Tissue,PROZ,2.73571427031187e-06;GTEx2015_v6,Cells_Transformed_fibroblasts,PROZ,5.97696003201589e-07;GTEx2015_v6,Colon_Transverse,PROZ,1.53848491085916e-1…	0	21949713,Gene expression of CUL4A [probeset 232466_at] in sputum,3.25798E-05	Evi-1_2;GR_known6	ENSG00000126226.15	PCID2	0	0	NM_018386	PCID2	0	0	INT	rs9549691
13	113843427	0.97	0.99	0	rs9549353	G	A	0.07	0.23	0.31	0.21	0	0	E046,6_EnhG;E055,6_EnhG;E081,7_Enh;E117,6_EnhG	E006,11_TxEnh3;E017,11_TxEnh3;E055,11_TxEnh3;E056,10_TxEnh5;E114,11_TxEnh3;E117,9_TxReg;E123,11_TxEnh3;E128,10_TxEnh5	E001,H3K4me3_Pro;E042,H3K4me3_Pro;E052,H3K4me3_Pro;E055,H3K4me3_Pro;E056,H3K4me3_Pro;E059,H3K4me3_Pro;E114,H3K4me3_Pro;E117,H3K4me3_Pro;E001,H3K9ac_Pro;E052,H3K9ac_Pro;E062,H3K9ac_Pro;E107,H3K9ac_Pro;E117,H3K9ac_Pro;E125,H3K9ac_Pro;E128,H3K9ac_Pro;E006,H3K27ac_Enh;E017,H3K27ac_Enh;E021,H3K27ac_Enh;E026,H3K27ac_Enh;E034,H3K27ac_Enh;E038,H3K27ac_Enh;E041,H3K27ac_Enh;E042,H3K27ac_Enh;E050,H3K27ac_En…		0	GTEx2015_v6,Adipose_Subcutaneous,PROZ,4.56271726281119e-06;GTEx2015_v6,Artery_Tibial,PROZ,1.30296846744925e-13;GTEx2015_v6,Brain_Cerebellum,PROZ,7.94627385790795e-08;GTEx2015_v6,Cells_Transformed_fibroblasts,PROZ,1.35726351921591e-06;GTEx2015_v6,Colon_Transverse,PROZ,8.11433395691457e-11;GTEx2015_v6,Esophagus_Mucosa,PROZ,2.37374057905228e-06;GTEx2015_v6,Esophagus_Muscularis,PROZ,3.44817202024551e…	0	0	Ik-1_1;Ik-2_1;Ik-3;Smad3_2	ENSG00000126226.15	PCID2	0	0	NM_018386	PCID2	0	0	INT	rs9549691
13	113845059	0.96	-0.98	0	rs556990	T	C	0.59	0.66	0.46	0.79	0	0	E017,6_EnhG;E061,6_EnhG;E081,7_Enh;E117,6_EnhG;E122,6_EnhG		E002,H3K4me3_Pro;E013,H3K4me1_Enh;E055,H3K4me1_Enh;E056,H3K4me1_Enh;E061,H3K4me1_Enh;E067,H3K4me1_Enh;E069,H3K4me1_Enh;E073,H3K4me1_Enh;E081,H3K4me1_Enh;E082,H3K4me1_Enh;E117,H3K4me1_Enh;E122,H3K4me1_Enh;E125,H3K4me1_Enh;E128,H3K4me1_Enh;E017,H3K27ac_Enh;E043,H3K27ac_Enh;E044,H3K27ac_Enh;E050,H3K27ac_Enh;E055,H3K27ac_Enh;E056,H3K27ac_Enh;E061,H3K27ac_Enh;E067,H3K27ac_Enh;E069,H3K27ac_Enh;E072,H3K…		0	GTEx2015_v6,Adipose_Subcutaneous,PROZ,3.46987968885559e-08;GTEx2015_v6,Adrenal_Gland,PROZ,3.08098001095449e-07;GTEx2015_v6,Artery_Tibial,PROZ,2.18484113902942e-14;GTEx2015_v6,Brain_Cerebellum,PROZ,2.07093812730664e-08;GTEx2015_v6,Breast_Mammary_Tissue,PROZ,3.38185063785395e-06;GTEx2015_v6,Cells_Transformed_fibroblasts,PROZ,5.17802748746375e-07;GTEx2015_v6,Colon_Transverse,PROZ,1.5362127148529e-10…	0	0	Foxj2_2;Nanog_disc2;Sox_10;Sox_13;Sox_16;Sox_19	ENSG00000126226.15	PCID2	0	0	NM_018386	PCID2	0	0	INT	rs9549691
13	113846614	0.96	-0.98	0	rs576463	C	T	0.59	0.66	0.46	0.79	0	0	E017,6_EnhG;E023,6_EnhG;E026,7_Enh;E052,7_Enh;E055,6_EnhG;E056,6_EnhG;E080,6_EnhG;E081,7_Enh;E117,6_EnhG;E129,6_EnhG	E017,10_TxEnh5;E023,11_TxEnh3;E025,12_TxEnhW;E026,11_TxEnh3;E049,11_TxEnh3;E052,11_TxEnh3;E055,10_TxEnh5;E056,11_TxEnh3;E120,11_TxEnh3;E121,11_TxEnh3;E125,11_TxEnh3;E126,11_TxEnh3;E128,11_TxEnh3;E129,10_TxEnh5	E007,H3K9ac_Pro;E017,H3K9ac_Pro;E052,H3K9ac_Pro;E062,H3K9ac_Pro;E068,H3K9ac_Pro;E121,H3K9ac_Pro;E017,H3K27ac_Enh;E041,H3K27ac_Enh;E049,H3K27ac_Enh;E050,H3K27ac_Enh;E055,H3K27ac_Enh;E056,H3K27ac_Enh;E067,H3K27ac_Enh;E069,H3K27ac_Enh;E072,H3K27ac_Enh;E073,H3K27ac_Enh;E080,H3K27ac_Enh;E105,H3K27ac_Enh;E117,H3K27ac_Enh;E121,H3K27ac_Enh;E124,H3K27ac_Enh;E126,H3K27ac_Enh;E128,H3K27ac_Enh;E017,H3K4me1_E…	E017;E098	0	GTEx2015_v6,Adipose_Subcutaneous,PROZ,3.75287328305641e-08;GTEx2015_v6,Adrenal_Gland,PROZ,3.0819253934329e-07;GTEx2015_v6,Artery_Tibial,PROZ,2.61623670671156e-14;GTEx2015_v6,Brain_Cerebellum,PROZ,2.0137451206957e-08;GTEx2015_v6,Breast_Mammary_Tissue,PROZ,3.44690480207199e-06;GTEx2015_v6,Cells_Transformed_fibroblasts,PROZ,4.99082912106967e-07;GTEx2015_v6,Colon_Transverse,PROZ,1.53546847609346e-10;…	0	0	Cdc5;E2F_disc6;Evi-1_4;HMG-IY_2;PLZF;Pou1f1_1;Pou2f2_known5;Pou2f2_known8;Pou3f2_2;Pou3f3;Pou5f1_disc2	ENSG00000126226.15	PCID2	0	0	NM_018386	PCID2	0	0	INT	rs9549691
13	113848387	0.97	0.99	0	rs9549689	G	A	0.03	0.23	0.31	0.21	0	0	E017,6_EnhG;E055,6_EnhG;E056,6_EnhG;E117,6_EnhG;E126,7_Enh;E128,6_EnhG	E017,11_TxEnh3;E055,10_TxEnh5;E056,11_TxEnh3;E061,11_TxEnh3;E117,10_TxEnh5;E128,11_TxEnh3	E007,H3K27ac_Enh;E008,H3K27ac_Enh;E017,H3K27ac_Enh;E037,H3K27ac_Enh;E041,H3K27ac_Enh;E055,H3K27ac_Enh;E056,H3K27ac_Enh;E058,H3K27ac_Enh;E067,H3K27ac_Enh;E069,H3K27ac_Enh;E072,H3K27ac_Enh;E080,H3K27ac_Enh;E093,H3K27ac_Enh;E095,H3K27ac_Enh;E105,H3K27ac_Enh;E117,H3K27ac_Enh;E124,H3K27ac_Enh;E126,H3K27ac_Enh;E128,H3K27ac_Enh;E129,H3K27ac_Enh;E007,H3K4me1_Enh;E017,H3K4me1_Enh;E023,H3K4me1_Enh;E025,H3K…		0	GTEx2015_v6,Adipose_Subcutaneous,PROZ,2.93654810947515e-06;GTEx2015_v6,Artery_Tibial,PROZ,9.36599716912641e-13;GTEx2015_v6,Brain_Cerebellum,PROZ,7.87533300387841e-08;GTEx2015_v6,Cells_Transformed_fibroblasts,PROZ,2.64671536383002e-06;GTEx2015_v6,Colon_Transverse,PROZ,1.08709095664479e-10;GTEx2015_v6,Esophagus_Mucosa,PROZ,2.43730208156893e-06;GTEx2015_v6,Esophagus_Muscularis,PROZ,3.0267339540719e-…	0	0	AP-1_disc7;AP-1_known1;AP-1_known2;AP-1_known3;AP-1_known4;AP-2_disc1;ATF4;BATF_disc1;BCL_disc2;Bach1;GATA_disc2;GR_disc2;HMGN3_disc1;Irf_disc2;Maf_known1;Myc_disc3;RXRA_known5;RXRA_known7;TCF4_disc1;VDR_2;Zic_2;p300_disc1	ENSG00000126226.15	PCID2	0	0	NM_018386	PCID2	0	0	INT	rs9549691
13	113849932	0.95	-0.98	0	rs558869	G	T	0.59	0.65	0.46	0.79	0	0	E017,6_EnhG;E030,7_Enh;E098,6_EnhG		E017,H3K27ac_Enh;E037,H3K27ac_Enh;E050,H3K27ac_Enh;E055,H3K27ac_Enh;E056,H3K27ac_Enh;E058,H3K27ac_Enh;E067,H3K27ac_Enh;E073,H3K27ac_Enh;E089,H3K27ac_Enh;E093,H3K27ac_Enh;E095,H3K27ac_Enh;E104,H3K27ac_Enh;E105,H3K27ac_Enh;E124,H3K27ac_Enh;E129,H3K27ac_Enh;E017,H3K4me1_Enh;E030,H3K4me1_Enh;E055,H3K4me1_Enh;E081,H3K4me1_Enh;E095,H3K4me1_Enh;E098,H3K4me1_Enh;E105,H3K4me1_Enh;E110,H3K4me1_Enh;E114,H3K…	E088	0	GTEx2015_v6,Adipose_Subcutaneous,PROZ,3.68361192342073e-08;GTEx2015_v6,Adrenal_Gland,PROZ,2.91055764224628e-07;GTEx2015_v6,Artery_Tibial,PROZ,2.91984542359306e-14;GTEx2015_v6,Brain_Cerebellum,PROZ,1.90490651027619e-08;GTEx2015_v6,Breast_Mammary_Tissue,PROZ,3.45406161113051e-06;GTEx2015_v6,Cells_Transformed_fibroblasts,PROZ,5.36004081577338e-07;GTEx2015_v6,Colon_Transverse,PROZ,1.51845681155393e-1…	0	0	TCF12_disc2	ENSG00000126226.15	PCID2	0	0	NM_018386	PCID2	0	0	INT	rs9549691
13	113851633	0.96	0.98	0	rs9549356	A	G	0.02	0.23	0.31	0.21	0	0	E083,6_EnhG;E095,6_EnhG;E104,7_Enh;E105,6_EnhG;E121,6_EnhG	E065,11_TxEnh3;E083,11_TxEnh3;E095,11_TxEnh3;E096,11_TxEnh3;E097,11_TxEnh3;E100,11_TxEnh3;E104,11_TxEnh3;E105,11_TxEnh3;E120,11_TxEnh3;E121,11_TxEnh3	E003,H3K9ac_Pro;E025,H3K9ac_Pro;E027,H3K9ac_Pro;E049,H3K9ac_Pro;E068,H3K9ac_Pro;E107,H3K9ac_Pro;E110,H3K9ac_Pro;E117,H3K9ac_Pro;E121,H3K9ac_Pro;E007,H3K4me3_Pro;E096,H3K4me3_Pro;E037,H3K27ac_Enh;E041,H3K27ac_Enh;E042,H3K27ac_Enh;E050,H3K27ac_Enh;E055,H3K27ac_Enh;E056,H3K27ac_Enh;E061,H3K27ac_Enh;E072,H3K27ac_Enh;E073,H3K27ac_Enh;E089,H3K27ac_Enh;E090,H3K27ac_Enh;E095,H3K27ac_Enh;E104,H3K27ac_Enh;…	E121	0	GTEx2015_v6,Adipose_Subcutaneous,PROZ,2.504431886908e-06;GTEx2015_v6,Artery_Tibial,PROZ,8.06997021079938e-13;GTEx2015_v6,Brain_Cerebellum,PROZ,6.50351881166475e-08;GTEx2015_v6,Cells_Transformed_fibroblasts,PROZ,2.70366147137823e-06;GTEx2015_v6,Colon_Transverse,PROZ,1.10766397618505e-10;GTEx2015_v6,Esophagus_Mucosa,PROZ,2.25755618792239e-06;GTEx2015_v6,Esophagus_Muscularis,PROZ,3.28948733334085e-0…	0	0	HDAC2_disc3	ENSG00000126226.15	PCID2	0	0	NM_018386	PCID2	0	0	INT	rs9549691
[truncated: 693 more rows]

## Sheet: Columns legend
Columns	Legend
Chr	chromosome location
pos_hg19	position on chromosome (hg19 coordinates)
r2, D’	linkage disequilibrium measures
is_query_snp	“1” if SNP used in query
rsID	RefSNP identifier
ref, alt	allele information
AFR, AMR, ASN, EUR	1000 Genomes frequencies
GERP_cons, SiPhy_cons	conserved regions
Chromatin_States, Chromatin_States_Imputed, Chromatin_Marks, DNAse	regulatory chromatin states from DNAse and histone ChIP-Seq (Roadmap Epigenomics Consortium)
Proteins	regulatory protein binding from the ENCODE Project ChIP-Seq data
eQTL	hits from eQTL studies
gwas	NHGRI-EBI GWAS hits
grasp	GRASP QTL hits
Motifs	regulatory motifs altered
GENCODE_id, GENCODE_name, GENCODE_direction, GENCODE_distance, RefSeq_id, RefSeq_name, RefSeq_direction, RefSeq_distance	closest gene annotations
dbSNP_functional_annotation	functional annotation according to dbSNP
query_snp_rsid	query SNP RefSNP identifier
