# Supplementary material for: Regions of common inter-individual DNA methylation differences in human monocytes: genetic basis and potential function
Source: Epigenetics Chromatin. 2017 Jul 26;10:37. doi: 10.1186/s13072-017-0144-2 (PMC5530492; doi:10.1186/s13072-017-0144-2)
Supplement: Supplementary file 22 — Additional file 22. Primer sequences and PCR conditions for targeted bisulfite sequencing and genotyping 13 SNPs. [file 13072_2017_144_MOESM22_ESM.xlsx]

## Sheet: Sheet1
Primers for generating amplicons for targeted bisulfite-sequencing
DMR	PCR target	Forward primer sequence (5'-3')	Reverse primer sequence (5'-3')	Ta (°C)	2nd PCR
5	chr1:42,248,938-42,249,147	cttgcttcctggcacgagTTATAGGAGGAAGGTTGGTAGAGAG	caggaaacagctatgacCCCACTCTCCTTTTATTAAATAACAC	58	2-step
12	chr1:146,550,379-146,550,604	cttgcttcctggcacgagTGGTGGGTTATTTTTTATGATATAG	caggaaacagctatgacACCTTAACCTCTCTCTTAATTATTC	53	2-step
20	chr1:238,662,450-238,662,661	cttgcttcctggcacgagTATTTTGATTGGTATGAGATGGTAA	caggaaacagctatgacTACACTTAATCTTAACCAAAAAACC	55	3-step
31	chr4:25,429,749-25,429,970	cttgcttcctggcacgagGAGAGAATTGTTTTTTATAGTTTTGA	caggaaacagctatgacTTAAAATATACACCTTCCTAAATCC	54	2-step
32	chr4:26,453,938-26,454,224	cttgcttcctggcacgagTTATGAATTAAGTTGTATAAAATTTAGG	caggaaacagctatgacCCAACAATAACTCAACCTATCTATACTATA	53	2-step
34	chr4:185,251,131-185,251,423	cttgcttcctggcacgagTTTTGTGGAATTTTTTAATATATGG	caggaaacagctatgacAAAAAAAACACATCTCTTATTAACAC	54	2-step
47	chr6:91,644,664-91,644,948	cttgcttcctggcacgagTAGTTTGAGTTATGGATAGAGAAAAGAGTT	caggaaacagctatgacAAATTAATCAAAAAATCCTAATTCCTCTAA	59	2-step
90	chr11:68,658,609-68,658,886	cttgcttcctggcacgagGGAGGGTTATGTTTGTTATTTTTTT	caggaaacagctatgacACCTATAACATCCTTTCTTTCAATC	56	2-step
92	chr11:126,339,405-126,339,639	cttgcttcctggcacgagGTTTGTTTTATAGGAGTTTTGGATT	caggaaacagctatgacCAAAACACTTCATTTCTCTAAACCT	56	2-step
97	chr13:33,281,801-33,282,046	cttgcttcctggcacgagTGTTTTTGATTATATTATTTGTTTTAT	caggaaacagctatgacCAATTTAATCCTATATCTAAACTCC	52	3-step
100	chr13:113,818,909-113,819,188	cttgcttcctggcacgagTTGTGTTTAGGGTTATAGGTTTGGT	caggaaacagctatgacCCCTCACAACACTCATAATTTAACTC	59	2-step
101	chr13:114,633,919-114,634,213	cttgcttcctggcacgagTAGGTTGGGGTTTTTATAGAAAGTT	caggaaacagctatgacTCAAAACCCTAAAACAAACAAAATA	58	2-step
103	chr14:24,800,727-24,801,007	cttgcttcctggcacgagTTGATTATTTTTAGTGATTAAATTTTTAGT	caggaaacagctatgacAAAAAAAACACCAAATCAACC	51	3-step
105	chr14:65,542,437-65,542,714	cttgcttcctggcacgagTAAATGGTTATTTTTTGGTGGTTGT	caggaaacagctatgacTAAACCCTCCTCCTTTTTAAAAATT	59	2-step
119	chr15:98,712,804-98,713,081	cttgcttcctggcacgagATGAGGTTTAATAAGTTTTTATGGTGTTT	caggaaacagctatgacAAATTTATTTACACCAATACCACCAC	59	3-step
128	chr17:6,558,155-6,558,471	cttgcttcctggcacgagTTTGGGTTAAGGAGAGTTTTATTTG	caggaaacagctatgacATCTACCTCCCTAAACTCCTACCC	59	2-step
134	chr17:78,253,815-78,254,150	cttgcttcctggcacgagTAAGTGTAGGTAGAAGTTTTTAAGGTAGGT	caggaaacagctatgacCCTTCCATATTCTCTCTAAAAAAAA	56	2-step
147	chr20:20837116-20837329	cttgcttcctggcacgagGGGTTTGATTGAATTATAGAGGAATT	caggaaacagctatgacTCAATAAATAACATAACCATCTCCC	57	2-step
Primers for generating amplicons for Sanger sequencing
DMR	SNP targets	Forward primer sequence (5'-3')	Reverse primer sequence (5'-3')	Ta (°C)
5	rs402379	cttgcttcctggcacgagCACCCATACCAGAAACCCCT	caggaaacagctatgacCTCCTCCGTTCTGACCTGG	59
	rs6687088	cttgcttcctggcacgagGGAGAAAAGAGGTCCTGGCT	caggaaacagctatgacACGGGGACAATCAGAAGCAT	59
12	rs692963	cttgcttcctggcacgagGGGTCTGGCACTTGAATGTC	caggaaacagctatgacACAAATGCATCCAGTTCACCT	58
32	rs13116206, rs2788858, rs113266273	cttgcttcctggcacgagGGAGGACAAAAGACAGAGGGT	caggaaacagctatgacAGGCCCTAGGTGAGTCTCAA	59
90	rs660614	cttgcttcctggcacgagCTGTTGGTGGTTTAGGCCG	caggaaacagctatgacGACCCCACTTTGTTCCAACC	59
100	rs3024735	cttgcttcctggcacgagCTCTCCGCGTGCTTCAATTT	caggaaacagctatgacTGGAACTGCAGAGGAAAGGT	59
	rs3024744	cttgcttcctggcacgagAGGACACTGACTTAGGCAGG	caggaaacagctatgacCTTTACCGTGGCGTCGTTC	59
	rs201165979	cttgcttcctggcacgagCGCCACGGTAAAGTTGGAAA	caggaaacagctatgacGTGCAGAGAGGAGAGGACTG	59
	rs1755690	cttgcttcctggcacgagCAGTCCTCTCCTCTCTGCAC	caggaaacagctatgacTAGGGATTAAATGGGGCCGG	59
134	rs8069705	cttgcttcctggcacgagAGGCATGCTCTTTCCTCTGT	caggaaacagctatgacCTCTCCACGGACTTCACTGT	59
F, forward primer; R, reverse primer. Lower case sequences correspond to tag sequences. Ta (°C): annealing temperature for the first PCR.
Ta (°C): annealing temperature for the first PCR; 1st PCR conditions: 95°C 15 min, 40× (95°C 30 s, Ta °C 1 min, 72°C 1min), 72°C 10 min;
2nd PCR conditions: 2-step (95°C 15 min, 35× (95°C 30 s, 72°C 1min), 72°C 10 min), 3-step (95°C 15 min, 35× [95°C 30 s, 58°C 30 s, 72°C 1min], 72°C 10 min)
